# Supplementary material for: RNA editing is abundant and correlates with task performance in a social bumblebee
Source: Nat Commun. 2019 Apr 8;10:1605. doi: 10.1038/s41467-019-09543-w (PMC6453909; doi:10.1038/s41467-019-09543-w)
Supplement: Supplementary file 5 — Supplementary Data 1 [file 41467_2019_9543_MOESM5_ESM.xlsx]

## Sheet: Data 1- 208,089 coding HE
site.Region	site.position	site.strand	Gene ID and desription	protein ID and desription
Group1.1	30375	+	Name=XM_003392871.1;Parent=18785;ID=18786;Alias=XM_003392871.1;ncbi_desc=hypothetical%20protein%20LOC100650023;Dbxref=NCBI_Gene	XP_003392919.1;Note=hypothetical%20protein%20LOC100650023%20prot_id
Group1.1	30376	+	Name=XM_003392871.1;Parent=18785;ID=18786;Alias=XM_003392871.1;ncbi_desc=hypothetical%20protein%20LOC100650023;Dbxref=NCBI_Gene	XP_003392919.1;Note=hypothetical%20protein%20LOC100650023%20prot_id
Group1.1	30406	+	Name=XM_003392871.1;Parent=18785;ID=18786;Alias=XM_003392871.1;ncbi_desc=hypothetical%20protein%20LOC100650023;Dbxref=NCBI_Gene	XP_003392919.1;Note=hypothetical%20protein%20LOC100650023%20prot_id
Group1.1	30408	+	Name=XM_003392871.1;Parent=18785;ID=18786;Alias=XM_003392871.1;ncbi_desc=hypothetical%20protein%20LOC100650023;Dbxref=NCBI_Gene	XP_003392919.1;Note=hypothetical%20protein%20LOC100650023%20prot_id
Group1.1	30424	+	Name=XM_003392871.1;Parent=18785;ID=18786;Alias=XM_003392871.1;ncbi_desc=hypothetical%20protein%20LOC100650023;Dbxref=NCBI_Gene	XP_003392919.1;Note=hypothetical%20protein%20LOC100650023%20prot_id
Group1.1	30443	+	Name=XM_003392871.1;Parent=18785;ID=18786;Alias=XM_003392871.1;ncbi_desc=hypothetical%20protein%20LOC100650023;Dbxref=NCBI_Gene	XP_003392919.1;Note=hypothetical%20protein%20LOC100650023%20prot_id
Group1.1	30465	+	Name=XM_003392871.1;Parent=18785;ID=18786;Alias=XM_003392871.1;ncbi_desc=hypothetical%20protein%20LOC100650023;Dbxref=NCBI_Gene	XP_003392919.1;Note=hypothetical%20protein%20LOC100650023%20prot_id
Group1.1	30466	+	Name=XM_003392871.1;Parent=18785;ID=18786;Alias=XM_003392871.1;ncbi_desc=hypothetical%20protein%20LOC100650023;Dbxref=NCBI_Gene	XP_003392919.1;Note=hypothetical%20protein%20LOC100650023%20prot_id
Group1.1	30468	+	Name=XM_003392871.1;Parent=18785;ID=18786;Alias=XM_003392871.1;ncbi_desc=hypothetical%20protein%20LOC100650023;Dbxref=NCBI_Gene	XP_003392919.1;Note=hypothetical%20protein%20LOC100650023%20prot_id
Group1.1	30470	+	Name=XM_003392871.1;Parent=18785;ID=18786;Alias=XM_003392871.1;ncbi_desc=hypothetical%20protein%20LOC100650023;Dbxref=NCBI_Gene	XP_003392919.1;Note=hypothetical%20protein%20LOC100650023%20prot_id
Group1.1	30476	+	Name=XM_003392871.1;Parent=18785;ID=18786;Alias=XM_003392871.1;ncbi_desc=hypothetical%20protein%20LOC100650023;Dbxref=NCBI_Gene	XP_003392919.1;Note=hypothetical%20protein%20LOC100650023%20prot_id
Group1.1	30483	+	Name=XM_003392871.1;Parent=18785;ID=18786;Alias=XM_003392871.1;ncbi_desc=hypothetical%20protein%20LOC100650023;Dbxref=NCBI_Gene	XP_003392919.1;Note=hypothetical%20protein%20LOC100650023%20prot_id
Group1.1	30486	+	Name=XM_003392871.1;Parent=18785;ID=18786;Alias=XM_003392871.1;ncbi_desc=hypothetical%20protein%20LOC100650023;Dbxref=NCBI_Gene	XP_003392919.1;Note=hypothetical%20protein%20LOC100650023%20prot_id
Group1.1	30491	+	Name=XM_003392871.1;Parent=18785;ID=18786;Alias=XM_003392871.1;ncbi_desc=hypothetical%20protein%20LOC100650023;Dbxref=NCBI_Gene	XP_003392919.1;Note=hypothetical%20protein%20LOC100650023%20prot_id
Group1.1	30503	+	Name=XM_003392871.1;Parent=18785;ID=18786;Alias=XM_003392871.1;ncbi_desc=hypothetical%20protein%20LOC100650023;Dbxref=NCBI_Gene	XP_003392919.1;Note=hypothetical%20protein%20LOC100650023%20prot_id
Group1.1	30511	+	Name=XM_003392871.1;Parent=18785;ID=18786;Alias=XM_003392871.1;ncbi_desc=hypothetical%20protein%20LOC100650023;Dbxref=NCBI_Gene	XP_003392919.1;Note=hypothetical%20protein%20LOC100650023%20prot_id
Group1.1	30514	+	Name=XM_003392871.1;Parent=18785;ID=18786;Alias=XM_003392871.1;ncbi_desc=hypothetical%20protein%20LOC100650023;Dbxref=NCBI_Gene	XP_003392919.1;Note=hypothetical%20protein%20LOC100650023%20prot_id
Group1.1	30517	+	Name=XM_003392871.1;Parent=18785;ID=18786;Alias=XM_003392871.1;ncbi_desc=hypothetical%20protein%20LOC100650023;Dbxref=NCBI_Gene	XP_003392919.1;Note=hypothetical%20protein%20LOC100650023%20prot_id
Group1.1	30520	+	Name=XM_003392871.1;Parent=18785;ID=18786;Alias=XM_003392871.1;ncbi_desc=hypothetical%20protein%20LOC100650023;Dbxref=NCBI_Gene	XP_003392919.1;Note=hypothetical%20protein%20LOC100650023%20prot_id
Group1.1	30523	+	Name=XM_003392871.1;Parent=18785;ID=18786;Alias=XM_003392871.1;ncbi_desc=hypothetical%20protein%20LOC100650023;Dbxref=NCBI_Gene	XP_003392919.1;Note=hypothetical%20protein%20LOC100650023%20prot_id
Group1.1	30524	+	Name=XM_003392871.1;Parent=18785;ID=18786;Alias=XM_003392871.1;ncbi_desc=hypothetical%20protein%20LOC100650023;Dbxref=NCBI_Gene	XP_003392919.1;Note=hypothetical%20protein%20LOC100650023%20prot_id
Group1.1	30547	+	Name=XM_003392871.1;Parent=18785;ID=18786;Alias=XM_003392871.1;ncbi_desc=hypothetical%20protein%20LOC100650023;Dbxref=NCBI_Gene	XP_003392919.1;Note=hypothetical%20protein%20LOC100650023%20prot_id
Group1.1	30567	+	Name=XM_003392871.1;Parent=18785;ID=18786;Alias=XM_003392871.1;ncbi_desc=hypothetical%20protein%20LOC100650023;Dbxref=NCBI_Gene	XP_003392919.1;Note=hypothetical%20protein%20LOC100650023%20prot_id
Group1.1	65099	-	Name=XM_003392872.1;Parent=18926;ID=18927;Alias=XM_003392872.1;ncbi_desc=rho-associated%20protein%20kinase%202-like;Dbxref=NCBI_Gene	XP_003392920.1;Note=rho-associated%20protein%20kinase%202-like%20prot_id
Group1.1	65100	-	Name=XM_003392872.1;Parent=18926;ID=18927;Alias=XM_003392872.1;ncbi_desc=rho-associated%20protein%20kinase%202-like;Dbxref=NCBI_Gene	XP_003392920.1;Note=rho-associated%20protein%20kinase%202-like%20prot_id
Group1.1	65138	-	Name=XM_003392872.1;Parent=18926;ID=18927;Alias=XM_003392872.1;ncbi_desc=rho-associated%20protein%20kinase%202-like;Dbxref=NCBI_Gene	XP_003392920.1;Note=rho-associated%20protein%20kinase%202-like%20prot_id
Group1.1	65139	-	Name=XM_003392872.1;Parent=18926;ID=18927;Alias=XM_003392872.1;ncbi_desc=rho-associated%20protein%20kinase%202-like;Dbxref=NCBI_Gene	XP_003392920.1;Note=rho-associated%20protein%20kinase%202-like%20prot_id
Group1.1	65140	-	Name=XM_003392872.1;Parent=18926;ID=18927;Alias=XM_003392872.1;ncbi_desc=rho-associated%20protein%20kinase%202-like;Dbxref=NCBI_Gene	XP_003392920.1;Note=rho-associated%20protein%20kinase%202-like%20prot_id
Group1.1	65142	-	Name=XM_003392872.1;Parent=18926;ID=18927;Alias=XM_003392872.1;ncbi_desc=rho-associated%20protein%20kinase%202-like;Dbxref=NCBI_Gene	XP_003392920.1;Note=rho-associated%20protein%20kinase%202-like%20prot_id
Group1.1	65145	-	Name=XM_003392872.1;Parent=18926;ID=18927;Alias=XM_003392872.1;ncbi_desc=rho-associated%20protein%20kinase%202-like;Dbxref=NCBI_Gene	XP_003392920.1;Note=rho-associated%20protein%20kinase%202-like%20prot_id
Group1.1	65163	-	Name=XM_003392872.1;Parent=18926;ID=18927;Alias=XM_003392872.1;ncbi_desc=rho-associated%20protein%20kinase%202-like;Dbxref=NCBI_Gene	XP_003392920.1;Note=rho-associated%20protein%20kinase%202-like%20prot_id
Group1.1	65174	-	Name=XM_003392872.1;Parent=18926;ID=18927;Alias=XM_003392872.1;ncbi_desc=rho-associated%20protein%20kinase%202-like;Dbxref=NCBI_Gene	XP_003392920.1;Note=rho-associated%20protein%20kinase%202-like%20prot_id
Group1.1	68644	+	Name=XM_003392873.1;Parent=19076;ID=19077;Alias=XM_003392873.1;ncbi_desc=BTB%2FPOZ%20domain-containing%20protein%202-like;Dbxref=NCBI_Gene	XP_003392921.1;Note=BTB%2FPOZ%20domain-containing%20protein%202-like%20prot_id
Group1.1	68666	+	Name=XM_003392873.1;Parent=19076;ID=19077;Alias=XM_003392873.1;ncbi_desc=BTB%2FPOZ%20domain-containing%20protein%202-like;Dbxref=NCBI_Gene	XP_003392921.1;Note=BTB%2FPOZ%20domain-containing%20protein%202-like%20prot_id
Group1.1	68671	+	Name=XM_003392873.1;Parent=19076;ID=19077;Alias=XM_003392873.1;ncbi_desc=BTB%2FPOZ%20domain-containing%20protein%202-like;Dbxref=NCBI_Gene	XP_003392921.1;Note=BTB%2FPOZ%20domain-containing%20protein%202-like%20prot_id
Group1.1	68672	+	Name=XM_003392873.1;Parent=19076;ID=19077;Alias=XM_003392873.1;ncbi_desc=BTB%2FPOZ%20domain-containing%20protein%202-like;Dbxref=NCBI_Gene	XP_003392921.1;Note=BTB%2FPOZ%20domain-containing%20protein%202-like%20prot_id
Group1.1	68674	+	Name=XM_003392873.1;Parent=19076;ID=19077;Alias=XM_003392873.1;ncbi_desc=BTB%2FPOZ%20domain-containing%20protein%202-like;Dbxref=NCBI_Gene	XP_003392921.1;Note=BTB%2FPOZ%20domain-containing%20protein%202-like%20prot_id
Group1.1	68675	+	Name=XM_003392873.1;Parent=19076;ID=19077;Alias=XM_003392873.1;ncbi_desc=BTB%2FPOZ%20domain-containing%20protein%202-like;Dbxref=NCBI_Gene	XP_003392921.1;Note=BTB%2FPOZ%20domain-containing%20protein%202-like%20prot_id
Group1.1	68676	+	Name=XM_003392873.1;Parent=19076;ID=19077;Alias=XM_003392873.1;ncbi_desc=BTB%2FPOZ%20domain-containing%20protein%202-like;Dbxref=NCBI_Gene	XP_003392921.1;Note=BTB%2FPOZ%20domain-containing%20protein%202-like%20prot_id
Group1.1	68678	+	Name=XM_003392873.1;Parent=19076;ID=19077;Alias=XM_003392873.1;ncbi_desc=BTB%2FPOZ%20domain-containing%20protein%202-like;Dbxref=NCBI_Gene	XP_003392921.1;Note=BTB%2FPOZ%20domain-containing%20protein%202-like%20prot_id
Group1.1	68679	+	Name=XM_003392873.1;Parent=19076;ID=19077;Alias=XM_003392873.1;ncbi_desc=BTB%2FPOZ%20domain-containing%20protein%202-like;Dbxref=NCBI_Gene	XP_003392921.1;Note=BTB%2FPOZ%20domain-containing%20protein%202-like%20prot_id
Group1.1	68680	+	Name=XM_003392873.1;Parent=19076;ID=19077;Alias=XM_003392873.1;ncbi_desc=BTB%2FPOZ%20domain-containing%20protein%202-like;Dbxref=NCBI_Gene	XP_003392921.1;Note=BTB%2FPOZ%20domain-containing%20protein%202-like%20prot_id
Group1.1	68688	+	Name=XM_003392873.1;Parent=19076;ID=19077;Alias=XM_003392873.1;ncbi_desc=BTB%2FPOZ%20domain-containing%20protein%202-like;Dbxref=NCBI_Gene	XP_003392921.1;Note=BTB%2FPOZ%20domain-containing%20protein%202-like%20prot_id
Group1.1	68691	+	Name=XM_003392873.1;Parent=19076;ID=19077;Alias=XM_003392873.1;ncbi_desc=BTB%2FPOZ%20domain-containing%20protein%202-like;Dbxref=NCBI_Gene	XP_003392921.1;Note=BTB%2FPOZ%20domain-containing%20protein%202-like%20prot_id
Group1.1	68695	+	Name=XM_003392873.1;Parent=19076;ID=19077;Alias=XM_003392873.1;ncbi_desc=BTB%2FPOZ%20domain-containing%20protein%202-like;Dbxref=NCBI_Gene	XP_003392921.1;Note=BTB%2FPOZ%20domain-containing%20protein%202-like%20prot_id
Group1.1	68699	+	Name=XM_003392873.1;Parent=19076;ID=19077;Alias=XM_003392873.1;ncbi_desc=BTB%2FPOZ%20domain-containing%20protein%202-like;Dbxref=NCBI_Gene	XP_003392921.1;Note=BTB%2FPOZ%20domain-containing%20protein%202-like%20prot_id
Group1.1	68700	+	Name=XM_003392873.1;Parent=19076;ID=19077;Alias=XM_003392873.1;ncbi_desc=BTB%2FPOZ%20domain-containing%20protein%202-like;Dbxref=NCBI_Gene	XP_003392921.1;Note=BTB%2FPOZ%20domain-containing%20protein%202-like%20prot_id
Group1.1	68702	+	Name=XM_003392873.1;Parent=19076;ID=19077;Alias=XM_003392873.1;ncbi_desc=BTB%2FPOZ%20domain-containing%20protein%202-like;Dbxref=NCBI_Gene	XP_003392921.1;Note=BTB%2FPOZ%20domain-containing%20protein%202-like%20prot_id
Group1.1	68706	+	Name=XM_003392873.1;Parent=19076;ID=19077;Alias=XM_003392873.1;ncbi_desc=BTB%2FPOZ%20domain-containing%20protein%202-like;Dbxref=NCBI_Gene	XP_003392921.1;Note=BTB%2FPOZ%20domain-containing%20protein%202-like%20prot_id
Group1.1	68709	+	Name=XM_003392873.1;Parent=19076;ID=19077;Alias=XM_003392873.1;ncbi_desc=BTB%2FPOZ%20domain-containing%20protein%202-like;Dbxref=NCBI_Gene	XP_003392921.1;Note=BTB%2FPOZ%20domain-containing%20protein%202-like%20prot_id
Group1.1	68713	+	Name=XM_003392873.1;Parent=19076;ID=19077;Alias=XM_003392873.1;ncbi_desc=BTB%2FPOZ%20domain-containing%20protein%202-like;Dbxref=NCBI_Gene	XP_003392921.1;Note=BTB%2FPOZ%20domain-containing%20protein%202-like%20prot_id
Group1.1	68715	+	Name=XM_003392873.1;Parent=19076;ID=19077;Alias=XM_003392873.1;ncbi_desc=BTB%2FPOZ%20domain-containing%20protein%202-like;Dbxref=NCBI_Gene	XP_003392921.1;Note=BTB%2FPOZ%20domain-containing%20protein%202-like%20prot_id
Group1.1	68721	+	Name=XM_003392873.1;Parent=19076;ID=19077;Alias=XM_003392873.1;ncbi_desc=BTB%2FPOZ%20domain-containing%20protein%202-like;Dbxref=NCBI_Gene	XP_003392921.1;Note=BTB%2FPOZ%20domain-containing%20protein%202-like%20prot_id
Group1.1	68729	+	Name=XM_003392873.1;Parent=19076;ID=19077;Alias=XM_003392873.1;ncbi_desc=BTB%2FPOZ%20domain-containing%20protein%202-like;Dbxref=NCBI_Gene	XP_003392921.1;Note=BTB%2FPOZ%20domain-containing%20protein%202-like%20prot_id
Group1.1	68735	+	Name=XM_003392873.1;Parent=19076;ID=19077;Alias=XM_003392873.1;ncbi_desc=BTB%2FPOZ%20domain-containing%20protein%202-like;Dbxref=NCBI_Gene	XP_003392921.1;Note=BTB%2FPOZ%20domain-containing%20protein%202-like%20prot_id
Group1.1	68736	+	Name=XM_003392873.1;Parent=19076;ID=19077;Alias=XM_003392873.1;ncbi_desc=BTB%2FPOZ%20domain-containing%20protein%202-like;Dbxref=NCBI_Gene	XP_003392921.1;Note=BTB%2FPOZ%20domain-containing%20protein%202-like%20prot_id
Group1.1	68742	+	Name=XM_003392873.1;Parent=19076;ID=19077;Alias=XM_003392873.1;ncbi_desc=BTB%2FPOZ%20domain-containing%20protein%202-like;Dbxref=NCBI_Gene	XP_003392921.1;Note=BTB%2FPOZ%20domain-containing%20protein%202-like%20prot_id
Group1.1	68750	+	Name=XM_003392873.1;Parent=19076;ID=19077;Alias=XM_003392873.1;ncbi_desc=BTB%2FPOZ%20domain-containing%20protein%202-like;Dbxref=NCBI_Gene	XP_003392921.1;Note=BTB%2FPOZ%20domain-containing%20protein%202-like%20prot_id
Group1.1	68751	+	Name=XM_003392873.1;Parent=19076;ID=19077;Alias=XM_003392873.1;ncbi_desc=BTB%2FPOZ%20domain-containing%20protein%202-like;Dbxref=NCBI_Gene	XP_003392921.1;Note=BTB%2FPOZ%20domain-containing%20protein%202-like%20prot_id
Group1.1	68753	+	Name=XM_003392873.1;Parent=19076;ID=19077;Alias=XM_003392873.1;ncbi_desc=BTB%2FPOZ%20domain-containing%20protein%202-like;Dbxref=NCBI_Gene	XP_003392921.1;Note=BTB%2FPOZ%20domain-containing%20protein%202-like%20prot_id
Group1.1	68754	+	Name=XM_003392873.1;Parent=19076;ID=19077;Alias=XM_003392873.1;ncbi_desc=BTB%2FPOZ%20domain-containing%20protein%202-like;Dbxref=NCBI_Gene	XP_003392921.1;Note=BTB%2FPOZ%20domain-containing%20protein%202-like%20prot_id
Group1.1	68772	+	Name=XM_003392873.1;Parent=19076;ID=19077;Alias=XM_003392873.1;ncbi_desc=BTB%2FPOZ%20domain-containing%20protein%202-like;Dbxref=NCBI_Gene	XP_003392921.1;Note=BTB%2FPOZ%20domain-containing%20protein%202-like%20prot_id
Group1.1	68780	+	Name=XM_003392873.1;Parent=19076;ID=19077;Alias=XM_003392873.1;ncbi_desc=BTB%2FPOZ%20domain-containing%20protein%202-like;Dbxref=NCBI_Gene	XP_003392921.1;Note=BTB%2FPOZ%20domain-containing%20protein%202-like%20prot_id
Group1.1	68782	+	Name=XM_003392873.1;Parent=19076;ID=19077;Alias=XM_003392873.1;ncbi_desc=BTB%2FPOZ%20domain-containing%20protein%202-like;Dbxref=NCBI_Gene	XP_003392921.1;Note=BTB%2FPOZ%20domain-containing%20protein%202-like%20prot_id
Group1.1	68787	+	Name=XM_003392873.1;Parent=19076;ID=19077;Alias=XM_003392873.1;ncbi_desc=BTB%2FPOZ%20domain-containing%20protein%202-like;Dbxref=NCBI_Gene	XP_003392921.1;Note=BTB%2FPOZ%20domain-containing%20protein%202-like%20prot_id
Group1.1	68793	+	Name=XM_003392873.1;Parent=19076;ID=19077;Alias=XM_003392873.1;ncbi_desc=BTB%2FPOZ%20domain-containing%20protein%202-like;Dbxref=NCBI_Gene	XP_003392921.1;Note=BTB%2FPOZ%20domain-containing%20protein%202-like%20prot_id
Group1.1	68803	+	Name=XM_003392873.1;Parent=19076;ID=19077;Alias=XM_003392873.1;ncbi_desc=BTB%2FPOZ%20domain-containing%20protein%202-like;Dbxref=NCBI_Gene	XP_003392921.1;Note=BTB%2FPOZ%20domain-containing%20protein%202-like%20prot_id
Group1.1	68816	+	Name=XM_003392873.1;Parent=19076;ID=19077;Alias=XM_003392873.1;ncbi_desc=BTB%2FPOZ%20domain-containing%20protein%202-like;Dbxref=NCBI_Gene	XP_003392921.1;Note=BTB%2FPOZ%20domain-containing%20protein%202-like%20prot_id
Group1.1	68817	+	Name=XM_003392873.1;Parent=19076;ID=19077;Alias=XM_003392873.1;ncbi_desc=BTB%2FPOZ%20domain-containing%20protein%202-like;Dbxref=NCBI_Gene	XP_003392921.1;Note=BTB%2FPOZ%20domain-containing%20protein%202-like%20prot_id
Group1.1	68821	+	Name=XM_003392873.1;Parent=19076;ID=19077;Alias=XM_003392873.1;ncbi_desc=BTB%2FPOZ%20domain-containing%20protein%202-like;Dbxref=NCBI_Gene	XP_003392921.1;Note=BTB%2FPOZ%20domain-containing%20protein%202-like%20prot_id
Group1.1	68836	+	Name=XM_003392873.1;Parent=19076;ID=19077;Alias=XM_003392873.1;ncbi_desc=BTB%2FPOZ%20domain-containing%20protein%202-like;Dbxref=NCBI_Gene	XP_003392921.1;Note=BTB%2FPOZ%20domain-containing%20protein%202-like%20prot_id
Group1.1	68841	+	Name=XM_003392873.1;Parent=19076;ID=19077;Alias=XM_003392873.1;ncbi_desc=BTB%2FPOZ%20domain-containing%20protein%202-like;Dbxref=NCBI_Gene	XP_003392921.1;Note=BTB%2FPOZ%20domain-containing%20protein%202-like%20prot_id
Group1.1	68844	+	Name=XM_003392873.1;Parent=19076;ID=19077;Alias=XM_003392873.1;ncbi_desc=BTB%2FPOZ%20domain-containing%20protein%202-like;Dbxref=NCBI_Gene	XP_003392921.1;Note=BTB%2FPOZ%20domain-containing%20protein%202-like%20prot_id
Group1.1	68845	+	Name=XM_003392873.1;Parent=19076;ID=19077;Alias=XM_003392873.1;ncbi_desc=BTB%2FPOZ%20domain-containing%20protein%202-like;Dbxref=NCBI_Gene	XP_003392921.1;Note=BTB%2FPOZ%20domain-containing%20protein%202-like%20prot_id
Group1.1	68846	+	Name=XM_003392873.1;Parent=19076;ID=19077;Alias=XM_003392873.1;ncbi_desc=BTB%2FPOZ%20domain-containing%20protein%202-like;Dbxref=NCBI_Gene	XP_003392921.1;Note=BTB%2FPOZ%20domain-containing%20protein%202-like%20prot_id
Group1.1	68847	+	Name=XM_003392873.1;Parent=19076;ID=19077;Alias=XM_003392873.1;ncbi_desc=BTB%2FPOZ%20domain-containing%20protein%202-like;Dbxref=NCBI_Gene	XP_003392921.1;Note=BTB%2FPOZ%20domain-containing%20protein%202-like%20prot_id
Group1.1	68848	+	Name=XM_003392873.1;Parent=19076;ID=19077;Alias=XM_003392873.1;ncbi_desc=BTB%2FPOZ%20domain-containing%20protein%202-like;Dbxref=NCBI_Gene	XP_003392921.1;Note=BTB%2FPOZ%20domain-containing%20protein%202-like%20prot_id
Group1.1	68849	+	Name=XM_003392873.1;Parent=19076;ID=19077;Alias=XM_003392873.1;ncbi_desc=BTB%2FPOZ%20domain-containing%20protein%202-like;Dbxref=NCBI_Gene	XP_003392921.1;Note=BTB%2FPOZ%20domain-containing%20protein%202-like%20prot_id
Group1.1	68870	+	Name=XM_003392873.1;Parent=19076;ID=19077;Alias=XM_003392873.1;ncbi_desc=BTB%2FPOZ%20domain-containing%20protein%202-like;Dbxref=NCBI_Gene	XP_003392921.1;Note=BTB%2FPOZ%20domain-containing%20protein%202-like%20prot_id
Group1.1	68876	+	Name=XM_003392873.1;Parent=19076;ID=19077;Alias=XM_003392873.1;ncbi_desc=BTB%2FPOZ%20domain-containing%20protein%202-like;Dbxref=NCBI_Gene	XP_003392921.1;Note=BTB%2FPOZ%20domain-containing%20protein%202-like%20prot_id
Group1.1	68877	+	Name=XM_003392873.1;Parent=19076;ID=19077;Alias=XM_003392873.1;ncbi_desc=BTB%2FPOZ%20domain-containing%20protein%202-like;Dbxref=NCBI_Gene	XP_003392921.1;Note=BTB%2FPOZ%20domain-containing%20protein%202-like%20prot_id
Group1.1	68880	+	Name=XM_003392873.1;Parent=19076;ID=19077;Alias=XM_003392873.1;ncbi_desc=BTB%2FPOZ%20domain-containing%20protein%202-like;Dbxref=NCBI_Gene	XP_003392921.1;Note=BTB%2FPOZ%20domain-containing%20protein%202-like%20prot_id
Group1.1	68883	+	Name=XM_003392873.1;Parent=19076;ID=19077;Alias=XM_003392873.1;ncbi_desc=BTB%2FPOZ%20domain-containing%20protein%202-like;Dbxref=NCBI_Gene	XP_003392921.1;Note=BTB%2FPOZ%20domain-containing%20protein%202-like%20prot_id
Group1.1	68910	+	Name=XM_003392873.1;Parent=19076;ID=19077;Alias=XM_003392873.1;ncbi_desc=BTB%2FPOZ%20domain-containing%20protein%202-like;Dbxref=NCBI_Gene	XP_003392921.1;Note=BTB%2FPOZ%20domain-containing%20protein%202-like%20prot_id
Group1.1	68912	+	Name=XM_003392873.1;Parent=19076;ID=19077;Alias=XM_003392873.1;ncbi_desc=BTB%2FPOZ%20domain-containing%20protein%202-like;Dbxref=NCBI_Gene	XP_003392921.1;Note=BTB%2FPOZ%20domain-containing%20protein%202-like%20prot_id
Group1.1	68931	+	Name=XM_003392873.1;Parent=19076;ID=19077;Alias=XM_003392873.1;ncbi_desc=BTB%2FPOZ%20domain-containing%20protein%202-like;Dbxref=NCBI_Gene	XP_003392921.1;Note=BTB%2FPOZ%20domain-containing%20protein%202-like%20prot_id
Group1.1	68932	+	Name=XM_003392873.1;Parent=19076;ID=19077;Alias=XM_003392873.1;ncbi_desc=BTB%2FPOZ%20domain-containing%20protein%202-like;Dbxref=NCBI_Gene	XP_003392921.1;Note=BTB%2FPOZ%20domain-containing%20protein%202-like%20prot_id
Group1.1	68958	+	Name=XM_003392873.1;Parent=19076;ID=19077;Alias=XM_003392873.1;ncbi_desc=BTB%2FPOZ%20domain-containing%20protein%202-like;Dbxref=NCBI_Gene	XP_003392921.1;Note=BTB%2FPOZ%20domain-containing%20protein%202-like%20prot_id
Group1.1	68972	+	Name=XM_003392873.1;Parent=19076;ID=19077;Alias=XM_003392873.1;ncbi_desc=BTB%2FPOZ%20domain-containing%20protein%202-like;Dbxref=NCBI_Gene	XP_003392921.1;Note=BTB%2FPOZ%20domain-containing%20protein%202-like%20prot_id
Group1.1	68973	+	Name=XM_003392873.1;Parent=19076;ID=19077;Alias=XM_003392873.1;ncbi_desc=BTB%2FPOZ%20domain-containing%20protein%202-like;Dbxref=NCBI_Gene	XP_003392921.1;Note=BTB%2FPOZ%20domain-containing%20protein%202-like%20prot_id
Group1.1	68974	+	Name=XM_003392873.1;Parent=19076;ID=19077;Alias=XM_003392873.1;ncbi_desc=BTB%2FPOZ%20domain-containing%20protein%202-like;Dbxref=NCBI_Gene	XP_003392921.1;Note=BTB%2FPOZ%20domain-containing%20protein%202-like%20prot_id
Group1.1	68980	+	Name=XM_003392873.1;Parent=19076;ID=19077;Alias=XM_003392873.1;ncbi_desc=BTB%2FPOZ%20domain-containing%20protein%202-like;Dbxref=NCBI_Gene	XP_003392921.1;Note=BTB%2FPOZ%20domain-containing%20protein%202-like%20prot_id
Group1.1	69000	+	Name=XM_003392873.1;Parent=19076;ID=19077;Alias=XM_003392873.1;ncbi_desc=BTB%2FPOZ%20domain-containing%20protein%202-like;Dbxref=NCBI_Gene	XP_003392921.1;Note=BTB%2FPOZ%20domain-containing%20protein%202-like%20prot_id
Group1.1	69007	+	Name=XM_003392873.1;Parent=19076;ID=19077;Alias=XM_003392873.1;ncbi_desc=BTB%2FPOZ%20domain-containing%20protein%202-like;Dbxref=NCBI_Gene	XP_003392921.1;Note=BTB%2FPOZ%20domain-containing%20protein%202-like%20prot_id
Group1.1	69009	+	Name=XM_003392873.1;Parent=19076;ID=19077;Alias=XM_003392873.1;ncbi_desc=BTB%2FPOZ%20domain-containing%20protein%202-like;Dbxref=NCBI_Gene	XP_003392921.1;Note=BTB%2FPOZ%20domain-containing%20protein%202-like%20prot_id
Group1.1	69010	+	Name=XM_003392873.1;Parent=19076;ID=19077;Alias=XM_003392873.1;ncbi_desc=BTB%2FPOZ%20domain-containing%20protein%202-like;Dbxref=NCBI_Gene	XP_003392921.1;Note=BTB%2FPOZ%20domain-containing%20protein%202-like%20prot_id
Group1.1	69011	+	Name=XM_003392873.1;Parent=19076;ID=19077;Alias=XM_003392873.1;ncbi_desc=BTB%2FPOZ%20domain-containing%20protein%202-like;Dbxref=NCBI_Gene	XP_003392921.1;Note=BTB%2FPOZ%20domain-containing%20protein%202-like%20prot_id
Group1.1	69018	+	Name=XM_003392873.1;Parent=19076;ID=19077;Alias=XM_003392873.1;ncbi_desc=BTB%2FPOZ%20domain-containing%20protein%202-like;Dbxref=NCBI_Gene	XP_003392921.1;Note=BTB%2FPOZ%20domain-containing%20protein%202-like%20prot_id
Group1.1	69708	+	Name=XM_003392873.1;Parent=19076;ID=19077;Alias=XM_003392873.1;ncbi_desc=BTB%2FPOZ%20domain-containing%20protein%202-like;Dbxref=NCBI_Gene	XP_003392921.1;Note=BTB%2FPOZ%20domain-containing%20protein%202-like%20prot_id
Group1.1	69723	+	Name=XM_003392873.1;Parent=19076;ID=19077;Alias=XM_003392873.1;ncbi_desc=BTB%2FPOZ%20domain-containing%20protein%202-like;Dbxref=NCBI_Gene	XP_003392921.1;Note=BTB%2FPOZ%20domain-containing%20protein%202-like%20prot_id
Group1.1	69727	+	Name=XM_003392873.1;Parent=19076;ID=19077;Alias=XM_003392873.1;ncbi_desc=BTB%2FPOZ%20domain-containing%20protein%202-like;Dbxref=NCBI_Gene	XP_003392921.1;Note=BTB%2FPOZ%20domain-containing%20protein%202-like%20prot_id
Group1.1	69728	+	Name=XM_003392873.1;Parent=19076;ID=19077;Alias=XM_003392873.1;ncbi_desc=BTB%2FPOZ%20domain-containing%20protein%202-like;Dbxref=NCBI_Gene	XP_003392921.1;Note=BTB%2FPOZ%20domain-containing%20protein%202-like%20prot_id
Group1.1	69744	+	Name=XM_003392873.1;Parent=19076;ID=19077;Alias=XM_003392873.1;ncbi_desc=BTB%2FPOZ%20domain-containing%20protein%202-like;Dbxref=NCBI_Gene	XP_003392921.1;Note=BTB%2FPOZ%20domain-containing%20protein%202-like%20prot_id
Group1.1	69745	+	Name=XM_003392873.1;Parent=19076;ID=19077;Alias=XM_003392873.1;ncbi_desc=BTB%2FPOZ%20domain-containing%20protein%202-like;Dbxref=NCBI_Gene	XP_003392921.1;Note=BTB%2FPOZ%20domain-containing%20protein%202-like%20prot_id
Group1.1	69772	+	Name=XM_003392873.1;Parent=19076;ID=19077;Alias=XM_003392873.1;ncbi_desc=BTB%2FPOZ%20domain-containing%20protein%202-like;Dbxref=NCBI_Gene	XP_003392921.1;Note=BTB%2FPOZ%20domain-containing%20protein%202-like%20prot_id
Group1.1	69773	+	Name=XM_003392873.1;Parent=19076;ID=19077;Alias=XM_003392873.1;ncbi_desc=BTB%2FPOZ%20domain-containing%20protein%202-like;Dbxref=NCBI_Gene	XP_003392921.1;Note=BTB%2FPOZ%20domain-containing%20protein%202-like%20prot_id
Group1.1	69775	+	Name=XM_003392873.1;Parent=19076;ID=19077;Alias=XM_003392873.1;ncbi_desc=BTB%2FPOZ%20domain-containing%20protein%202-like;Dbxref=NCBI_Gene	XP_003392921.1;Note=BTB%2FPOZ%20domain-containing%20protein%202-like%20prot_id
Group1.1	69780	+	Name=XM_003392873.1;Parent=19076;ID=19077;Alias=XM_003392873.1;ncbi_desc=BTB%2FPOZ%20domain-containing%20protein%202-like;Dbxref=NCBI_Gene	XP_003392921.1;Note=BTB%2FPOZ%20domain-containing%20protein%202-like%20prot_id
Group1.1	69786	+	Name=XM_003392873.1;Parent=19076;ID=19077;Alias=XM_003392873.1;ncbi_desc=BTB%2FPOZ%20domain-containing%20protein%202-like;Dbxref=NCBI_Gene	XP_003392921.1;Note=BTB%2FPOZ%20domain-containing%20protein%202-like%20prot_id
Group1.1	69792	+	Name=XM_003392873.1;Parent=19076;ID=19077;Alias=XM_003392873.1;ncbi_desc=BTB%2FPOZ%20domain-containing%20protein%202-like;Dbxref=NCBI_Gene	XP_003392921.1;Note=BTB%2FPOZ%20domain-containing%20protein%202-like%20prot_id
Group1.1	69801	+	Name=XM_003392873.1;Parent=19076;ID=19077;Alias=XM_003392873.1;ncbi_desc=BTB%2FPOZ%20domain-containing%20protein%202-like;Dbxref=NCBI_Gene	XP_003392921.1;Note=BTB%2FPOZ%20domain-containing%20protein%202-like%20prot_id
Group1.1	69813	+	Name=XM_003392873.1;Parent=19076;ID=19077;Alias=XM_003392873.1;ncbi_desc=BTB%2FPOZ%20domain-containing%20protein%202-like;Dbxref=NCBI_Gene	XP_003392921.1;Note=BTB%2FPOZ%20domain-containing%20protein%202-like%20prot_id
Group1.1	69816	+	Name=XM_003392873.1;Parent=19076;ID=19077;Alias=XM_003392873.1;ncbi_desc=BTB%2FPOZ%20domain-containing%20protein%202-like;Dbxref=NCBI_Gene	XP_003392921.1;Note=BTB%2FPOZ%20domain-containing%20protein%202-like%20prot_id
Group1.1	69859	+	Name=XM_003392873.1;Parent=19076;ID=19077;Alias=XM_003392873.1;ncbi_desc=BTB%2FPOZ%20domain-containing%20protein%202-like;Dbxref=NCBI_Gene	XP_003392921.1;Note=BTB%2FPOZ%20domain-containing%20protein%202-like%20prot_id
Group1.1	69860	+	Name=XM_003392873.1;Parent=19076;ID=19077;Alias=XM_003392873.1;ncbi_desc=BTB%2FPOZ%20domain-containing%20protein%202-like;Dbxref=NCBI_Gene	XP_003392921.1;Note=BTB%2FPOZ%20domain-containing%20protein%202-like%20prot_id
Group1.1	69865	+	Name=XM_003392873.1;Parent=19076;ID=19077;Alias=XM_003392873.1;ncbi_desc=BTB%2FPOZ%20domain-containing%20protein%202-like;Dbxref=NCBI_Gene	XP_003392921.1;Note=BTB%2FPOZ%20domain-containing%20protein%202-like%20prot_id
Group1.1	69892	+	Name=XM_003392873.1;Parent=19076;ID=19077;Alias=XM_003392873.1;ncbi_desc=BTB%2FPOZ%20domain-containing%20protein%202-like;Dbxref=NCBI_Gene	XP_003392921.1;Note=BTB%2FPOZ%20domain-containing%20protein%202-like%20prot_id
Group1.1	69897	+	Name=XM_003392873.1;Parent=19076;ID=19077;Alias=XM_003392873.1;ncbi_desc=BTB%2FPOZ%20domain-containing%20protein%202-like;Dbxref=NCBI_Gene	XP_003392921.1;Note=BTB%2FPOZ%20domain-containing%20protein%202-like%20prot_id
Group1.1	69901	+	Name=XM_003392873.1;Parent=19076;ID=19077;Alias=XM_003392873.1;ncbi_desc=BTB%2FPOZ%20domain-containing%20protein%202-like;Dbxref=NCBI_Gene	XP_003392921.1;Note=BTB%2FPOZ%20domain-containing%20protein%202-like%20prot_id
Group1.1	69902	+	Name=XM_003392873.1;Parent=19076;ID=19077;Alias=XM_003392873.1;ncbi_desc=BTB%2FPOZ%20domain-containing%20protein%202-like;Dbxref=NCBI_Gene	XP_003392921.1;Note=BTB%2FPOZ%20domain-containing%20protein%202-like%20prot_id
Group1.1	69903	+	Name=XM_003392873.1;Parent=19076;ID=19077;Alias=XM_003392873.1;ncbi_desc=BTB%2FPOZ%20domain-containing%20protein%202-like;Dbxref=NCBI_Gene	XP_003392921.1;Note=BTB%2FPOZ%20domain-containing%20protein%202-like%20prot_id
Group1.1	69911	+	Name=XM_003392873.1;Parent=19076;ID=19077;Alias=XM_003392873.1;ncbi_desc=BTB%2FPOZ%20domain-containing%20protein%202-like;Dbxref=NCBI_Gene	XP_003392921.1;Note=BTB%2FPOZ%20domain-containing%20protein%202-like%20prot_id
Group1.1	69918	+	Name=XM_003392873.1;Parent=19076;ID=19077;Alias=XM_003392873.1;ncbi_desc=BTB%2FPOZ%20domain-containing%20protein%202-like;Dbxref=NCBI_Gene	XP_003392921.1;Note=BTB%2FPOZ%20domain-containing%20protein%202-like%20prot_id
Group1.1	69924	+	Name=XM_003392873.1;Parent=19076;ID=19077;Alias=XM_003392873.1;ncbi_desc=BTB%2FPOZ%20domain-containing%20protein%202-like;Dbxref=NCBI_Gene	XP_003392921.1;Note=BTB%2FPOZ%20domain-containing%20protein%202-like%20prot_id
Group1.1	69927	+	Name=XM_003392873.1;Parent=19076;ID=19077;Alias=XM_003392873.1;ncbi_desc=BTB%2FPOZ%20domain-containing%20protein%202-like;Dbxref=NCBI_Gene	XP_003392921.1;Note=BTB%2FPOZ%20domain-containing%20protein%202-like%20prot_id
Group1.1	69930	+	Name=XM_003392873.1;Parent=19076;ID=19077;Alias=XM_003392873.1;ncbi_desc=BTB%2FPOZ%20domain-containing%20protein%202-like;Dbxref=NCBI_Gene	XP_003392921.1;Note=BTB%2FPOZ%20domain-containing%20protein%202-like%20prot_id
Group1.1	69934	+	Name=XM_003392873.1;Parent=19076;ID=19077;Alias=XM_003392873.1;ncbi_desc=BTB%2FPOZ%20domain-containing%20protein%202-like;Dbxref=NCBI_Gene	XP_003392921.1;Note=BTB%2FPOZ%20domain-containing%20protein%202-like%20prot_id
Group1.1	69938	+	Name=XM_003392873.1;Parent=19076;ID=19077;Alias=XM_003392873.1;ncbi_desc=BTB%2FPOZ%20domain-containing%20protein%202-like;Dbxref=NCBI_Gene	XP_003392921.1;Note=BTB%2FPOZ%20domain-containing%20protein%202-like%20prot_id
Group1.1	70030	+	Name=XM_003392873.1;Parent=19076;ID=19077;Alias=XM_003392873.1;ncbi_desc=BTB%2FPOZ%20domain-containing%20protein%202-like;Dbxref=NCBI_Gene	XP_003392921.1;Note=BTB%2FPOZ%20domain-containing%20protein%202-like%20prot_id
Group1.1	70031	+	Name=XM_003392873.1;Parent=19076;ID=19077;Alias=XM_003392873.1;ncbi_desc=BTB%2FPOZ%20domain-containing%20protein%202-like;Dbxref=NCBI_Gene	XP_003392921.1;Note=BTB%2FPOZ%20domain-containing%20protein%202-like%20prot_id
Group1.1	70043	+	Name=XM_003392873.1;Parent=19076;ID=19077;Alias=XM_003392873.1;ncbi_desc=BTB%2FPOZ%20domain-containing%20protein%202-like;Dbxref=NCBI_Gene	XP_003392921.1;Note=BTB%2FPOZ%20domain-containing%20protein%202-like%20prot_id
Group1.1	70066	+	Name=XM_003392873.1;Parent=19076;ID=19077;Alias=XM_003392873.1;ncbi_desc=BTB%2FPOZ%20domain-containing%20protein%202-like;Dbxref=NCBI_Gene	XP_003392921.1;Note=BTB%2FPOZ%20domain-containing%20protein%202-like%20prot_id
Group1.1	70105	+	Name=XM_003392873.1;Parent=19076;ID=19077;Alias=XM_003392873.1;ncbi_desc=BTB%2FPOZ%20domain-containing%20protein%202-like;Dbxref=NCBI_Gene	XP_003392921.1;Note=BTB%2FPOZ%20domain-containing%20protein%202-like%20prot_id
Group1.1	70107	+	Name=XM_003392873.1;Parent=19076;ID=19077;Alias=XM_003392873.1;ncbi_desc=BTB%2FPOZ%20domain-containing%20protein%202-like;Dbxref=NCBI_Gene	XP_003392921.1;Note=BTB%2FPOZ%20domain-containing%20protein%202-like%20prot_id
Group1.1	70113	+	Name=XM_003392873.1;Parent=19076;ID=19077;Alias=XM_003392873.1;ncbi_desc=BTB%2FPOZ%20domain-containing%20protein%202-like;Dbxref=NCBI_Gene	XP_003392921.1;Note=BTB%2FPOZ%20domain-containing%20protein%202-like%20prot_id
Group1.1	70114	+	Name=XM_003392873.1;Parent=19076;ID=19077;Alias=XM_003392873.1;ncbi_desc=BTB%2FPOZ%20domain-containing%20protein%202-like;Dbxref=NCBI_Gene	XP_003392921.1;Note=BTB%2FPOZ%20domain-containing%20protein%202-like%20prot_id
Group1.1	70118	+	Name=XM_003392873.1;Parent=19076;ID=19077;Alias=XM_003392873.1;ncbi_desc=BTB%2FPOZ%20domain-containing%20protein%202-like;Dbxref=NCBI_Gene	XP_003392921.1;Note=BTB%2FPOZ%20domain-containing%20protein%202-like%20prot_id
Group1.1	70124	+	Name=XM_003392873.1;Parent=19076;ID=19077;Alias=XM_003392873.1;ncbi_desc=BTB%2FPOZ%20domain-containing%20protein%202-like;Dbxref=NCBI_Gene	XP_003392921.1;Note=BTB%2FPOZ%20domain-containing%20protein%202-like%20prot_id
Group1.1	70135	+	Name=XM_003392873.1;Parent=19076;ID=19077;Alias=XM_003392873.1;ncbi_desc=BTB%2FPOZ%20domain-containing%20protein%202-like;Dbxref=NCBI_Gene	XP_003392921.1;Note=BTB%2FPOZ%20domain-containing%20protein%202-like%20prot_id
Group1.1	70136	+	Name=XM_003392873.1;Parent=19076;ID=19077;Alias=XM_003392873.1;ncbi_desc=BTB%2FPOZ%20domain-containing%20protein%202-like;Dbxref=NCBI_Gene	XP_003392921.1;Note=BTB%2FPOZ%20domain-containing%20protein%202-like%20prot_id
Group1.1	70137	+	Name=XM_003392873.1;Parent=19076;ID=19077;Alias=XM_003392873.1;ncbi_desc=BTB%2FPOZ%20domain-containing%20protein%202-like;Dbxref=NCBI_Gene	XP_003392921.1;Note=BTB%2FPOZ%20domain-containing%20protein%202-like%20prot_id
Group1.1	70142	+	Name=XM_003392873.1;Parent=19076;ID=19077;Alias=XM_003392873.1;ncbi_desc=BTB%2FPOZ%20domain-containing%20protein%202-like;Dbxref=NCBI_Gene	XP_003392921.1;Note=BTB%2FPOZ%20domain-containing%20protein%202-like%20prot_id
Group1.1	70143	+	Name=XM_003392873.1;Parent=19076;ID=19077;Alias=XM_003392873.1;ncbi_desc=BTB%2FPOZ%20domain-containing%20protein%202-like;Dbxref=NCBI_Gene	XP_003392921.1;Note=BTB%2FPOZ%20domain-containing%20protein%202-like%20prot_id
Group1.1	70144	+	Name=XM_003392873.1;Parent=19076;ID=19077;Alias=XM_003392873.1;ncbi_desc=BTB%2FPOZ%20domain-containing%20protein%202-like;Dbxref=NCBI_Gene	XP_003392921.1;Note=BTB%2FPOZ%20domain-containing%20protein%202-like%20prot_id
Group1.1	70147	+	Name=XM_003392873.1;Parent=19076;ID=19077;Alias=XM_003392873.1;ncbi_desc=BTB%2FPOZ%20domain-containing%20protein%202-like;Dbxref=NCBI_Gene	XP_003392921.1;Note=BTB%2FPOZ%20domain-containing%20protein%202-like%20prot_id
Group1.1	70148	+	Name=XM_003392873.1;Parent=19076;ID=19077;Alias=XM_003392873.1;ncbi_desc=BTB%2FPOZ%20domain-containing%20protein%202-like;Dbxref=NCBI_Gene	XP_003392921.1;Note=BTB%2FPOZ%20domain-containing%20protein%202-like%20prot_id
Group1.1	70161	+	Name=XM_003392873.1;Parent=19076;ID=19077;Alias=XM_003392873.1;ncbi_desc=BTB%2FPOZ%20domain-containing%20protein%202-like;Dbxref=NCBI_Gene	XP_003392921.1;Note=BTB%2FPOZ%20domain-containing%20protein%202-like%20prot_id
Group1.1	70162	+	Name=XM_003392873.1;Parent=19076;ID=19077;Alias=XM_003392873.1;ncbi_desc=BTB%2FPOZ%20domain-containing%20protein%202-like;Dbxref=NCBI_Gene	XP_003392921.1;Note=BTB%2FPOZ%20domain-containing%20protein%202-like%20prot_id
Group1.1	70165	+	Name=XM_003392873.1;Parent=19076;ID=19077;Alias=XM_003392873.1;ncbi_desc=BTB%2FPOZ%20domain-containing%20protein%202-like;Dbxref=NCBI_Gene	XP_003392921.1;Note=BTB%2FPOZ%20domain-containing%20protein%202-like%20prot_id
Group1.1	70171	+	Name=XM_003392873.1;Parent=19076;ID=19077;Alias=XM_003392873.1;ncbi_desc=BTB%2FPOZ%20domain-containing%20protein%202-like;Dbxref=NCBI_Gene	XP_003392921.1;Note=BTB%2FPOZ%20domain-containing%20protein%202-like%20prot_id
Group1.1	70172	+	Name=XM_003392873.1;Parent=19076;ID=19077;Alias=XM_003392873.1;ncbi_desc=BTB%2FPOZ%20domain-containing%20protein%202-like;Dbxref=NCBI_Gene	XP_003392921.1;Note=BTB%2FPOZ%20domain-containing%20protein%202-like%20prot_id
Group1.1	70190	+	Name=XM_003392873.1;Parent=19076;ID=19077;Alias=XM_003392873.1;ncbi_desc=BTB%2FPOZ%20domain-containing%20protein%202-like;Dbxref=NCBI_Gene	XP_003392921.1;Note=BTB%2FPOZ%20domain-containing%20protein%202-like%20prot_id
Group1.1	70191	+	Name=XM_003392873.1;Parent=19076;ID=19077;Alias=XM_003392873.1;ncbi_desc=BTB%2FPOZ%20domain-containing%20protein%202-like;Dbxref=NCBI_Gene	XP_003392921.1;Note=BTB%2FPOZ%20domain-containing%20protein%202-like%20prot_id
Group1.1	70198	+	Name=XM_003392873.1;Parent=19076;ID=19077;Alias=XM_003392873.1;ncbi_desc=BTB%2FPOZ%20domain-containing%20protein%202-like;Dbxref=NCBI_Gene	XP_003392921.1;Note=BTB%2FPOZ%20domain-containing%20protein%202-like%20prot_id
Group1.1	70199	+	Name=XM_003392873.1;Parent=19076;ID=19077;Alias=XM_003392873.1;ncbi_desc=BTB%2FPOZ%20domain-containing%20protein%202-like;Dbxref=NCBI_Gene	XP_003392921.1;Note=BTB%2FPOZ%20domain-containing%20protein%202-like%20prot_id
Group1.1	70315	+	Name=XM_003392873.1;Parent=19076;ID=19077;Alias=XM_003392873.1;ncbi_desc=BTB%2FPOZ%20domain-containing%20protein%202-like;Dbxref=NCBI_Gene	XP_003392921.1;Note=BTB%2FPOZ%20domain-containing%20protein%202-like%20prot_id
Group1.1	70328	+	Name=XM_003392873.1;Parent=19076;ID=19077;Alias=XM_003392873.1;ncbi_desc=BTB%2FPOZ%20domain-containing%20protein%202-like;Dbxref=NCBI_Gene	XP_003392921.1;Note=BTB%2FPOZ%20domain-containing%20protein%202-like%20prot_id
Group1.1	70345	+	Name=XM_003392873.1;Parent=19076;ID=19077;Alias=XM_003392873.1;ncbi_desc=BTB%2FPOZ%20domain-containing%20protein%202-like;Dbxref=NCBI_Gene	XP_003392921.1;Note=BTB%2FPOZ%20domain-containing%20protein%202-like%20prot_id
Group1.1	70349	+	Name=XM_003392873.1;Parent=19076;ID=19077;Alias=XM_003392873.1;ncbi_desc=BTB%2FPOZ%20domain-containing%20protein%202-like;Dbxref=NCBI_Gene	XP_003392921.1;Note=BTB%2FPOZ%20domain-containing%20protein%202-like%20prot_id
Group1.1	70350	+	Name=XM_003392873.1;Parent=19076;ID=19077;Alias=XM_003392873.1;ncbi_desc=BTB%2FPOZ%20domain-containing%20protein%202-like;Dbxref=NCBI_Gene	XP_003392921.1;Note=BTB%2FPOZ%20domain-containing%20protein%202-like%20prot_id
Group1.1	70354	+	Name=XM_003392873.1;Parent=19076;ID=19077;Alias=XM_003392873.1;ncbi_desc=BTB%2FPOZ%20domain-containing%20protein%202-like;Dbxref=NCBI_Gene	XP_003392921.1;Note=BTB%2FPOZ%20domain-containing%20protein%202-like%20prot_id
Group1.1	70371	+	Name=XM_003392873.1;Parent=19076;ID=19077;Alias=XM_003392873.1;ncbi_desc=BTB%2FPOZ%20domain-containing%20protein%202-like;Dbxref=NCBI_Gene	XP_003392921.1;Note=BTB%2FPOZ%20domain-containing%20protein%202-like%20prot_id
Group1.1	70393	+	Name=XM_003392873.1;Parent=19076;ID=19077;Alias=XM_003392873.1;ncbi_desc=BTB%2FPOZ%20domain-containing%20protein%202-like;Dbxref=NCBI_Gene	XP_003392921.1;Note=BTB%2FPOZ%20domain-containing%20protein%202-like%20prot_id
Group1.1	70394	+	Name=XM_003392873.1;Parent=19076;ID=19077;Alias=XM_003392873.1;ncbi_desc=BTB%2FPOZ%20domain-containing%20protein%202-like;Dbxref=NCBI_Gene	XP_003392921.1;Note=BTB%2FPOZ%20domain-containing%20protein%202-like%20prot_id
Group1.1	70396	+	Name=XM_003392873.1;Parent=19076;ID=19077;Alias=XM_003392873.1;ncbi_desc=BTB%2FPOZ%20domain-containing%20protein%202-like;Dbxref=NCBI_Gene	XP_003392921.1;Note=BTB%2FPOZ%20domain-containing%20protein%202-like%20prot_id
Group1.1	70405	+	Name=XM_003392873.1;Parent=19076;ID=19077;Alias=XM_003392873.1;ncbi_desc=BTB%2FPOZ%20domain-containing%20protein%202-like;Dbxref=NCBI_Gene	XP_003392921.1;Note=BTB%2FPOZ%20domain-containing%20protein%202-like%20prot_id
Group1.1	70406	+	Name=XM_003392873.1;Parent=19076;ID=19077;Alias=XM_003392873.1;ncbi_desc=BTB%2FPOZ%20domain-containing%20protein%202-like;Dbxref=NCBI_Gene	XP_003392921.1;Note=BTB%2FPOZ%20domain-containing%20protein%202-like%20prot_id
Group1.1	72729	-	Name=XM_003392874.1;Parent=19201;ID=19202;Alias=XM_003392874.1;ncbi_desc=protein%20O-mannosyltransferase%201-like;Dbxref=NCBI_Gene	XP_003392922.1;Note=protein%20O-mannosyltransferase%201-like%20prot_id
Group1.1	72737	-	Name=XM_003392874.1;Parent=19201;ID=19202;Alias=XM_003392874.1;ncbi_desc=protein%20O-mannosyltransferase%201-like;Dbxref=NCBI_Gene	XP_003392922.1;Note=protein%20O-mannosyltransferase%201-like%20prot_id
Group1.1	72742	-	Name=XM_003392874.1;Parent=19201;ID=19202;Alias=XM_003392874.1;ncbi_desc=protein%20O-mannosyltransferase%201-like;Dbxref=NCBI_Gene	XP_003392922.1;Note=protein%20O-mannosyltransferase%201-like%20prot_id
Group1.1	72751	-	Name=XM_003392874.1;Parent=19201;ID=19202;Alias=XM_003392874.1;ncbi_desc=protein%20O-mannosyltransferase%201-like;Dbxref=NCBI_Gene	XP_003392922.1;Note=protein%20O-mannosyltransferase%201-like%20prot_id
Group1.1	72777	-	Name=XM_003392874.1;Parent=19201;ID=19202;Alias=XM_003392874.1;ncbi_desc=protein%20O-mannosyltransferase%201-like;Dbxref=NCBI_Gene	XP_003392922.1;Note=protein%20O-mannosyltransferase%201-like%20prot_id
Group1.1	72816	-	Name=XM_003392874.1;Parent=19201;ID=19202;Alias=XM_003392874.1;ncbi_desc=protein%20O-mannosyltransferase%201-like;Dbxref=NCBI_Gene	XP_003392922.1;Note=protein%20O-mannosyltransferase%201-like%20prot_id
Group1.1	72819	-	Name=XM_003392874.1;Parent=19201;ID=19202;Alias=XM_003392874.1;ncbi_desc=protein%20O-mannosyltransferase%201-like;Dbxref=NCBI_Gene	XP_003392922.1;Note=protein%20O-mannosyltransferase%201-like%20prot_id
Group1.1	72820	-	Name=XM_003392874.1;Parent=19201;ID=19202;Alias=XM_003392874.1;ncbi_desc=protein%20O-mannosyltransferase%201-like;Dbxref=NCBI_Gene	XP_003392922.1;Note=protein%20O-mannosyltransferase%201-like%20prot_id
Group1.1	72845	-	Name=XM_003392874.1;Parent=19201;ID=19202;Alias=XM_003392874.1;ncbi_desc=protein%20O-mannosyltransferase%201-like;Dbxref=NCBI_Gene	XP_003392922.1;Note=protein%20O-mannosyltransferase%201-like%20prot_id
Group1.1	72847	-	Name=XM_003392874.1;Parent=19201;ID=19202;Alias=XM_003392874.1;ncbi_desc=protein%20O-mannosyltransferase%201-like;Dbxref=NCBI_Gene	XP_003392922.1;Note=protein%20O-mannosyltransferase%201-like%20prot_id
Group1.1	72850	-	Name=XM_003392874.1;Parent=19201;ID=19202;Alias=XM_003392874.1;ncbi_desc=protein%20O-mannosyltransferase%201-like;Dbxref=NCBI_Gene	XP_003392922.1;Note=protein%20O-mannosyltransferase%201-like%20prot_id
Group1.1	72854	-	Name=XM_003392874.1;Parent=19201;ID=19202;Alias=XM_003392874.1;ncbi_desc=protein%20O-mannosyltransferase%201-like;Dbxref=NCBI_Gene	XP_003392922.1;Note=protein%20O-mannosyltransferase%201-like%20prot_id
Group1.1	72862	-	Name=XM_003392874.1;Parent=19201;ID=19202;Alias=XM_003392874.1;ncbi_desc=protein%20O-mannosyltransferase%201-like;Dbxref=NCBI_Gene	XP_003392922.1;Note=protein%20O-mannosyltransferase%201-like%20prot_id
Group1.1	72889	-	Name=XM_003392874.1;Parent=19201;ID=19202;Alias=XM_003392874.1;ncbi_desc=protein%20O-mannosyltransferase%201-like;Dbxref=NCBI_Gene	XP_003392922.1;Note=protein%20O-mannosyltransferase%201-like%20prot_id
Group1.1	72890	-	Name=XM_003392874.1;Parent=19201;ID=19202;Alias=XM_003392874.1;ncbi_desc=protein%20O-mannosyltransferase%201-like;Dbxref=NCBI_Gene	XP_003392922.1;Note=protein%20O-mannosyltransferase%201-like%20prot_id
Group1.1	72891	-	Name=XM_003392874.1;Parent=19201;ID=19202;Alias=XM_003392874.1;ncbi_desc=protein%20O-mannosyltransferase%201-like;Dbxref=NCBI_Gene	XP_003392922.1;Note=protein%20O-mannosyltransferase%201-like%20prot_id
Group1.1	72936	-	Name=XM_003392874.1;Parent=19201;ID=19202;Alias=XM_003392874.1;ncbi_desc=protein%20O-mannosyltransferase%201-like;Dbxref=NCBI_Gene	XP_003392922.1;Note=protein%20O-mannosyltransferase%201-like%20prot_id
Group1.1	72942	-	Name=XM_003392874.1;Parent=19201;ID=19202;Alias=XM_003392874.1;ncbi_desc=protein%20O-mannosyltransferase%201-like;Dbxref=NCBI_Gene	XP_003392922.1;Note=protein%20O-mannosyltransferase%201-like%20prot_id
Group1.1	72949	-	Name=XM_003392874.1;Parent=19201;ID=19202;Alias=XM_003392874.1;ncbi_desc=protein%20O-mannosyltransferase%201-like;Dbxref=NCBI_Gene	XP_003392922.1;Note=protein%20O-mannosyltransferase%201-like%20prot_id
Group1.1	72973	-	Name=XM_003392874.1;Parent=19201;ID=19202;Alias=XM_003392874.1;ncbi_desc=protein%20O-mannosyltransferase%201-like;Dbxref=NCBI_Gene	XP_003392922.1;Note=protein%20O-mannosyltransferase%201-like%20prot_id
Group1.1	72992	-	Name=XM_003392874.1;Parent=19201;ID=19202;Alias=XM_003392874.1;ncbi_desc=protein%20O-mannosyltransferase%201-like;Dbxref=NCBI_Gene	XP_003392922.1;Note=protein%20O-mannosyltransferase%201-like%20prot_id
Group1.1	73000	-	Name=XM_003392874.1;Parent=19201;ID=19202;Alias=XM_003392874.1;ncbi_desc=protein%20O-mannosyltransferase%201-like;Dbxref=NCBI_Gene	XP_003392922.1;Note=protein%20O-mannosyltransferase%201-like%20prot_id
Group1.1	73003	-	Name=XM_003392874.1;Parent=19201;ID=19202;Alias=XM_003392874.1;ncbi_desc=protein%20O-mannosyltransferase%201-like;Dbxref=NCBI_Gene	XP_003392922.1;Note=protein%20O-mannosyltransferase%201-like%20prot_id
Group1.1	73008	-	Name=XM_003392874.1;Parent=19201;ID=19202;Alias=XM_003392874.1;ncbi_desc=protein%20O-mannosyltransferase%201-like;Dbxref=NCBI_Gene	XP_003392922.1;Note=protein%20O-mannosyltransferase%201-like%20prot_id
Group1.1	74508	-	Name=XM_003392874.1;Parent=19201;ID=19202;Alias=XM_003392874.1;ncbi_desc=protein%20O-mannosyltransferase%201-like;Dbxref=NCBI_Gene	XP_003392922.1;Note=protein%20O-mannosyltransferase%201-like%20prot_id
Group1.1	74510	-	Name=XM_003392874.1;Parent=19201;ID=19202;Alias=XM_003392874.1;ncbi_desc=protein%20O-mannosyltransferase%201-like;Dbxref=NCBI_Gene	XP_003392922.1;Note=protein%20O-mannosyltransferase%201-like%20prot_id
Group1.1	74511	-	Name=XM_003392874.1;Parent=19201;ID=19202;Alias=XM_003392874.1;ncbi_desc=protein%20O-mannosyltransferase%201-like;Dbxref=NCBI_Gene	XP_003392922.1;Note=protein%20O-mannosyltransferase%201-like%20prot_id
Group1.1	74513	-	Name=XM_003392874.1;Parent=19201;ID=19202;Alias=XM_003392874.1;ncbi_desc=protein%20O-mannosyltransferase%201-like;Dbxref=NCBI_Gene	XP_003392922.1;Note=protein%20O-mannosyltransferase%201-like%20prot_id
Group1.1	74514	-	Name=XM_003392874.1;Parent=19201;ID=19202;Alias=XM_003392874.1;ncbi_desc=protein%20O-mannosyltransferase%201-like;Dbxref=NCBI_Gene	XP_003392922.1;Note=protein%20O-mannosyltransferase%201-like%20prot_id
Group1.1	74522	-	Name=XM_003392874.1;Parent=19201;ID=19202;Alias=XM_003392874.1;ncbi_desc=protein%20O-mannosyltransferase%201-like;Dbxref=NCBI_Gene	XP_003392922.1;Note=protein%20O-mannosyltransferase%201-like%20prot_id
Group1.1	74531	-	Name=XM_003392874.1;Parent=19201;ID=19202;Alias=XM_003392874.1;ncbi_desc=protein%20O-mannosyltransferase%201-like;Dbxref=NCBI_Gene	XP_003392922.1;Note=protein%20O-mannosyltransferase%201-like%20prot_id
Group1.1	74538	-	Name=XM_003392874.1;Parent=19201;ID=19202;Alias=XM_003392874.1;ncbi_desc=protein%20O-mannosyltransferase%201-like;Dbxref=NCBI_Gene	XP_003392922.1;Note=protein%20O-mannosyltransferase%201-like%20prot_id
Group1.1	74553	-	Name=XM_003392874.1;Parent=19201;ID=19202;Alias=XM_003392874.1;ncbi_desc=protein%20O-mannosyltransferase%201-like;Dbxref=NCBI_Gene	XP_003392922.1;Note=protein%20O-mannosyltransferase%201-like%20prot_id
Group1.1	74558	-	Name=XM_003392874.1;Parent=19201;ID=19202;Alias=XM_003392874.1;ncbi_desc=protein%20O-mannosyltransferase%201-like;Dbxref=NCBI_Gene	XP_003392922.1;Note=protein%20O-mannosyltransferase%201-like%20prot_id
Group1.1	74559	-	Name=XM_003392874.1;Parent=19201;ID=19202;Alias=XM_003392874.1;ncbi_desc=protein%20O-mannosyltransferase%201-like;Dbxref=NCBI_Gene	XP_003392922.1;Note=protein%20O-mannosyltransferase%201-like%20prot_id
Group1.1	74560	-	Name=XM_003392874.1;Parent=19201;ID=19202;Alias=XM_003392874.1;ncbi_desc=protein%20O-mannosyltransferase%201-like;Dbxref=NCBI_Gene	XP_003392922.1;Note=protein%20O-mannosyltransferase%201-like%20prot_id
Group1.1	74561	-	Name=XM_003392874.1;Parent=19201;ID=19202;Alias=XM_003392874.1;ncbi_desc=protein%20O-mannosyltransferase%201-like;Dbxref=NCBI_Gene	XP_003392922.1;Note=protein%20O-mannosyltransferase%201-like%20prot_id
Group1.1	74578	-	Name=XM_003392874.1;Parent=19201;ID=19202;Alias=XM_003392874.1;ncbi_desc=protein%20O-mannosyltransferase%201-like;Dbxref=NCBI_Gene	XP_003392922.1;Note=protein%20O-mannosyltransferase%201-like%20prot_id
Group1.1	74586	-	Name=XM_003392874.1;Parent=19201;ID=19202;Alias=XM_003392874.1;ncbi_desc=protein%20O-mannosyltransferase%201-like;Dbxref=NCBI_Gene	XP_003392922.1;Note=protein%20O-mannosyltransferase%201-like%20prot_id
Group1.1	74588	-	Name=XM_003392874.1;Parent=19201;ID=19202;Alias=XM_003392874.1;ncbi_desc=protein%20O-mannosyltransferase%201-like;Dbxref=NCBI_Gene	XP_003392922.1;Note=protein%20O-mannosyltransferase%201-like%20prot_id
Group1.1	74592	-	Name=XM_003392874.1;Parent=19201;ID=19202;Alias=XM_003392874.1;ncbi_desc=protein%20O-mannosyltransferase%201-like;Dbxref=NCBI_Gene	XP_003392922.1;Note=protein%20O-mannosyltransferase%201-like%20prot_id
Group1.1	74596	-	Name=XM_003392874.1;Parent=19201;ID=19202;Alias=XM_003392874.1;ncbi_desc=protein%20O-mannosyltransferase%201-like;Dbxref=NCBI_Gene	XP_003392922.1;Note=protein%20O-mannosyltransferase%201-like%20prot_id
Group1.1	74603	-	Name=XM_003392874.1;Parent=19201;ID=19202;Alias=XM_003392874.1;ncbi_desc=protein%20O-mannosyltransferase%201-like;Dbxref=NCBI_Gene	XP_003392922.1;Note=protein%20O-mannosyltransferase%201-like%20prot_id
Group1.1	74613	-	Name=XM_003392874.1;Parent=19201;ID=19202;Alias=XM_003392874.1;ncbi_desc=protein%20O-mannosyltransferase%201-like;Dbxref=NCBI_Gene	XP_003392922.1;Note=protein%20O-mannosyltransferase%201-like%20prot_id
Group1.1	74630	-	Name=XM_003392874.1;Parent=19201;ID=19202;Alias=XM_003392874.1;ncbi_desc=protein%20O-mannosyltransferase%201-like;Dbxref=NCBI_Gene	XP_003392922.1;Note=protein%20O-mannosyltransferase%201-like%20prot_id
Group1.1	74637	-	Name=XM_003392874.1;Parent=19201;ID=19202;Alias=XM_003392874.1;ncbi_desc=protein%20O-mannosyltransferase%201-like;Dbxref=NCBI_Gene	XP_003392922.1;Note=protein%20O-mannosyltransferase%201-like%20prot_id
Group1.1	74641	-	Name=XM_003392874.1;Parent=19201;ID=19202;Alias=XM_003392874.1;ncbi_desc=protein%20O-mannosyltransferase%201-like;Dbxref=NCBI_Gene	XP_003392922.1;Note=protein%20O-mannosyltransferase%201-like%20prot_id
Group1.1	74645	-	Name=XM_003392874.1;Parent=19201;ID=19202;Alias=XM_003392874.1;ncbi_desc=protein%20O-mannosyltransferase%201-like;Dbxref=NCBI_Gene	XP_003392922.1;Note=protein%20O-mannosyltransferase%201-like%20prot_id
Group1.1	74646	-	Name=XM_003392874.1;Parent=19201;ID=19202;Alias=XM_003392874.1;ncbi_desc=protein%20O-mannosyltransferase%201-like;Dbxref=NCBI_Gene	XP_003392922.1;Note=protein%20O-mannosyltransferase%201-like%20prot_id
Group1.1	74649	-	Name=XM_003392874.1;Parent=19201;ID=19202;Alias=XM_003392874.1;ncbi_desc=protein%20O-mannosyltransferase%201-like;Dbxref=NCBI_Gene	XP_003392922.1;Note=protein%20O-mannosyltransferase%201-like%20prot_id
Group1.1	74657	-	Name=XM_003392874.1;Parent=19201;ID=19202;Alias=XM_003392874.1;ncbi_desc=protein%20O-mannosyltransferase%201-like;Dbxref=NCBI_Gene	XP_003392922.1;Note=protein%20O-mannosyltransferase%201-like%20prot_id
Group1.1	74665	-	Name=XM_003392874.1;Parent=19201;ID=19202;Alias=XM_003392874.1;ncbi_desc=protein%20O-mannosyltransferase%201-like;Dbxref=NCBI_Gene	XP_003392922.1;Note=protein%20O-mannosyltransferase%201-like%20prot_id
Group1.1	74687	-	Name=XM_003392874.1;Parent=19201;ID=19202;Alias=XM_003392874.1;ncbi_desc=protein%20O-mannosyltransferase%201-like;Dbxref=NCBI_Gene	XP_003392922.1;Note=protein%20O-mannosyltransferase%201-like%20prot_id
Group1.1	75137	-	Name=XM_003392874.1;Parent=19201;ID=19202;Alias=XM_003392874.1;ncbi_desc=protein%20O-mannosyltransferase%201-like;Dbxref=NCBI_Gene	XP_003392922.1;Note=protein%20O-mannosyltransferase%201-like%20prot_id
Group1.1	75149	-	Name=XM_003392874.1;Parent=19201;ID=19202;Alias=XM_003392874.1;ncbi_desc=protein%20O-mannosyltransferase%201-like;Dbxref=NCBI_Gene	XP_003392922.1;Note=protein%20O-mannosyltransferase%201-like%20prot_id
Group1.1	75155	-	Name=XM_003392874.1;Parent=19201;ID=19202;Alias=XM_003392874.1;ncbi_desc=protein%20O-mannosyltransferase%201-like;Dbxref=NCBI_Gene	XP_003392922.1;Note=protein%20O-mannosyltransferase%201-like%20prot_id
Group1.1	75173	-	Name=XM_003392874.1;Parent=19201;ID=19202;Alias=XM_003392874.1;ncbi_desc=protein%20O-mannosyltransferase%201-like;Dbxref=NCBI_Gene	XP_003392922.1;Note=protein%20O-mannosyltransferase%201-like%20prot_id
Group1.1	75176	-	Name=XM_003392874.1;Parent=19201;ID=19202;Alias=XM_003392874.1;ncbi_desc=protein%20O-mannosyltransferase%201-like;Dbxref=NCBI_Gene	XP_003392922.1;Note=protein%20O-mannosyltransferase%201-like%20prot_id
Group1.1	75182	-	Name=XM_003392874.1;Parent=19201;ID=19202;Alias=XM_003392874.1;ncbi_desc=protein%20O-mannosyltransferase%201-like;Dbxref=NCBI_Gene	XP_003392922.1;Note=protein%20O-mannosyltransferase%201-like%20prot_id
Group1.1	75183	-	Name=XM_003392874.1;Parent=19201;ID=19202;Alias=XM_003392874.1;ncbi_desc=protein%20O-mannosyltransferase%201-like;Dbxref=NCBI_Gene	XP_003392922.1;Note=protein%20O-mannosyltransferase%201-like%20prot_id
Group1.1	75187	-	Name=XM_003392874.1;Parent=19201;ID=19202;Alias=XM_003392874.1;ncbi_desc=protein%20O-mannosyltransferase%201-like;Dbxref=NCBI_Gene	XP_003392922.1;Note=protein%20O-mannosyltransferase%201-like%20prot_id
Group1.1	75206	-	Name=XM_003392874.1;Parent=19201;ID=19202;Alias=XM_003392874.1;ncbi_desc=protein%20O-mannosyltransferase%201-like;Dbxref=NCBI_Gene	XP_003392922.1;Note=protein%20O-mannosyltransferase%201-like%20prot_id
Group1.1	75216	-	Name=XM_003392874.1;Parent=19201;ID=19202;Alias=XM_003392874.1;ncbi_desc=protein%20O-mannosyltransferase%201-like;Dbxref=NCBI_Gene	XP_003392922.1;Note=protein%20O-mannosyltransferase%201-like%20prot_id
Group1.1	75241	-	Name=XM_003392874.1;Parent=19201;ID=19202;Alias=XM_003392874.1;ncbi_desc=protein%20O-mannosyltransferase%201-like;Dbxref=NCBI_Gene	XP_003392922.1;Note=protein%20O-mannosyltransferase%201-like%20prot_id
Group1.1	75247	-	Name=XM_003392874.1;Parent=19201;ID=19202;Alias=XM_003392874.1;ncbi_desc=protein%20O-mannosyltransferase%201-like;Dbxref=NCBI_Gene	XP_003392922.1;Note=protein%20O-mannosyltransferase%201-like%20prot_id
Group1.1	75406	-	Name=XM_003392874.1;Parent=19201;ID=19202;Alias=XM_003392874.1;ncbi_desc=protein%20O-mannosyltransferase%201-like;Dbxref=NCBI_Gene	XP_003392922.1;Note=protein%20O-mannosyltransferase%201-like%20prot_id
Group1.1	75407	-	Name=XM_003392874.1;Parent=19201;ID=19202;Alias=XM_003392874.1;ncbi_desc=protein%20O-mannosyltransferase%201-like;Dbxref=NCBI_Gene	XP_003392922.1;Note=protein%20O-mannosyltransferase%201-like%20prot_id
Group1.1	75419	-	Name=XM_003392874.1;Parent=19201;ID=19202;Alias=XM_003392874.1;ncbi_desc=protein%20O-mannosyltransferase%201-like;Dbxref=NCBI_Gene	XP_003392922.1;Note=protein%20O-mannosyltransferase%201-like%20prot_id
Group1.1	75437	-	Name=XM_003392874.1;Parent=19201;ID=19202;Alias=XM_003392874.1;ncbi_desc=protein%20O-mannosyltransferase%201-like;Dbxref=NCBI_Gene	XP_003392922.1;Note=protein%20O-mannosyltransferase%201-like%20prot_id
Group1.1	75446	-	Name=XM_003392874.1;Parent=19201;ID=19202;Alias=XM_003392874.1;ncbi_desc=protein%20O-mannosyltransferase%201-like;Dbxref=NCBI_Gene	XP_003392922.1;Note=protein%20O-mannosyltransferase%201-like%20prot_id
Group1.1	75461	-	Name=XM_003392874.1;Parent=19201;ID=19202;Alias=XM_003392874.1;ncbi_desc=protein%20O-mannosyltransferase%201-like;Dbxref=NCBI_Gene	XP_003392922.1;Note=protein%20O-mannosyltransferase%201-like%20prot_id
Group1.1	75470	-	Name=XM_003392874.1;Parent=19201;ID=19202;Alias=XM_003392874.1;ncbi_desc=protein%20O-mannosyltransferase%201-like;Dbxref=NCBI_Gene	XP_003392922.1;Note=protein%20O-mannosyltransferase%201-like%20prot_id
Group1.1	75473	-	Name=XM_003392874.1;Parent=19201;ID=19202;Alias=XM_003392874.1;ncbi_desc=protein%20O-mannosyltransferase%201-like;Dbxref=NCBI_Gene	XP_003392922.1;Note=protein%20O-mannosyltransferase%201-like%20prot_id
Group1.1	75479	-	Name=XM_003392874.1;Parent=19201;ID=19202;Alias=XM_003392874.1;ncbi_desc=protein%20O-mannosyltransferase%201-like;Dbxref=NCBI_Gene	XP_003392922.1;Note=protein%20O-mannosyltransferase%201-like%20prot_id
Group1.1	75976	-	Name=XM_003392874.1;Parent=19201;ID=19202;Alias=XM_003392874.1;ncbi_desc=protein%20O-mannosyltransferase%201-like;Dbxref=NCBI_Gene	XP_003392922.1;Note=protein%20O-mannosyltransferase%201-like%20prot_id
Group1.1	75995	-	Name=XM_003392874.1;Parent=19201;ID=19202;Alias=XM_003392874.1;ncbi_desc=protein%20O-mannosyltransferase%201-like;Dbxref=NCBI_Gene	XP_003392922.1;Note=protein%20O-mannosyltransferase%201-like%20prot_id
Group1.1	76000	-	Name=XM_003392874.1;Parent=19201;ID=19202;Alias=XM_003392874.1;ncbi_desc=protein%20O-mannosyltransferase%201-like;Dbxref=NCBI_Gene	XP_003392922.1;Note=protein%20O-mannosyltransferase%201-like%20prot_id
Group1.1	76004	-	Name=XM_003392874.1;Parent=19201;ID=19202;Alias=XM_003392874.1;ncbi_desc=protein%20O-mannosyltransferase%201-like;Dbxref=NCBI_Gene	XP_003392922.1;Note=protein%20O-mannosyltransferase%201-like%20prot_id
Group1.1	76027	-	Name=XM_003392874.1;Parent=19201;ID=19202;Alias=XM_003392874.1;ncbi_desc=protein%20O-mannosyltransferase%201-like;Dbxref=NCBI_Gene	XP_003392922.1;Note=protein%20O-mannosyltransferase%201-like%20prot_id
Group1.1	76030	-	Name=XM_003392874.1;Parent=19201;ID=19202;Alias=XM_003392874.1;ncbi_desc=protein%20O-mannosyltransferase%201-like;Dbxref=NCBI_Gene	XP_003392922.1;Note=protein%20O-mannosyltransferase%201-like%20prot_id
Group1.1	76032	-	Name=XM_003392874.1;Parent=19201;ID=19202;Alias=XM_003392874.1;ncbi_desc=protein%20O-mannosyltransferase%201-like;Dbxref=NCBI_Gene	XP_003392922.1;Note=protein%20O-mannosyltransferase%201-like%20prot_id
Group1.1	76033	-	Name=XM_003392874.1;Parent=19201;ID=19202;Alias=XM_003392874.1;ncbi_desc=protein%20O-mannosyltransferase%201-like;Dbxref=NCBI_Gene	XP_003392922.1;Note=protein%20O-mannosyltransferase%201-like%20prot_id
Group1.1	76043	-	Name=XM_003392874.1;Parent=19201;ID=19202;Alias=XM_003392874.1;ncbi_desc=protein%20O-mannosyltransferase%201-like;Dbxref=NCBI_Gene	XP_003392922.1;Note=protein%20O-mannosyltransferase%201-like%20prot_id
Group1.1	76051	-	Name=XM_003392874.1;Parent=19201;ID=19202;Alias=XM_003392874.1;ncbi_desc=protein%20O-mannosyltransferase%201-like;Dbxref=NCBI_Gene	XP_003392922.1;Note=protein%20O-mannosyltransferase%201-like%20prot_id
Group1.1	76062	-	Name=XM_003392874.1;Parent=19201;ID=19202;Alias=XM_003392874.1;ncbi_desc=protein%20O-mannosyltransferase%201-like;Dbxref=NCBI_Gene	XP_003392922.1;Note=protein%20O-mannosyltransferase%201-like%20prot_id
Group1.1	76063	-	Name=XM_003392874.1;Parent=19201;ID=19202;Alias=XM_003392874.1;ncbi_desc=protein%20O-mannosyltransferase%201-like;Dbxref=NCBI_Gene	XP_003392922.1;Note=protein%20O-mannosyltransferase%201-like%20prot_id
Group1.1	76068	-	Name=XM_003392874.1;Parent=19201;ID=19202;Alias=XM_003392874.1;ncbi_desc=protein%20O-mannosyltransferase%201-like;Dbxref=NCBI_Gene	XP_003392922.1;Note=protein%20O-mannosyltransferase%201-like%20prot_id
Group1.1	76071	-	Name=XM_003392874.1;Parent=19201;ID=19202;Alias=XM_003392874.1;ncbi_desc=protein%20O-mannosyltransferase%201-like;Dbxref=NCBI_Gene	XP_003392922.1;Note=protein%20O-mannosyltransferase%201-like%20prot_id
Group1.1	76080	-	Name=XM_003392874.1;Parent=19201;ID=19202;Alias=XM_003392874.1;ncbi_desc=protein%20O-mannosyltransferase%201-like;Dbxref=NCBI_Gene	XP_003392922.1;Note=protein%20O-mannosyltransferase%201-like%20prot_id
Group1.1	76082	-	Name=XM_003392874.1;Parent=19201;ID=19202;Alias=XM_003392874.1;ncbi_desc=protein%20O-mannosyltransferase%201-like;Dbxref=NCBI_Gene	XP_003392922.1;Note=protein%20O-mannosyltransferase%201-like%20prot_id
Group1.1	76090	-	Name=XM_003392874.1;Parent=19201;ID=19202;Alias=XM_003392874.1;ncbi_desc=protein%20O-mannosyltransferase%201-like;Dbxref=NCBI_Gene	XP_003392922.1;Note=protein%20O-mannosyltransferase%201-like%20prot_id
Group1.1	76091	-	Name=XM_003392874.1;Parent=19201;ID=19202;Alias=XM_003392874.1;ncbi_desc=protein%20O-mannosyltransferase%201-like;Dbxref=NCBI_Gene	XP_003392922.1;Note=protein%20O-mannosyltransferase%201-like%20prot_id
Group1.1	76378	-	Name=XM_003392874.1;Parent=19201;ID=19202;Alias=XM_003392874.1;ncbi_desc=protein%20O-mannosyltransferase%201-like;Dbxref=NCBI_Gene	XP_003392922.1;Note=protein%20O-mannosyltransferase%201-like%20prot_id
Group1.1	76379	-	Name=XM_003392874.1;Parent=19201;ID=19202;Alias=XM_003392874.1;ncbi_desc=protein%20O-mannosyltransferase%201-like;Dbxref=NCBI_Gene	XP_003392922.1;Note=protein%20O-mannosyltransferase%201-like%20prot_id
Group1.1	76383	-	Name=XM_003392874.1;Parent=19201;ID=19202;Alias=XM_003392874.1;ncbi_desc=protein%20O-mannosyltransferase%201-like;Dbxref=NCBI_Gene	XP_003392922.1;Note=protein%20O-mannosyltransferase%201-like%20prot_id
Group1.1	76393	-	Name=XM_003392874.1;Parent=19201;ID=19202;Alias=XM_003392874.1;ncbi_desc=protein%20O-mannosyltransferase%201-like;Dbxref=NCBI_Gene	XP_003392922.1;Note=protein%20O-mannosyltransferase%201-like%20prot_id
Group1.1	76394	-	Name=XM_003392874.1;Parent=19201;ID=19202;Alias=XM_003392874.1;ncbi_desc=protein%20O-mannosyltransferase%201-like;Dbxref=NCBI_Gene	XP_003392922.1;Note=protein%20O-mannosyltransferase%201-like%20prot_id
Group1.1	76395	-	Name=XM_003392874.1;Parent=19201;ID=19202;Alias=XM_003392874.1;ncbi_desc=protein%20O-mannosyltransferase%201-like;Dbxref=NCBI_Gene	XP_003392922.1;Note=protein%20O-mannosyltransferase%201-like%20prot_id
Group1.1	76396	-	Name=XM_003392874.1;Parent=19201;ID=19202;Alias=XM_003392874.1;ncbi_desc=protein%20O-mannosyltransferase%201-like;Dbxref=NCBI_Gene	XP_003392922.1;Note=protein%20O-mannosyltransferase%201-like%20prot_id
Group1.1	76405	-	Name=XM_003392874.1;Parent=19201;ID=19202;Alias=XM_003392874.1;ncbi_desc=protein%20O-mannosyltransferase%201-like;Dbxref=NCBI_Gene	XP_003392922.1;Note=protein%20O-mannosyltransferase%201-like%20prot_id
Group1.1	76406	-	Name=XM_003392874.1;Parent=19201;ID=19202;Alias=XM_003392874.1;ncbi_desc=protein%20O-mannosyltransferase%201-like;Dbxref=NCBI_Gene	XP_003392922.1;Note=protein%20O-mannosyltransferase%201-like%20prot_id
Group1.1	76409	-	Name=XM_003392874.1;Parent=19201;ID=19202;Alias=XM_003392874.1;ncbi_desc=protein%20O-mannosyltransferase%201-like;Dbxref=NCBI_Gene	XP_003392922.1;Note=protein%20O-mannosyltransferase%201-like%20prot_id
Group1.1	76415	-	Name=XM_003392874.1;Parent=19201;ID=19202;Alias=XM_003392874.1;ncbi_desc=protein%20O-mannosyltransferase%201-like;Dbxref=NCBI_Gene	XP_003392922.1;Note=protein%20O-mannosyltransferase%201-like%20prot_id
Group1.1	76420	-	Name=XM_003392874.1;Parent=19201;ID=19202;Alias=XM_003392874.1;ncbi_desc=protein%20O-mannosyltransferase%201-like;Dbxref=NCBI_Gene	XP_003392922.1;Note=protein%20O-mannosyltransferase%201-like%20prot_id
Group1.1	76423	-	Name=XM_003392874.1;Parent=19201;ID=19202;Alias=XM_003392874.1;ncbi_desc=protein%20O-mannosyltransferase%201-like;Dbxref=NCBI_Gene	XP_003392922.1;Note=protein%20O-mannosyltransferase%201-like%20prot_id
Group1.1	76432	-	Name=XM_003392874.1;Parent=19201;ID=19202;Alias=XM_003392874.1;ncbi_desc=protein%20O-mannosyltransferase%201-like;Dbxref=NCBI_Gene	XP_003392922.1;Note=protein%20O-mannosyltransferase%201-like%20prot_id
Group1.1	76433	-	Name=XM_003392874.1;Parent=19201;ID=19202;Alias=XM_003392874.1;ncbi_desc=protein%20O-mannosyltransferase%201-like;Dbxref=NCBI_Gene	XP_003392922.1;Note=protein%20O-mannosyltransferase%201-like%20prot_id
Group1.1	76439	-	Name=XM_003392874.1;Parent=19201;ID=19202;Alias=XM_003392874.1;ncbi_desc=protein%20O-mannosyltransferase%201-like;Dbxref=NCBI_Gene	XP_003392922.1;Note=protein%20O-mannosyltransferase%201-like%20prot_id
Group1.1	76440	-	Name=XM_003392874.1;Parent=19201;ID=19202;Alias=XM_003392874.1;ncbi_desc=protein%20O-mannosyltransferase%201-like;Dbxref=NCBI_Gene	XP_003392922.1;Note=protein%20O-mannosyltransferase%201-like%20prot_id
Group1.1	76441	-	Name=XM_003392874.1;Parent=19201;ID=19202;Alias=XM_003392874.1;ncbi_desc=protein%20O-mannosyltransferase%201-like;Dbxref=NCBI_Gene	XP_003392922.1;Note=protein%20O-mannosyltransferase%201-like%20prot_id
Group1.1	76447	-	Name=XM_003392874.1;Parent=19201;ID=19202;Alias=XM_003392874.1;ncbi_desc=protein%20O-mannosyltransferase%201-like;Dbxref=NCBI_Gene	XP_003392922.1;Note=protein%20O-mannosyltransferase%201-like%20prot_id
Group1.1	76452	-	Name=XM_003392874.1;Parent=19201;ID=19202;Alias=XM_003392874.1;ncbi_desc=protein%20O-mannosyltransferase%201-like;Dbxref=NCBI_Gene	XP_003392922.1;Note=protein%20O-mannosyltransferase%201-like%20prot_id
Group1.1	76453	-	Name=XM_003392874.1;Parent=19201;ID=19202;Alias=XM_003392874.1;ncbi_desc=protein%20O-mannosyltransferase%201-like;Dbxref=NCBI_Gene	XP_003392922.1;Note=protein%20O-mannosyltransferase%201-like%20prot_id
Group1.1	76456	-	Name=XM_003392874.1;Parent=19201;ID=19202;Alias=XM_003392874.1;ncbi_desc=protein%20O-mannosyltransferase%201-like;Dbxref=NCBI_Gene	XP_003392922.1;Note=protein%20O-mannosyltransferase%201-like%20prot_id
Group1.1	76457	-	Name=XM_003392874.1;Parent=19201;ID=19202;Alias=XM_003392874.1;ncbi_desc=protein%20O-mannosyltransferase%201-like;Dbxref=NCBI_Gene	XP_003392922.1;Note=protein%20O-mannosyltransferase%201-like%20prot_id
Group1.1	76459	-	Name=XM_003392874.1;Parent=19201;ID=19202;Alias=XM_003392874.1;ncbi_desc=protein%20O-mannosyltransferase%201-like;Dbxref=NCBI_Gene	XP_003392922.1;Note=protein%20O-mannosyltransferase%201-like%20prot_id
Group1.1	76460	-	Name=XM_003392874.1;Parent=19201;ID=19202;Alias=XM_003392874.1;ncbi_desc=protein%20O-mannosyltransferase%201-like;Dbxref=NCBI_Gene	XP_003392922.1;Note=protein%20O-mannosyltransferase%201-like%20prot_id
Group1.1	76462	-	Name=XM_003392874.1;Parent=19201;ID=19202;Alias=XM_003392874.1;ncbi_desc=protein%20O-mannosyltransferase%201-like;Dbxref=NCBI_Gene	XP_003392922.1;Note=protein%20O-mannosyltransferase%201-like%20prot_id
Group1.1	76464	-	Name=XM_003392874.1;Parent=19201;ID=19202;Alias=XM_003392874.1;ncbi_desc=protein%20O-mannosyltransferase%201-like;Dbxref=NCBI_Gene	XP_003392922.1;Note=protein%20O-mannosyltransferase%201-like%20prot_id
Group1.1	76467	-	Name=XM_003392874.1;Parent=19201;ID=19202;Alias=XM_003392874.1;ncbi_desc=protein%20O-mannosyltransferase%201-like;Dbxref=NCBI_Gene	XP_003392922.1;Note=protein%20O-mannosyltransferase%201-like%20prot_id
Group1.1	76472	-	Name=XM_003392874.1;Parent=19201;ID=19202;Alias=XM_003392874.1;ncbi_desc=protein%20O-mannosyltransferase%201-like;Dbxref=NCBI_Gene	XP_003392922.1;Note=protein%20O-mannosyltransferase%201-like%20prot_id
Group1.1	76473	-	Name=XM_003392874.1;Parent=19201;ID=19202;Alias=XM_003392874.1;ncbi_desc=protein%20O-mannosyltransferase%201-like;Dbxref=NCBI_Gene	XP_003392922.1;Note=protein%20O-mannosyltransferase%201-like%20prot_id
Group1.1	76478	-	Name=XM_003392874.1;Parent=19201;ID=19202;Alias=XM_003392874.1;ncbi_desc=protein%20O-mannosyltransferase%201-like;Dbxref=NCBI_Gene	XP_003392922.1;Note=protein%20O-mannosyltransferase%201-like%20prot_id
Group1.1	76488	-	Name=XM_003392874.1;Parent=19201;ID=19202;Alias=XM_003392874.1;ncbi_desc=protein%20O-mannosyltransferase%201-like;Dbxref=NCBI_Gene	XP_003392922.1;Note=protein%20O-mannosyltransferase%201-like%20prot_id
Group1.1	76493	-	Name=XM_003392874.1;Parent=19201;ID=19202;Alias=XM_003392874.1;ncbi_desc=protein%20O-mannosyltransferase%201-like;Dbxref=NCBI_Gene	XP_003392922.1;Note=protein%20O-mannosyltransferase%201-like%20prot_id
Group1.1	77127	+	Name=XM_003392875.1;Parent=19324;ID=19325;Alias=XM_003392875.1;ncbi_desc=ATPase%20WRNIP1-like;Dbxref=NCBI_Gene	XP_003392923.1;Note=ATPase%20WRNIP1-like%20prot_id
Group1.1	77130	+	Name=XM_003392875.1;Parent=19324;ID=19325;Alias=XM_003392875.1;ncbi_desc=ATPase%20WRNIP1-like;Dbxref=NCBI_Gene	XP_003392923.1;Note=ATPase%20WRNIP1-like%20prot_id
Group1.1	77131	+	Name=XM_003392875.1;Parent=19324;ID=19325;Alias=XM_003392875.1;ncbi_desc=ATPase%20WRNIP1-like;Dbxref=NCBI_Gene	XP_003392923.1;Note=ATPase%20WRNIP1-like%20prot_id
Group1.1	77171	+	Name=XM_003392875.1;Parent=19324;ID=19325;Alias=XM_003392875.1;ncbi_desc=ATPase%20WRNIP1-like;Dbxref=NCBI_Gene	XP_003392923.1;Note=ATPase%20WRNIP1-like%20prot_id
Group1.1	77176	+	Name=XM_003392875.1;Parent=19324;ID=19325;Alias=XM_003392875.1;ncbi_desc=ATPase%20WRNIP1-like;Dbxref=NCBI_Gene	XP_003392923.1;Note=ATPase%20WRNIP1-like%20prot_id
Group1.1	77181	+	Name=XM_003392875.1;Parent=19324;ID=19325;Alias=XM_003392875.1;ncbi_desc=ATPase%20WRNIP1-like;Dbxref=NCBI_Gene	XP_003392923.1;Note=ATPase%20WRNIP1-like%20prot_id
Group1.1	77494	+	Name=XM_003392875.1;Parent=19324;ID=19325;Alias=XM_003392875.1;ncbi_desc=ATPase%20WRNIP1-like;Dbxref=NCBI_Gene	XP_003392923.1;Note=ATPase%20WRNIP1-like%20prot_id
Group1.1	77506	+	Name=XM_003392875.1;Parent=19324;ID=19325;Alias=XM_003392875.1;ncbi_desc=ATPase%20WRNIP1-like;Dbxref=NCBI_Gene	XP_003392923.1;Note=ATPase%20WRNIP1-like%20prot_id
Group1.1	77508	+	Name=XM_003392875.1;Parent=19324;ID=19325;Alias=XM_003392875.1;ncbi_desc=ATPase%20WRNIP1-like;Dbxref=NCBI_Gene	XP_003392923.1;Note=ATPase%20WRNIP1-like%20prot_id
Group1.1	77558	+	Name=XM_003392875.1;Parent=19324;ID=19325;Alias=XM_003392875.1;ncbi_desc=ATPase%20WRNIP1-like;Dbxref=NCBI_Gene	XP_003392923.1;Note=ATPase%20WRNIP1-like%20prot_id
Group1.1	77589	+	Name=XM_003392875.1;Parent=19324;ID=19325;Alias=XM_003392875.1;ncbi_desc=ATPase%20WRNIP1-like;Dbxref=NCBI_Gene	XP_003392923.1;Note=ATPase%20WRNIP1-like%20prot_id
Group1.1	77591	+	Name=XM_003392875.1;Parent=19324;ID=19325;Alias=XM_003392875.1;ncbi_desc=ATPase%20WRNIP1-like;Dbxref=NCBI_Gene	XP_003392923.1;Note=ATPase%20WRNIP1-like%20prot_id
Group1.1	77890	+	Name=XM_003392875.1;Parent=19324;ID=19325;Alias=XM_003392875.1;ncbi_desc=ATPase%20WRNIP1-like;Dbxref=NCBI_Gene	XP_003392923.1;Note=ATPase%20WRNIP1-like%20prot_id
Group1.1	77902	+	Name=XM_003392875.1;Parent=19324;ID=19325;Alias=XM_003392875.1;ncbi_desc=ATPase%20WRNIP1-like;Dbxref=NCBI_Gene	XP_003392923.1;Note=ATPase%20WRNIP1-like%20prot_id
Group1.1	77903	+	Name=XM_003392875.1;Parent=19324;ID=19325;Alias=XM_003392875.1;ncbi_desc=ATPase%20WRNIP1-like;Dbxref=NCBI_Gene	XP_003392923.1;Note=ATPase%20WRNIP1-like%20prot_id
Group1.1	77907	+	Name=XM_003392875.1;Parent=19324;ID=19325;Alias=XM_003392875.1;ncbi_desc=ATPase%20WRNIP1-like;Dbxref=NCBI_Gene	XP_003392923.1;Note=ATPase%20WRNIP1-like%20prot_id
Group1.1	77913	+	Name=XM_003392875.1;Parent=19324;ID=19325;Alias=XM_003392875.1;ncbi_desc=ATPase%20WRNIP1-like;Dbxref=NCBI_Gene	XP_003392923.1;Note=ATPase%20WRNIP1-like%20prot_id
Group1.1	77928	+	Name=XM_003392875.1;Parent=19324;ID=19325;Alias=XM_003392875.1;ncbi_desc=ATPase%20WRNIP1-like;Dbxref=NCBI_Gene	XP_003392923.1;Note=ATPase%20WRNIP1-like%20prot_id
Group1.1	77930	+	Name=XM_003392875.1;Parent=19324;ID=19325;Alias=XM_003392875.1;ncbi_desc=ATPase%20WRNIP1-like;Dbxref=NCBI_Gene	XP_003392923.1;Note=ATPase%20WRNIP1-like%20prot_id
Group1.1	77934	+	Name=XM_003392875.1;Parent=19324;ID=19325;Alias=XM_003392875.1;ncbi_desc=ATPase%20WRNIP1-like;Dbxref=NCBI_Gene	XP_003392923.1;Note=ATPase%20WRNIP1-like%20prot_id
Group1.1	77937	+	Name=XM_003392875.1;Parent=19324;ID=19325;Alias=XM_003392875.1;ncbi_desc=ATPase%20WRNIP1-like;Dbxref=NCBI_Gene	XP_003392923.1;Note=ATPase%20WRNIP1-like%20prot_id
Group1.1	77938	+	Name=XM_003392875.1;Parent=19324;ID=19325;Alias=XM_003392875.1;ncbi_desc=ATPase%20WRNIP1-like;Dbxref=NCBI_Gene	XP_003392923.1;Note=ATPase%20WRNIP1-like%20prot_id
Group1.1	77939	+	Name=XM_003392875.1;Parent=19324;ID=19325;Alias=XM_003392875.1;ncbi_desc=ATPase%20WRNIP1-like;Dbxref=NCBI_Gene	XP_003392923.1;Note=ATPase%20WRNIP1-like%20prot_id
Group1.1	77940	+	Name=XM_003392875.1;Parent=19324;ID=19325;Alias=XM_003392875.1;ncbi_desc=ATPase%20WRNIP1-like;Dbxref=NCBI_Gene	XP_003392923.1;Note=ATPase%20WRNIP1-like%20prot_id
Group1.1	77943	+	Name=XM_003392875.1;Parent=19324;ID=19325;Alias=XM_003392875.1;ncbi_desc=ATPase%20WRNIP1-like;Dbxref=NCBI_Gene	XP_003392923.1;Note=ATPase%20WRNIP1-like%20prot_id
Group1.1	77946	+	Name=XM_003392875.1;Parent=19324;ID=19325;Alias=XM_003392875.1;ncbi_desc=ATPase%20WRNIP1-like;Dbxref=NCBI_Gene	XP_003392923.1;Note=ATPase%20WRNIP1-like%20prot_id
Group1.1	77953	+	Name=XM_003392875.1;Parent=19324;ID=19325;Alias=XM_003392875.1;ncbi_desc=ATPase%20WRNIP1-like;Dbxref=NCBI_Gene	XP_003392923.1;Note=ATPase%20WRNIP1-like%20prot_id
Group1.1	77955	+	Name=XM_003392875.1;Parent=19324;ID=19325;Alias=XM_003392875.1;ncbi_desc=ATPase%20WRNIP1-like;Dbxref=NCBI_Gene	XP_003392923.1;Note=ATPase%20WRNIP1-like%20prot_id
Group1.1	77966	+	Name=XM_003392875.1;Parent=19324;ID=19325;Alias=XM_003392875.1;ncbi_desc=ATPase%20WRNIP1-like;Dbxref=NCBI_Gene	XP_003392923.1;Note=ATPase%20WRNIP1-like%20prot_id
Group1.1	77970	+	Name=XM_003392875.1;Parent=19324;ID=19325;Alias=XM_003392875.1;ncbi_desc=ATPase%20WRNIP1-like;Dbxref=NCBI_Gene	XP_003392923.1;Note=ATPase%20WRNIP1-like%20prot_id
Group1.1	77972	+	Name=XM_003392875.1;Parent=19324;ID=19325;Alias=XM_003392875.1;ncbi_desc=ATPase%20WRNIP1-like;Dbxref=NCBI_Gene	XP_003392923.1;Note=ATPase%20WRNIP1-like%20prot_id
Group1.1	77973	+	Name=XM_003392875.1;Parent=19324;ID=19325;Alias=XM_003392875.1;ncbi_desc=ATPase%20WRNIP1-like;Dbxref=NCBI_Gene	XP_003392923.1;Note=ATPase%20WRNIP1-like%20prot_id
Group1.1	77977	+	Name=XM_003392875.1;Parent=19324;ID=19325;Alias=XM_003392875.1;ncbi_desc=ATPase%20WRNIP1-like;Dbxref=NCBI_Gene	XP_003392923.1;Note=ATPase%20WRNIP1-like%20prot_id
Group1.1	77978	+	Name=XM_003392875.1;Parent=19324;ID=19325;Alias=XM_003392875.1;ncbi_desc=ATPase%20WRNIP1-like;Dbxref=NCBI_Gene	XP_003392923.1;Note=ATPase%20WRNIP1-like%20prot_id
Group1.1	77980	+	Name=XM_003392875.1;Parent=19324;ID=19325;Alias=XM_003392875.1;ncbi_desc=ATPase%20WRNIP1-like;Dbxref=NCBI_Gene	XP_003392923.1;Note=ATPase%20WRNIP1-like%20prot_id
Group1.1	77982	+	Name=XM_003392875.1;Parent=19324;ID=19325;Alias=XM_003392875.1;ncbi_desc=ATPase%20WRNIP1-like;Dbxref=NCBI_Gene	XP_003392923.1;Note=ATPase%20WRNIP1-like%20prot_id
Group1.1	78297	+	Name=XM_003392875.1;Parent=19324;ID=19325;Alias=XM_003392875.1;ncbi_desc=ATPase%20WRNIP1-like;Dbxref=NCBI_Gene	XP_003392923.1;Note=ATPase%20WRNIP1-like%20prot_id
Group1.1	78300	+	Name=XM_003392875.1;Parent=19324;ID=19325;Alias=XM_003392875.1;ncbi_desc=ATPase%20WRNIP1-like;Dbxref=NCBI_Gene	XP_003392923.1;Note=ATPase%20WRNIP1-like%20prot_id
Group1.1	78303	+	Name=XM_003392875.1;Parent=19324;ID=19325;Alias=XM_003392875.1;ncbi_desc=ATPase%20WRNIP1-like;Dbxref=NCBI_Gene	XP_003392923.1;Note=ATPase%20WRNIP1-like%20prot_id
Group1.1	78304	+	Name=XM_003392875.1;Parent=19324;ID=19325;Alias=XM_003392875.1;ncbi_desc=ATPase%20WRNIP1-like;Dbxref=NCBI_Gene	XP_003392923.1;Note=ATPase%20WRNIP1-like%20prot_id
Group1.1	78317	+	Name=XM_003392875.1;Parent=19324;ID=19325;Alias=XM_003392875.1;ncbi_desc=ATPase%20WRNIP1-like;Dbxref=NCBI_Gene	XP_003392923.1;Note=ATPase%20WRNIP1-like%20prot_id
Group1.1	78345	+	Name=XM_003392875.1;Parent=19324;ID=19325;Alias=XM_003392875.1;ncbi_desc=ATPase%20WRNIP1-like;Dbxref=NCBI_Gene	XP_003392923.1;Note=ATPase%20WRNIP1-like%20prot_id
Group1.1	78348	+	Name=XM_003392875.1;Parent=19324;ID=19325;Alias=XM_003392875.1;ncbi_desc=ATPase%20WRNIP1-like;Dbxref=NCBI_Gene	XP_003392923.1;Note=ATPase%20WRNIP1-like%20prot_id
Group1.1	78359	+	Name=XM_003392875.1;Parent=19324;ID=19325;Alias=XM_003392875.1;ncbi_desc=ATPase%20WRNIP1-like;Dbxref=NCBI_Gene	XP_003392923.1;Note=ATPase%20WRNIP1-like%20prot_id
Group1.1	78366	+	Name=XM_003392875.1;Parent=19324;ID=19325;Alias=XM_003392875.1;ncbi_desc=ATPase%20WRNIP1-like;Dbxref=NCBI_Gene	XP_003392923.1;Note=ATPase%20WRNIP1-like%20prot_id
Group1.1	78392	+	Name=XM_003392875.1;Parent=19324;ID=19325;Alias=XM_003392875.1;ncbi_desc=ATPase%20WRNIP1-like;Dbxref=NCBI_Gene	XP_003392923.1;Note=ATPase%20WRNIP1-like%20prot_id
Group1.1	78406	+	Name=XM_003392875.1;Parent=19324;ID=19325;Alias=XM_003392875.1;ncbi_desc=ATPase%20WRNIP1-like;Dbxref=NCBI_Gene	XP_003392923.1;Note=ATPase%20WRNIP1-like%20prot_id
Group1.1	78408	+	Name=XM_003392875.1;Parent=19324;ID=19325;Alias=XM_003392875.1;ncbi_desc=ATPase%20WRNIP1-like;Dbxref=NCBI_Gene	XP_003392923.1;Note=ATPase%20WRNIP1-like%20prot_id
Group1.1	78409	+	Name=XM_003392875.1;Parent=19324;ID=19325;Alias=XM_003392875.1;ncbi_desc=ATPase%20WRNIP1-like;Dbxref=NCBI_Gene	XP_003392923.1;Note=ATPase%20WRNIP1-like%20prot_id
Group1.1	78414	+	Name=XM_003392875.1;Parent=19324;ID=19325;Alias=XM_003392875.1;ncbi_desc=ATPase%20WRNIP1-like;Dbxref=NCBI_Gene	XP_003392923.1;Note=ATPase%20WRNIP1-like%20prot_id
Group1.1	78424	+	Name=XM_003392875.1;Parent=19324;ID=19325;Alias=XM_003392875.1;ncbi_desc=ATPase%20WRNIP1-like;Dbxref=NCBI_Gene	XP_003392923.1;Note=ATPase%20WRNIP1-like%20prot_id
Group1.1	78425	+	Name=XM_003392875.1;Parent=19324;ID=19325;Alias=XM_003392875.1;ncbi_desc=ATPase%20WRNIP1-like;Dbxref=NCBI_Gene	XP_003392923.1;Note=ATPase%20WRNIP1-like%20prot_id
Group1.1	78426	+	Name=XM_003392875.1;Parent=19324;ID=19325;Alias=XM_003392875.1;ncbi_desc=ATPase%20WRNIP1-like;Dbxref=NCBI_Gene	XP_003392923.1;Note=ATPase%20WRNIP1-like%20prot_id
Group1.1	78440	+	Name=XM_003392875.1;Parent=19324;ID=19325;Alias=XM_003392875.1;ncbi_desc=ATPase%20WRNIP1-like;Dbxref=NCBI_Gene	XP_003392923.1;Note=ATPase%20WRNIP1-like%20prot_id
Group1.1	78441	+	Name=XM_003392875.1;Parent=19324;ID=19325;Alias=XM_003392875.1;ncbi_desc=ATPase%20WRNIP1-like;Dbxref=NCBI_Gene	XP_003392923.1;Note=ATPase%20WRNIP1-like%20prot_id
Group1.1	78442	+	Name=XM_003392875.1;Parent=19324;ID=19325;Alias=XM_003392875.1;ncbi_desc=ATPase%20WRNIP1-like;Dbxref=NCBI_Gene	XP_003392923.1;Note=ATPase%20WRNIP1-like%20prot_id
Group1.1	78492	+	Name=XM_003392875.1;Parent=19324;ID=19325;Alias=XM_003392875.1;ncbi_desc=ATPase%20WRNIP1-like;Dbxref=NCBI_Gene	XP_003392923.1;Note=ATPase%20WRNIP1-like%20prot_id
Group1.1	78859	+	Name=XM_003392875.1;Parent=19324;ID=19325;Alias=XM_003392875.1;ncbi_desc=ATPase%20WRNIP1-like;Dbxref=NCBI_Gene	XP_003392923.1;Note=ATPase%20WRNIP1-like%20prot_id
Group1.1	78870	+	Name=XM_003392875.1;Parent=19324;ID=19325;Alias=XM_003392875.1;ncbi_desc=ATPase%20WRNIP1-like;Dbxref=NCBI_Gene	XP_003392923.1;Note=ATPase%20WRNIP1-like%20prot_id
Group1.1	78871	+	Name=XM_003392875.1;Parent=19324;ID=19325;Alias=XM_003392875.1;ncbi_desc=ATPase%20WRNIP1-like;Dbxref=NCBI_Gene	XP_003392923.1;Note=ATPase%20WRNIP1-like%20prot_id
Group1.1	78876	+	Name=XM_003392875.1;Parent=19324;ID=19325;Alias=XM_003392875.1;ncbi_desc=ATPase%20WRNIP1-like;Dbxref=NCBI_Gene	XP_003392923.1;Note=ATPase%20WRNIP1-like%20prot_id
Group1.1	78885	+	Name=XM_003392875.1;Parent=19324;ID=19325;Alias=XM_003392875.1;ncbi_desc=ATPase%20WRNIP1-like;Dbxref=NCBI_Gene	XP_003392923.1;Note=ATPase%20WRNIP1-like%20prot_id
Group1.1	78890	+	Name=XM_003392875.1;Parent=19324;ID=19325;Alias=XM_003392875.1;ncbi_desc=ATPase%20WRNIP1-like;Dbxref=NCBI_Gene	XP_003392923.1;Note=ATPase%20WRNIP1-like%20prot_id
Group1.1	78891	+	Name=XM_003392875.1;Parent=19324;ID=19325;Alias=XM_003392875.1;ncbi_desc=ATPase%20WRNIP1-like;Dbxref=NCBI_Gene	XP_003392923.1;Note=ATPase%20WRNIP1-like%20prot_id
Group1.1	78909	+	Name=XM_003392875.1;Parent=19324;ID=19325;Alias=XM_003392875.1;ncbi_desc=ATPase%20WRNIP1-like;Dbxref=NCBI_Gene	XP_003392923.1;Note=ATPase%20WRNIP1-like%20prot_id
Group1.1	78915	+	Name=XM_003392875.1;Parent=19324;ID=19325;Alias=XM_003392875.1;ncbi_desc=ATPase%20WRNIP1-like;Dbxref=NCBI_Gene	XP_003392923.1;Note=ATPase%20WRNIP1-like%20prot_id
Group1.1	78947	+	Name=XM_003392875.1;Parent=19324;ID=19325;Alias=XM_003392875.1;ncbi_desc=ATPase%20WRNIP1-like;Dbxref=NCBI_Gene	XP_003392923.1;Note=ATPase%20WRNIP1-like%20prot_id
Group1.1	78949	+	Name=XM_003392875.1;Parent=19324;ID=19325;Alias=XM_003392875.1;ncbi_desc=ATPase%20WRNIP1-like;Dbxref=NCBI_Gene	XP_003392923.1;Note=ATPase%20WRNIP1-like%20prot_id
Group1.1	78950	+	Name=XM_003392875.1;Parent=19324;ID=19325;Alias=XM_003392875.1;ncbi_desc=ATPase%20WRNIP1-like;Dbxref=NCBI_Gene	XP_003392923.1;Note=ATPase%20WRNIP1-like%20prot_id
Group1.1	78954	+	Name=XM_003392875.1;Parent=19324;ID=19325;Alias=XM_003392875.1;ncbi_desc=ATPase%20WRNIP1-like;Dbxref=NCBI_Gene	XP_003392923.1;Note=ATPase%20WRNIP1-like%20prot_id
Group1.1	81377	-	Name=XM_003392876.1;Parent=19441;ID=19442;Alias=XM_003392876.1;ncbi_desc=dnaJ%20homolog%20subfamily%20C%20member%2021-like;Dbxref=NCBI_Gene	XP_003392924.1;Note=dnaJ%20homolog%20subfamily%20C%20member%2021-like%20prot_id
Group1.1	81379	-	Name=XM_003392876.1;Parent=19441;ID=19442;Alias=XM_003392876.1;ncbi_desc=dnaJ%20homolog%20subfamily%20C%20member%2021-like;Dbxref=NCBI_Gene	XP_003392924.1;Note=dnaJ%20homolog%20subfamily%20C%20member%2021-like%20prot_id
Group1.1	81387	-	Name=XM_003392876.1;Parent=19441;ID=19442;Alias=XM_003392876.1;ncbi_desc=dnaJ%20homolog%20subfamily%20C%20member%2021-like;Dbxref=NCBI_Gene	XP_003392924.1;Note=dnaJ%20homolog%20subfamily%20C%20member%2021-like%20prot_id
Group1.1	81394	-	Name=XM_003392876.1;Parent=19441;ID=19442;Alias=XM_003392876.1;ncbi_desc=dnaJ%20homolog%20subfamily%20C%20member%2021-like;Dbxref=NCBI_Gene	XP_003392924.1;Note=dnaJ%20homolog%20subfamily%20C%20member%2021-like%20prot_id
Group1.1	81422	-	Name=XM_003392876.1;Parent=19441;ID=19442;Alias=XM_003392876.1;ncbi_desc=dnaJ%20homolog%20subfamily%20C%20member%2021-like;Dbxref=NCBI_Gene	XP_003392924.1;Note=dnaJ%20homolog%20subfamily%20C%20member%2021-like%20prot_id
Group1.1	81428	-	Name=XM_003392876.1;Parent=19441;ID=19442;Alias=XM_003392876.1;ncbi_desc=dnaJ%20homolog%20subfamily%20C%20member%2021-like;Dbxref=NCBI_Gene	XP_003392924.1;Note=dnaJ%20homolog%20subfamily%20C%20member%2021-like%20prot_id
Group1.1	81446	-	Name=XM_003392876.1;Parent=19441;ID=19442;Alias=XM_003392876.1;ncbi_desc=dnaJ%20homolog%20subfamily%20C%20member%2021-like;Dbxref=NCBI_Gene	XP_003392924.1;Note=dnaJ%20homolog%20subfamily%20C%20member%2021-like%20prot_id
Group1.1	81456	-	Name=XM_003392876.1;Parent=19441;ID=19442;Alias=XM_003392876.1;ncbi_desc=dnaJ%20homolog%20subfamily%20C%20member%2021-like;Dbxref=NCBI_Gene	XP_003392924.1;Note=dnaJ%20homolog%20subfamily%20C%20member%2021-like%20prot_id
Group1.1	81459	-	Name=XM_003392876.1;Parent=19441;ID=19442;Alias=XM_003392876.1;ncbi_desc=dnaJ%20homolog%20subfamily%20C%20member%2021-like;Dbxref=NCBI_Gene	XP_003392924.1;Note=dnaJ%20homolog%20subfamily%20C%20member%2021-like%20prot_id
Group1.1	81465	-	Name=XM_003392876.1;Parent=19441;ID=19442;Alias=XM_003392876.1;ncbi_desc=dnaJ%20homolog%20subfamily%20C%20member%2021-like;Dbxref=NCBI_Gene	XP_003392924.1;Note=dnaJ%20homolog%20subfamily%20C%20member%2021-like%20prot_id
Group1.1	81468	-	Name=XM_003392876.1;Parent=19441;ID=19442;Alias=XM_003392876.1;ncbi_desc=dnaJ%20homolog%20subfamily%20C%20member%2021-like;Dbxref=NCBI_Gene	XP_003392924.1;Note=dnaJ%20homolog%20subfamily%20C%20member%2021-like%20prot_id
Group1.1	81469	-	Name=XM_003392876.1;Parent=19441;ID=19442;Alias=XM_003392876.1;ncbi_desc=dnaJ%20homolog%20subfamily%20C%20member%2021-like;Dbxref=NCBI_Gene	XP_003392924.1;Note=dnaJ%20homolog%20subfamily%20C%20member%2021-like%20prot_id
Group1.1	81470	-	Name=XM_003392876.1;Parent=19441;ID=19442;Alias=XM_003392876.1;ncbi_desc=dnaJ%20homolog%20subfamily%20C%20member%2021-like;Dbxref=NCBI_Gene	XP_003392924.1;Note=dnaJ%20homolog%20subfamily%20C%20member%2021-like%20prot_id
Group1.1	82091	-	Name=XM_003392876.1;Parent=19441;ID=19442;Alias=XM_003392876.1;ncbi_desc=dnaJ%20homolog%20subfamily%20C%20member%2021-like;Dbxref=NCBI_Gene	XP_003392924.1;Note=dnaJ%20homolog%20subfamily%20C%20member%2021-like%20prot_id
Group1.1	82095	-	Name=XM_003392876.1;Parent=19441;ID=19442;Alias=XM_003392876.1;ncbi_desc=dnaJ%20homolog%20subfamily%20C%20member%2021-like;Dbxref=NCBI_Gene	XP_003392924.1;Note=dnaJ%20homolog%20subfamily%20C%20member%2021-like%20prot_id
Group1.1	82115	-	Name=XM_003392876.1;Parent=19441;ID=19442;Alias=XM_003392876.1;ncbi_desc=dnaJ%20homolog%20subfamily%20C%20member%2021-like;Dbxref=NCBI_Gene	XP_003392924.1;Note=dnaJ%20homolog%20subfamily%20C%20member%2021-like%20prot_id
Group1.1	82118	-	Name=XM_003392876.1;Parent=19441;ID=19442;Alias=XM_003392876.1;ncbi_desc=dnaJ%20homolog%20subfamily%20C%20member%2021-like;Dbxref=NCBI_Gene	XP_003392924.1;Note=dnaJ%20homolog%20subfamily%20C%20member%2021-like%20prot_id
Group1.1	82121	-	Name=XM_003392876.1;Parent=19441;ID=19442;Alias=XM_003392876.1;ncbi_desc=dnaJ%20homolog%20subfamily%20C%20member%2021-like;Dbxref=NCBI_Gene	XP_003392924.1;Note=dnaJ%20homolog%20subfamily%20C%20member%2021-like%20prot_id
Group1.1	82122	-	Name=XM_003392876.1;Parent=19441;ID=19442;Alias=XM_003392876.1;ncbi_desc=dnaJ%20homolog%20subfamily%20C%20member%2021-like;Dbxref=NCBI_Gene	XP_003392924.1;Note=dnaJ%20homolog%20subfamily%20C%20member%2021-like%20prot_id
Group1.1	82123	-	Name=XM_003392876.1;Parent=19441;ID=19442;Alias=XM_003392876.1;ncbi_desc=dnaJ%20homolog%20subfamily%20C%20member%2021-like;Dbxref=NCBI_Gene	XP_003392924.1;Note=dnaJ%20homolog%20subfamily%20C%20member%2021-like%20prot_id
Group1.1	82127	-	Name=XM_003392876.1;Parent=19441;ID=19442;Alias=XM_003392876.1;ncbi_desc=dnaJ%20homolog%20subfamily%20C%20member%2021-like;Dbxref=NCBI_Gene	XP_003392924.1;Note=dnaJ%20homolog%20subfamily%20C%20member%2021-like%20prot_id
Group1.1	82130	-	Name=XM_003392876.1;Parent=19441;ID=19442;Alias=XM_003392876.1;ncbi_desc=dnaJ%20homolog%20subfamily%20C%20member%2021-like;Dbxref=NCBI_Gene	XP_003392924.1;Note=dnaJ%20homolog%20subfamily%20C%20member%2021-like%20prot_id
Group1.1	82131	-	Name=XM_003392876.1;Parent=19441;ID=19442;Alias=XM_003392876.1;ncbi_desc=dnaJ%20homolog%20subfamily%20C%20member%2021-like;Dbxref=NCBI_Gene	XP_003392924.1;Note=dnaJ%20homolog%20subfamily%20C%20member%2021-like%20prot_id
Group1.1	82142	-	Name=XM_003392876.1;Parent=19441;ID=19442;Alias=XM_003392876.1;ncbi_desc=dnaJ%20homolog%20subfamily%20C%20member%2021-like;Dbxref=NCBI_Gene	XP_003392924.1;Note=dnaJ%20homolog%20subfamily%20C%20member%2021-like%20prot_id
Group1.1	82143	-	Name=XM_003392876.1;Parent=19441;ID=19442;Alias=XM_003392876.1;ncbi_desc=dnaJ%20homolog%20subfamily%20C%20member%2021-like;Dbxref=NCBI_Gene	XP_003392924.1;Note=dnaJ%20homolog%20subfamily%20C%20member%2021-like%20prot_id
Group1.1	82147	-	Name=XM_003392876.1;Parent=19441;ID=19442;Alias=XM_003392876.1;ncbi_desc=dnaJ%20homolog%20subfamily%20C%20member%2021-like;Dbxref=NCBI_Gene	XP_003392924.1;Note=dnaJ%20homolog%20subfamily%20C%20member%2021-like%20prot_id
Group1.1	82151	-	Name=XM_003392876.1;Parent=19441;ID=19442;Alias=XM_003392876.1;ncbi_desc=dnaJ%20homolog%20subfamily%20C%20member%2021-like;Dbxref=NCBI_Gene	XP_003392924.1;Note=dnaJ%20homolog%20subfamily%20C%20member%2021-like%20prot_id
Group1.1	82154	-	Name=XM_003392876.1;Parent=19441;ID=19442;Alias=XM_003392876.1;ncbi_desc=dnaJ%20homolog%20subfamily%20C%20member%2021-like;Dbxref=NCBI_Gene	XP_003392924.1;Note=dnaJ%20homolog%20subfamily%20C%20member%2021-like%20prot_id
Group1.1	82160	-	Name=XM_003392876.1;Parent=19441;ID=19442;Alias=XM_003392876.1;ncbi_desc=dnaJ%20homolog%20subfamily%20C%20member%2021-like;Dbxref=NCBI_Gene	XP_003392924.1;Note=dnaJ%20homolog%20subfamily%20C%20member%2021-like%20prot_id
Group1.1	82161	-	Name=XM_003392876.1;Parent=19441;ID=19442;Alias=XM_003392876.1;ncbi_desc=dnaJ%20homolog%20subfamily%20C%20member%2021-like;Dbxref=NCBI_Gene	XP_003392924.1;Note=dnaJ%20homolog%20subfamily%20C%20member%2021-like%20prot_id
Group1.1	82165	-	Name=XM_003392876.1;Parent=19441;ID=19442;Alias=XM_003392876.1;ncbi_desc=dnaJ%20homolog%20subfamily%20C%20member%2021-like;Dbxref=NCBI_Gene	XP_003392924.1;Note=dnaJ%20homolog%20subfamily%20C%20member%2021-like%20prot_id
Group1.1	82175	-	Name=XM_003392876.1;Parent=19441;ID=19442;Alias=XM_003392876.1;ncbi_desc=dnaJ%20homolog%20subfamily%20C%20member%2021-like;Dbxref=NCBI_Gene	XP_003392924.1;Note=dnaJ%20homolog%20subfamily%20C%20member%2021-like%20prot_id
Group1.1	82463	-	Name=XM_003392876.1;Parent=19441;ID=19442;Alias=XM_003392876.1;ncbi_desc=dnaJ%20homolog%20subfamily%20C%20member%2021-like;Dbxref=NCBI_Gene	XP_003392924.1;Note=dnaJ%20homolog%20subfamily%20C%20member%2021-like%20prot_id
Group1.1	82483	-	Name=XM_003392876.1;Parent=19441;ID=19442;Alias=XM_003392876.1;ncbi_desc=dnaJ%20homolog%20subfamily%20C%20member%2021-like;Dbxref=NCBI_Gene	XP_003392924.1;Note=dnaJ%20homolog%20subfamily%20C%20member%2021-like%20prot_id
Group1.1	82484	-	Name=XM_003392876.1;Parent=19441;ID=19442;Alias=XM_003392876.1;ncbi_desc=dnaJ%20homolog%20subfamily%20C%20member%2021-like;Dbxref=NCBI_Gene	XP_003392924.1;Note=dnaJ%20homolog%20subfamily%20C%20member%2021-like%20prot_id
Group1.1	82487	-	Name=XM_003392876.1;Parent=19441;ID=19442;Alias=XM_003392876.1;ncbi_desc=dnaJ%20homolog%20subfamily%20C%20member%2021-like;Dbxref=NCBI_Gene	XP_003392924.1;Note=dnaJ%20homolog%20subfamily%20C%20member%2021-like%20prot_id
Group1.1	82488	-	Name=XM_003392876.1;Parent=19441;ID=19442;Alias=XM_003392876.1;ncbi_desc=dnaJ%20homolog%20subfamily%20C%20member%2021-like;Dbxref=NCBI_Gene	XP_003392924.1;Note=dnaJ%20homolog%20subfamily%20C%20member%2021-like%20prot_id
Group1.1	82501	-	Name=XM_003392876.1;Parent=19441;ID=19442;Alias=XM_003392876.1;ncbi_desc=dnaJ%20homolog%20subfamily%20C%20member%2021-like;Dbxref=NCBI_Gene	XP_003392924.1;Note=dnaJ%20homolog%20subfamily%20C%20member%2021-like%20prot_id
Group1.1	82502	-	Name=XM_003392876.1;Parent=19441;ID=19442;Alias=XM_003392876.1;ncbi_desc=dnaJ%20homolog%20subfamily%20C%20member%2021-like;Dbxref=NCBI_Gene	XP_003392924.1;Note=dnaJ%20homolog%20subfamily%20C%20member%2021-like%20prot_id
Group1.1	82503	-	Name=XM_003392876.1;Parent=19441;ID=19442;Alias=XM_003392876.1;ncbi_desc=dnaJ%20homolog%20subfamily%20C%20member%2021-like;Dbxref=NCBI_Gene	XP_003392924.1;Note=dnaJ%20homolog%20subfamily%20C%20member%2021-like%20prot_id
Group1.1	82517	-	Name=XM_003392876.1;Parent=19441;ID=19442;Alias=XM_003392876.1;ncbi_desc=dnaJ%20homolog%20subfamily%20C%20member%2021-like;Dbxref=NCBI_Gene	XP_003392924.1;Note=dnaJ%20homolog%20subfamily%20C%20member%2021-like%20prot_id
Group1.1	82524	-	Name=XM_003392876.1;Parent=19441;ID=19442;Alias=XM_003392876.1;ncbi_desc=dnaJ%20homolog%20subfamily%20C%20member%2021-like;Dbxref=NCBI_Gene	XP_003392924.1;Note=dnaJ%20homolog%20subfamily%20C%20member%2021-like%20prot_id
Group1.1	82532	-	Name=XM_003392876.1;Parent=19441;ID=19442;Alias=XM_003392876.1;ncbi_desc=dnaJ%20homolog%20subfamily%20C%20member%2021-like;Dbxref=NCBI_Gene	XP_003392924.1;Note=dnaJ%20homolog%20subfamily%20C%20member%2021-like%20prot_id
Group1.1	82537	-	Name=XM_003392876.1;Parent=19441;ID=19442;Alias=XM_003392876.1;ncbi_desc=dnaJ%20homolog%20subfamily%20C%20member%2021-like;Dbxref=NCBI_Gene	XP_003392924.1;Note=dnaJ%20homolog%20subfamily%20C%20member%2021-like%20prot_id
Group1.1	82538	-	Name=XM_003392876.1;Parent=19441;ID=19442;Alias=XM_003392876.1;ncbi_desc=dnaJ%20homolog%20subfamily%20C%20member%2021-like;Dbxref=NCBI_Gene	XP_003392924.1;Note=dnaJ%20homolog%20subfamily%20C%20member%2021-like%20prot_id
Group1.1	82549	-	Name=XM_003392876.1;Parent=19441;ID=19442;Alias=XM_003392876.1;ncbi_desc=dnaJ%20homolog%20subfamily%20C%20member%2021-like;Dbxref=NCBI_Gene	XP_003392924.1;Note=dnaJ%20homolog%20subfamily%20C%20member%2021-like%20prot_id
Group1.1	82554	-	Name=XM_003392876.1;Parent=19441;ID=19442;Alias=XM_003392876.1;ncbi_desc=dnaJ%20homolog%20subfamily%20C%20member%2021-like;Dbxref=NCBI_Gene	XP_003392924.1;Note=dnaJ%20homolog%20subfamily%20C%20member%2021-like%20prot_id
Group1.1	82572	-	Name=XM_003392876.1;Parent=19441;ID=19442;Alias=XM_003392876.1;ncbi_desc=dnaJ%20homolog%20subfamily%20C%20member%2021-like;Dbxref=NCBI_Gene	XP_003392924.1;Note=dnaJ%20homolog%20subfamily%20C%20member%2021-like%20prot_id
Group1.1	82573	-	Name=XM_003392876.1;Parent=19441;ID=19442;Alias=XM_003392876.1;ncbi_desc=dnaJ%20homolog%20subfamily%20C%20member%2021-like;Dbxref=NCBI_Gene	XP_003392924.1;Note=dnaJ%20homolog%20subfamily%20C%20member%2021-like%20prot_id
Group1.1	82574	-	Name=XM_003392876.1;Parent=19441;ID=19442;Alias=XM_003392876.1;ncbi_desc=dnaJ%20homolog%20subfamily%20C%20member%2021-like;Dbxref=NCBI_Gene	XP_003392924.1;Note=dnaJ%20homolog%20subfamily%20C%20member%2021-like%20prot_id
Group1.1	82583	-	Name=XM_003392876.1;Parent=19441;ID=19442;Alias=XM_003392876.1;ncbi_desc=dnaJ%20homolog%20subfamily%20C%20member%2021-like;Dbxref=NCBI_Gene	XP_003392924.1;Note=dnaJ%20homolog%20subfamily%20C%20member%2021-like%20prot_id
Group1.1	82593	-	Name=XM_003392876.1;Parent=19441;ID=19442;Alias=XM_003392876.1;ncbi_desc=dnaJ%20homolog%20subfamily%20C%20member%2021-like;Dbxref=NCBI_Gene	XP_003392924.1;Note=dnaJ%20homolog%20subfamily%20C%20member%2021-like%20prot_id
Group1.1	82614	-	Name=XM_003392876.1;Parent=19441;ID=19442;Alias=XM_003392876.1;ncbi_desc=dnaJ%20homolog%20subfamily%20C%20member%2021-like;Dbxref=NCBI_Gene	XP_003392924.1;Note=dnaJ%20homolog%20subfamily%20C%20member%2021-like%20prot_id
Group1.1	82616	-	Name=XM_003392876.1;Parent=19441;ID=19442;Alias=XM_003392876.1;ncbi_desc=dnaJ%20homolog%20subfamily%20C%20member%2021-like;Dbxref=NCBI_Gene	XP_003392924.1;Note=dnaJ%20homolog%20subfamily%20C%20member%2021-like%20prot_id
Group1.1	82713	-	Name=XM_003392876.1;Parent=19441;ID=19442;Alias=XM_003392876.1;ncbi_desc=dnaJ%20homolog%20subfamily%20C%20member%2021-like;Dbxref=NCBI_Gene	XP_003392924.1;Note=dnaJ%20homolog%20subfamily%20C%20member%2021-like%20prot_id
Group1.1	82724	-	Name=XM_003392876.1;Parent=19441;ID=19442;Alias=XM_003392876.1;ncbi_desc=dnaJ%20homolog%20subfamily%20C%20member%2021-like;Dbxref=NCBI_Gene	XP_003392924.1;Note=dnaJ%20homolog%20subfamily%20C%20member%2021-like%20prot_id
Group1.1	82725	-	Name=XM_003392876.1;Parent=19441;ID=19442;Alias=XM_003392876.1;ncbi_desc=dnaJ%20homolog%20subfamily%20C%20member%2021-like;Dbxref=NCBI_Gene	XP_003392924.1;Note=dnaJ%20homolog%20subfamily%20C%20member%2021-like%20prot_id
Group1.1	82733	-	Name=XM_003392876.1;Parent=19441;ID=19442;Alias=XM_003392876.1;ncbi_desc=dnaJ%20homolog%20subfamily%20C%20member%2021-like;Dbxref=NCBI_Gene	XP_003392924.1;Note=dnaJ%20homolog%20subfamily%20C%20member%2021-like%20prot_id
Group1.1	82734	-	Name=XM_003392876.1;Parent=19441;ID=19442;Alias=XM_003392876.1;ncbi_desc=dnaJ%20homolog%20subfamily%20C%20member%2021-like;Dbxref=NCBI_Gene	XP_003392924.1;Note=dnaJ%20homolog%20subfamily%20C%20member%2021-like%20prot_id
Group1.1	82736	-	Name=XM_003392876.1;Parent=19441;ID=19442;Alias=XM_003392876.1;ncbi_desc=dnaJ%20homolog%20subfamily%20C%20member%2021-like;Dbxref=NCBI_Gene	XP_003392924.1;Note=dnaJ%20homolog%20subfamily%20C%20member%2021-like%20prot_id
Group1.1	82763	-	Name=XM_003392876.1;Parent=19441;ID=19442;Alias=XM_003392876.1;ncbi_desc=dnaJ%20homolog%20subfamily%20C%20member%2021-like;Dbxref=NCBI_Gene	XP_003392924.1;Note=dnaJ%20homolog%20subfamily%20C%20member%2021-like%20prot_id
Group1.1	82766	-	Name=XM_003392876.1;Parent=19441;ID=19442;Alias=XM_003392876.1;ncbi_desc=dnaJ%20homolog%20subfamily%20C%20member%2021-like;Dbxref=NCBI_Gene	XP_003392924.1;Note=dnaJ%20homolog%20subfamily%20C%20member%2021-like%20prot_id
Group1.1	82773	-	Name=XM_003392876.1;Parent=19441;ID=19442;Alias=XM_003392876.1;ncbi_desc=dnaJ%20homolog%20subfamily%20C%20member%2021-like;Dbxref=NCBI_Gene	XP_003392924.1;Note=dnaJ%20homolog%20subfamily%20C%20member%2021-like%20prot_id
Group1.1	82774	-	Name=XM_003392876.1;Parent=19441;ID=19442;Alias=XM_003392876.1;ncbi_desc=dnaJ%20homolog%20subfamily%20C%20member%2021-like;Dbxref=NCBI_Gene	XP_003392924.1;Note=dnaJ%20homolog%20subfamily%20C%20member%2021-like%20prot_id
Group1.1	82776	-	Name=XM_003392876.1;Parent=19441;ID=19442;Alias=XM_003392876.1;ncbi_desc=dnaJ%20homolog%20subfamily%20C%20member%2021-like;Dbxref=NCBI_Gene	XP_003392924.1;Note=dnaJ%20homolog%20subfamily%20C%20member%2021-like%20prot_id
Group1.1	82778	-	Name=XM_003392876.1;Parent=19441;ID=19442;Alias=XM_003392876.1;ncbi_desc=dnaJ%20homolog%20subfamily%20C%20member%2021-like;Dbxref=NCBI_Gene	XP_003392924.1;Note=dnaJ%20homolog%20subfamily%20C%20member%2021-like%20prot_id
Group1.1	82785	-	Name=XM_003392876.1;Parent=19441;ID=19442;Alias=XM_003392876.1;ncbi_desc=dnaJ%20homolog%20subfamily%20C%20member%2021-like;Dbxref=NCBI_Gene	XP_003392924.1;Note=dnaJ%20homolog%20subfamily%20C%20member%2021-like%20prot_id
Group1.1	82786	-	Name=XM_003392876.1;Parent=19441;ID=19442;Alias=XM_003392876.1;ncbi_desc=dnaJ%20homolog%20subfamily%20C%20member%2021-like;Dbxref=NCBI_Gene	XP_003392924.1;Note=dnaJ%20homolog%20subfamily%20C%20member%2021-like%20prot_id
Group1.1	82790	-	Name=XM_003392876.1;Parent=19441;ID=19442;Alias=XM_003392876.1;ncbi_desc=dnaJ%20homolog%20subfamily%20C%20member%2021-like;Dbxref=NCBI_Gene	XP_003392924.1;Note=dnaJ%20homolog%20subfamily%20C%20member%2021-like%20prot_id
Group1.1	82800	-	Name=XM_003392876.1;Parent=19441;ID=19442;Alias=XM_003392876.1;ncbi_desc=dnaJ%20homolog%20subfamily%20C%20member%2021-like;Dbxref=NCBI_Gene	XP_003392924.1;Note=dnaJ%20homolog%20subfamily%20C%20member%2021-like%20prot_id
Group1.1	82801	-	Name=XM_003392876.1;Parent=19441;ID=19442;Alias=XM_003392876.1;ncbi_desc=dnaJ%20homolog%20subfamily%20C%20member%2021-like;Dbxref=NCBI_Gene	XP_003392924.1;Note=dnaJ%20homolog%20subfamily%20C%20member%2021-like%20prot_id
Group1.1	82802	-	Name=XM_003392876.1;Parent=19441;ID=19442;Alias=XM_003392876.1;ncbi_desc=dnaJ%20homolog%20subfamily%20C%20member%2021-like;Dbxref=NCBI_Gene	XP_003392924.1;Note=dnaJ%20homolog%20subfamily%20C%20member%2021-like%20prot_id
Group1.1	82808	-	Name=XM_003392876.1;Parent=19441;ID=19442;Alias=XM_003392876.1;ncbi_desc=dnaJ%20homolog%20subfamily%20C%20member%2021-like;Dbxref=NCBI_Gene	XP_003392924.1;Note=dnaJ%20homolog%20subfamily%20C%20member%2021-like%20prot_id
Group1.1	82811	-	Name=XM_003392876.1;Parent=19441;ID=19442;Alias=XM_003392876.1;ncbi_desc=dnaJ%20homolog%20subfamily%20C%20member%2021-like;Dbxref=NCBI_Gene	XP_003392924.1;Note=dnaJ%20homolog%20subfamily%20C%20member%2021-like%20prot_id
Group1.1	82812	-	Name=XM_003392876.1;Parent=19441;ID=19442;Alias=XM_003392876.1;ncbi_desc=dnaJ%20homolog%20subfamily%20C%20member%2021-like;Dbxref=NCBI_Gene	XP_003392924.1;Note=dnaJ%20homolog%20subfamily%20C%20member%2021-like%20prot_id
Group1.1	82813	-	Name=XM_003392876.1;Parent=19441;ID=19442;Alias=XM_003392876.1;ncbi_desc=dnaJ%20homolog%20subfamily%20C%20member%2021-like;Dbxref=NCBI_Gene	XP_003392924.1;Note=dnaJ%20homolog%20subfamily%20C%20member%2021-like%20prot_id
Group1.1	82818	-	Name=XM_003392876.1;Parent=19441;ID=19442;Alias=XM_003392876.1;ncbi_desc=dnaJ%20homolog%20subfamily%20C%20member%2021-like;Dbxref=NCBI_Gene	XP_003392924.1;Note=dnaJ%20homolog%20subfamily%20C%20member%2021-like%20prot_id
Group1.1	82824	-	Name=XM_003392876.1;Parent=19441;ID=19442;Alias=XM_003392876.1;ncbi_desc=dnaJ%20homolog%20subfamily%20C%20member%2021-like;Dbxref=NCBI_Gene	XP_003392924.1;Note=dnaJ%20homolog%20subfamily%20C%20member%2021-like%20prot_id
Group1.1	82826	-	Name=XM_003392876.1;Parent=19441;ID=19442;Alias=XM_003392876.1;ncbi_desc=dnaJ%20homolog%20subfamily%20C%20member%2021-like;Dbxref=NCBI_Gene	XP_003392924.1;Note=dnaJ%20homolog%20subfamily%20C%20member%2021-like%20prot_id
Group1.1	82829	-	Name=XM_003392876.1;Parent=19441;ID=19442;Alias=XM_003392876.1;ncbi_desc=dnaJ%20homolog%20subfamily%20C%20member%2021-like;Dbxref=NCBI_Gene	XP_003392924.1;Note=dnaJ%20homolog%20subfamily%20C%20member%2021-like%20prot_id
Group1.1	82833	-	Name=XM_003392876.1;Parent=19441;ID=19442;Alias=XM_003392876.1;ncbi_desc=dnaJ%20homolog%20subfamily%20C%20member%2021-like;Dbxref=NCBI_Gene	XP_003392924.1;Note=dnaJ%20homolog%20subfamily%20C%20member%2021-like%20prot_id
Group1.1	82856	-	Name=XM_003392876.1;Parent=19441;ID=19442;Alias=XM_003392876.1;ncbi_desc=dnaJ%20homolog%20subfamily%20C%20member%2021-like;Dbxref=NCBI_Gene	XP_003392924.1;Note=dnaJ%20homolog%20subfamily%20C%20member%2021-like%20prot_id
Group1.1	82862	-	Name=XM_003392876.1;Parent=19441;ID=19442;Alias=XM_003392876.1;ncbi_desc=dnaJ%20homolog%20subfamily%20C%20member%2021-like;Dbxref=NCBI_Gene	XP_003392924.1;Note=dnaJ%20homolog%20subfamily%20C%20member%2021-like%20prot_id
Group1.1	82865	-	Name=XM_003392876.1;Parent=19441;ID=19442;Alias=XM_003392876.1;ncbi_desc=dnaJ%20homolog%20subfamily%20C%20member%2021-like;Dbxref=NCBI_Gene	XP_003392924.1;Note=dnaJ%20homolog%20subfamily%20C%20member%2021-like%20prot_id
Group1.1	82869	-	Name=XM_003392876.1;Parent=19441;ID=19442;Alias=XM_003392876.1;ncbi_desc=dnaJ%20homolog%20subfamily%20C%20member%2021-like;Dbxref=NCBI_Gene	XP_003392924.1;Note=dnaJ%20homolog%20subfamily%20C%20member%2021-like%20prot_id
Group1.1	82872	-	Name=XM_003392876.1;Parent=19441;ID=19442;Alias=XM_003392876.1;ncbi_desc=dnaJ%20homolog%20subfamily%20C%20member%2021-like;Dbxref=NCBI_Gene	XP_003392924.1;Note=dnaJ%20homolog%20subfamily%20C%20member%2021-like%20prot_id
Group1.1	82875	-	Name=XM_003392876.1;Parent=19441;ID=19442;Alias=XM_003392876.1;ncbi_desc=dnaJ%20homolog%20subfamily%20C%20member%2021-like;Dbxref=NCBI_Gene	XP_003392924.1;Note=dnaJ%20homolog%20subfamily%20C%20member%2021-like%20prot_id
Group1.1	82881	-	Name=XM_003392876.1;Parent=19441;ID=19442;Alias=XM_003392876.1;ncbi_desc=dnaJ%20homolog%20subfamily%20C%20member%2021-like;Dbxref=NCBI_Gene	XP_003392924.1;Note=dnaJ%20homolog%20subfamily%20C%20member%2021-like%20prot_id
Group1.1	85496	+	Name=XM_003392877.1;Parent=19570;ID=19571;Alias=XM_003392877.1;ncbi_desc=WD%20repeat-containing%20protein%207-like;Dbxref=NCBI_Gene	XP_003392925.1;Note=WD%20repeat-containing%20protein%207-like%20prot_id
Group1.1	85497	+	Name=XM_003392877.1;Parent=19570;ID=19571;Alias=XM_003392877.1;ncbi_desc=WD%20repeat-containing%20protein%207-like;Dbxref=NCBI_Gene	XP_003392925.1;Note=WD%20repeat-containing%20protein%207-like%20prot_id
Group1.1	85503	+	Name=XM_003392877.1;Parent=19570;ID=19571;Alias=XM_003392877.1;ncbi_desc=WD%20repeat-containing%20protein%207-like;Dbxref=NCBI_Gene	XP_003392925.1;Note=WD%20repeat-containing%20protein%207-like%20prot_id
Group1.1	85505	+	Name=XM_003392877.1;Parent=19570;ID=19571;Alias=XM_003392877.1;ncbi_desc=WD%20repeat-containing%20protein%207-like;Dbxref=NCBI_Gene	XP_003392925.1;Note=WD%20repeat-containing%20protein%207-like%20prot_id
Group1.1	85514	+	Name=XM_003392877.1;Parent=19570;ID=19571;Alias=XM_003392877.1;ncbi_desc=WD%20repeat-containing%20protein%207-like;Dbxref=NCBI_Gene	XP_003392925.1;Note=WD%20repeat-containing%20protein%207-like%20prot_id
Group1.1	85525	+	Name=XM_003392877.1;Parent=19570;ID=19571;Alias=XM_003392877.1;ncbi_desc=WD%20repeat-containing%20protein%207-like;Dbxref=NCBI_Gene	XP_003392925.1;Note=WD%20repeat-containing%20protein%207-like%20prot_id
Group1.1	85534	+	Name=XM_003392877.1;Parent=19570;ID=19571;Alias=XM_003392877.1;ncbi_desc=WD%20repeat-containing%20protein%207-like;Dbxref=NCBI_Gene	XP_003392925.1;Note=WD%20repeat-containing%20protein%207-like%20prot_id
Group1.1	85535	+	Name=XM_003392877.1;Parent=19570;ID=19571;Alias=XM_003392877.1;ncbi_desc=WD%20repeat-containing%20protein%207-like;Dbxref=NCBI_Gene	XP_003392925.1;Note=WD%20repeat-containing%20protein%207-like%20prot_id
Group1.1	85541	+	Name=XM_003392877.1;Parent=19570;ID=19571;Alias=XM_003392877.1;ncbi_desc=WD%20repeat-containing%20protein%207-like;Dbxref=NCBI_Gene	XP_003392925.1;Note=WD%20repeat-containing%20protein%207-like%20prot_id
Group1.1	85542	+	Name=XM_003392877.1;Parent=19570;ID=19571;Alias=XM_003392877.1;ncbi_desc=WD%20repeat-containing%20protein%207-like;Dbxref=NCBI_Gene	XP_003392925.1;Note=WD%20repeat-containing%20protein%207-like%20prot_id
Group1.1	85543	+	Name=XM_003392877.1;Parent=19570;ID=19571;Alias=XM_003392877.1;ncbi_desc=WD%20repeat-containing%20protein%207-like;Dbxref=NCBI_Gene	XP_003392925.1;Note=WD%20repeat-containing%20protein%207-like%20prot_id
Group1.1	85576	+	Name=XM_003392877.1;Parent=19570;ID=19571;Alias=XM_003392877.1;ncbi_desc=WD%20repeat-containing%20protein%207-like;Dbxref=NCBI_Gene	XP_003392925.1;Note=WD%20repeat-containing%20protein%207-like%20prot_id
Group1.1	87847	+	Name=XM_003392877.1;Parent=19570;ID=19571;Alias=XM_003392877.1;ncbi_desc=WD%20repeat-containing%20protein%207-like;Dbxref=NCBI_Gene	XP_003392925.1;Note=WD%20repeat-containing%20protein%207-like%20prot_id
Group1.1	87858	+	Name=XM_003392877.1;Parent=19570;ID=19571;Alias=XM_003392877.1;ncbi_desc=WD%20repeat-containing%20protein%207-like;Dbxref=NCBI_Gene	XP_003392925.1;Note=WD%20repeat-containing%20protein%207-like%20prot_id
Group1.1	87861	+	Name=XM_003392877.1;Parent=19570;ID=19571;Alias=XM_003392877.1;ncbi_desc=WD%20repeat-containing%20protein%207-like;Dbxref=NCBI_Gene	XP_003392925.1;Note=WD%20repeat-containing%20protein%207-like%20prot_id
Group1.1	87885	+	Name=XM_003392877.1;Parent=19570;ID=19571;Alias=XM_003392877.1;ncbi_desc=WD%20repeat-containing%20protein%207-like;Dbxref=NCBI_Gene	XP_003392925.1;Note=WD%20repeat-containing%20protein%207-like%20prot_id
Group1.1	87893	+	Name=XM_003392877.1;Parent=19570;ID=19571;Alias=XM_003392877.1;ncbi_desc=WD%20repeat-containing%20protein%207-like;Dbxref=NCBI_Gene	XP_003392925.1;Note=WD%20repeat-containing%20protein%207-like%20prot_id
Group1.1	87894	+	Name=XM_003392877.1;Parent=19570;ID=19571;Alias=XM_003392877.1;ncbi_desc=WD%20repeat-containing%20protein%207-like;Dbxref=NCBI_Gene	XP_003392925.1;Note=WD%20repeat-containing%20protein%207-like%20prot_id
Group1.1	87905	+	Name=XM_003392877.1;Parent=19570;ID=19571;Alias=XM_003392877.1;ncbi_desc=WD%20repeat-containing%20protein%207-like;Dbxref=NCBI_Gene	XP_003392925.1;Note=WD%20repeat-containing%20protein%207-like%20prot_id
Group1.1	97041	+	Name=XM_003392877.1;Parent=19570;ID=19571;Alias=XM_003392877.1;ncbi_desc=WD%20repeat-containing%20protein%207-like;Dbxref=NCBI_Gene	XP_003392925.1;Note=WD%20repeat-containing%20protein%207-like%20prot_id
Group1.1	97069	+	Name=XM_003392877.1;Parent=19570;ID=19571;Alias=XM_003392877.1;ncbi_desc=WD%20repeat-containing%20protein%207-like;Dbxref=NCBI_Gene	XP_003392925.1;Note=WD%20repeat-containing%20protein%207-like%20prot_id
Group1.1	97081	+	Name=XM_003392877.1;Parent=19570;ID=19571;Alias=XM_003392877.1;ncbi_desc=WD%20repeat-containing%20protein%207-like;Dbxref=NCBI_Gene	XP_003392925.1;Note=WD%20repeat-containing%20protein%207-like%20prot_id
Group1.1	97085	+	Name=XM_003392877.1;Parent=19570;ID=19571;Alias=XM_003392877.1;ncbi_desc=WD%20repeat-containing%20protein%207-like;Dbxref=NCBI_Gene	XP_003392925.1;Note=WD%20repeat-containing%20protein%207-like%20prot_id
Group1.1	97096	+	Name=XM_003392877.1;Parent=19570;ID=19571;Alias=XM_003392877.1;ncbi_desc=WD%20repeat-containing%20protein%207-like;Dbxref=NCBI_Gene	XP_003392925.1;Note=WD%20repeat-containing%20protein%207-like%20prot_id
Group1.1	97101	+	Name=XM_003392877.1;Parent=19570;ID=19571;Alias=XM_003392877.1;ncbi_desc=WD%20repeat-containing%20protein%207-like;Dbxref=NCBI_Gene	XP_003392925.1;Note=WD%20repeat-containing%20protein%207-like%20prot_id
Group1.1	97103	+	Name=XM_003392877.1;Parent=19570;ID=19571;Alias=XM_003392877.1;ncbi_desc=WD%20repeat-containing%20protein%207-like;Dbxref=NCBI_Gene	XP_003392925.1;Note=WD%20repeat-containing%20protein%207-like%20prot_id
Group1.1	97112	+	Name=XM_003392877.1;Parent=19570;ID=19571;Alias=XM_003392877.1;ncbi_desc=WD%20repeat-containing%20protein%207-like;Dbxref=NCBI_Gene	XP_003392925.1;Note=WD%20repeat-containing%20protein%207-like%20prot_id
Group1.1	97115	+	Name=XM_003392877.1;Parent=19570;ID=19571;Alias=XM_003392877.1;ncbi_desc=WD%20repeat-containing%20protein%207-like;Dbxref=NCBI_Gene	XP_003392925.1;Note=WD%20repeat-containing%20protein%207-like%20prot_id
Group1.1	97315	+	Name=XM_003392877.1;Parent=19570;ID=19571;Alias=XM_003392877.1;ncbi_desc=WD%20repeat-containing%20protein%207-like;Dbxref=NCBI_Gene	XP_003392925.1;Note=WD%20repeat-containing%20protein%207-like%20prot_id
Group1.1	97317	+	Name=XM_003392877.1;Parent=19570;ID=19571;Alias=XM_003392877.1;ncbi_desc=WD%20repeat-containing%20protein%207-like;Dbxref=NCBI_Gene	XP_003392925.1;Note=WD%20repeat-containing%20protein%207-like%20prot_id
Group1.1	97318	+	Name=XM_003392877.1;Parent=19570;ID=19571;Alias=XM_003392877.1;ncbi_desc=WD%20repeat-containing%20protein%207-like;Dbxref=NCBI_Gene	XP_003392925.1;Note=WD%20repeat-containing%20protein%207-like%20prot_id
Group1.1	97321	+	Name=XM_003392877.1;Parent=19570;ID=19571;Alias=XM_003392877.1;ncbi_desc=WD%20repeat-containing%20protein%207-like;Dbxref=NCBI_Gene	XP_003392925.1;Note=WD%20repeat-containing%20protein%207-like%20prot_id
Group1.1	97343	+	Name=XM_003392877.1;Parent=19570;ID=19571;Alias=XM_003392877.1;ncbi_desc=WD%20repeat-containing%20protein%207-like;Dbxref=NCBI_Gene	XP_003392925.1;Note=WD%20repeat-containing%20protein%207-like%20prot_id
Group1.1	97350	+	Name=XM_003392877.1;Parent=19570;ID=19571;Alias=XM_003392877.1;ncbi_desc=WD%20repeat-containing%20protein%207-like;Dbxref=NCBI_Gene	XP_003392925.1;Note=WD%20repeat-containing%20protein%207-like%20prot_id
Group1.1	97351	+	Name=XM_003392877.1;Parent=19570;ID=19571;Alias=XM_003392877.1;ncbi_desc=WD%20repeat-containing%20protein%207-like;Dbxref=NCBI_Gene	XP_003392925.1;Note=WD%20repeat-containing%20protein%207-like%20prot_id
Group1.1	97353	+	Name=XM_003392877.1;Parent=19570;ID=19571;Alias=XM_003392877.1;ncbi_desc=WD%20repeat-containing%20protein%207-like;Dbxref=NCBI_Gene	XP_003392925.1;Note=WD%20repeat-containing%20protein%207-like%20prot_id
Group1.1	97364	+	Name=XM_003392877.1;Parent=19570;ID=19571;Alias=XM_003392877.1;ncbi_desc=WD%20repeat-containing%20protein%207-like;Dbxref=NCBI_Gene	XP_003392925.1;Note=WD%20repeat-containing%20protein%207-like%20prot_id
Group1.1	97365	+	Name=XM_003392877.1;Parent=19570;ID=19571;Alias=XM_003392877.1;ncbi_desc=WD%20repeat-containing%20protein%207-like;Dbxref=NCBI_Gene	XP_003392925.1;Note=WD%20repeat-containing%20protein%207-like%20prot_id
Group1.1	97375	+	Name=XM_003392877.1;Parent=19570;ID=19571;Alias=XM_003392877.1;ncbi_desc=WD%20repeat-containing%20protein%207-like;Dbxref=NCBI_Gene	XP_003392925.1;Note=WD%20repeat-containing%20protein%207-like%20prot_id
Group1.1	97380	+	Name=XM_003392877.1;Parent=19570;ID=19571;Alias=XM_003392877.1;ncbi_desc=WD%20repeat-containing%20protein%207-like;Dbxref=NCBI_Gene	XP_003392925.1;Note=WD%20repeat-containing%20protein%207-like%20prot_id
Group1.1	97395	+	Name=XM_003392877.1;Parent=19570;ID=19571;Alias=XM_003392877.1;ncbi_desc=WD%20repeat-containing%20protein%207-like;Dbxref=NCBI_Gene	XP_003392925.1;Note=WD%20repeat-containing%20protein%207-like%20prot_id
Group1.1	97398	+	Name=XM_003392877.1;Parent=19570;ID=19571;Alias=XM_003392877.1;ncbi_desc=WD%20repeat-containing%20protein%207-like;Dbxref=NCBI_Gene	XP_003392925.1;Note=WD%20repeat-containing%20protein%207-like%20prot_id
Group1.1	97401	+	Name=XM_003392877.1;Parent=19570;ID=19571;Alias=XM_003392877.1;ncbi_desc=WD%20repeat-containing%20protein%207-like;Dbxref=NCBI_Gene	XP_003392925.1;Note=WD%20repeat-containing%20protein%207-like%20prot_id
Group1.1	97411	+	Name=XM_003392877.1;Parent=19570;ID=19571;Alias=XM_003392877.1;ncbi_desc=WD%20repeat-containing%20protein%207-like;Dbxref=NCBI_Gene	XP_003392925.1;Note=WD%20repeat-containing%20protein%207-like%20prot_id
Group1.1	97453	+	Name=XM_003392877.1;Parent=19570;ID=19571;Alias=XM_003392877.1;ncbi_desc=WD%20repeat-containing%20protein%207-like;Dbxref=NCBI_Gene	XP_003392925.1;Note=WD%20repeat-containing%20protein%207-like%20prot_id
Group1.1	97458	+	Name=XM_003392877.1;Parent=19570;ID=19571;Alias=XM_003392877.1;ncbi_desc=WD%20repeat-containing%20protein%207-like;Dbxref=NCBI_Gene	XP_003392925.1;Note=WD%20repeat-containing%20protein%207-like%20prot_id
Group1.1	97476	+	Name=XM_003392877.1;Parent=19570;ID=19571;Alias=XM_003392877.1;ncbi_desc=WD%20repeat-containing%20protein%207-like;Dbxref=NCBI_Gene	XP_003392925.1;Note=WD%20repeat-containing%20protein%207-like%20prot_id
Group1.1	97478	+	Name=XM_003392877.1;Parent=19570;ID=19571;Alias=XM_003392877.1;ncbi_desc=WD%20repeat-containing%20protein%207-like;Dbxref=NCBI_Gene	XP_003392925.1;Note=WD%20repeat-containing%20protein%207-like%20prot_id
Group1.1	97479	+	Name=XM_003392877.1;Parent=19570;ID=19571;Alias=XM_003392877.1;ncbi_desc=WD%20repeat-containing%20protein%207-like;Dbxref=NCBI_Gene	XP_003392925.1;Note=WD%20repeat-containing%20protein%207-like%20prot_id
Group1.1	97480	+	Name=XM_003392877.1;Parent=19570;ID=19571;Alias=XM_003392877.1;ncbi_desc=WD%20repeat-containing%20protein%207-like;Dbxref=NCBI_Gene	XP_003392925.1;Note=WD%20repeat-containing%20protein%207-like%20prot_id
Group1.1	97489	+	Name=XM_003392877.1;Parent=19570;ID=19571;Alias=XM_003392877.1;ncbi_desc=WD%20repeat-containing%20protein%207-like;Dbxref=NCBI_Gene	XP_003392925.1;Note=WD%20repeat-containing%20protein%207-like%20prot_id
Group1.1	97490	+	Name=XM_003392877.1;Parent=19570;ID=19571;Alias=XM_003392877.1;ncbi_desc=WD%20repeat-containing%20protein%207-like;Dbxref=NCBI_Gene	XP_003392925.1;Note=WD%20repeat-containing%20protein%207-like%20prot_id
Group1.1	97496	+	Name=XM_003392877.1;Parent=19570;ID=19571;Alias=XM_003392877.1;ncbi_desc=WD%20repeat-containing%20protein%207-like;Dbxref=NCBI_Gene	XP_003392925.1;Note=WD%20repeat-containing%20protein%207-like%20prot_id
Group1.1	103321	-	Name=XM_003392879.1;Parent=19741;ID=19742;Alias=XM_003392879.1;ncbi_desc=hypothetical%20protein%20LOC100650991;Dbxref=NCBI_Gene	XP_003392927.1;Note=hypothetical%20protein%20LOC100650991%20prot_id
Group1.1	103328	-	Name=XM_003392879.1;Parent=19741;ID=19742;Alias=XM_003392879.1;ncbi_desc=hypothetical%20protein%20LOC100650991;Dbxref=NCBI_Gene	XP_003392927.1;Note=hypothetical%20protein%20LOC100650991%20prot_id
Group1.1	103362	-	Name=XM_003392879.1;Parent=19741;ID=19742;Alias=XM_003392879.1;ncbi_desc=hypothetical%20protein%20LOC100650991;Dbxref=NCBI_Gene	XP_003392927.1;Note=hypothetical%20protein%20LOC100650991%20prot_id
Group1.1	103363	-	Name=XM_003392879.1;Parent=19741;ID=19742;Alias=XM_003392879.1;ncbi_desc=hypothetical%20protein%20LOC100650991;Dbxref=NCBI_Gene	XP_003392927.1;Note=hypothetical%20protein%20LOC100650991%20prot_id
Group1.1	103372	-	Name=XM_003392879.1;Parent=19741;ID=19742;Alias=XM_003392879.1;ncbi_desc=hypothetical%20protein%20LOC100650991;Dbxref=NCBI_Gene	XP_003392927.1;Note=hypothetical%20protein%20LOC100650991%20prot_id
Group1.1	103376	-	Name=XM_003392879.1;Parent=19741;ID=19742;Alias=XM_003392879.1;ncbi_desc=hypothetical%20protein%20LOC100650991;Dbxref=NCBI_Gene	XP_003392927.1;Note=hypothetical%20protein%20LOC100650991%20prot_id
Group1.1	103377	-	Name=XM_003392879.1;Parent=19741;ID=19742;Alias=XM_003392879.1;ncbi_desc=hypothetical%20protein%20LOC100650991;Dbxref=NCBI_Gene	XP_003392927.1;Note=hypothetical%20protein%20LOC100650991%20prot_id
Group1.1	103390	-	Name=XM_003392879.1;Parent=19741;ID=19742;Alias=XM_003392879.1;ncbi_desc=hypothetical%20protein%20LOC100650991;Dbxref=NCBI_Gene	XP_003392927.1;Note=hypothetical%20protein%20LOC100650991%20prot_id
Group1.1	103396	-	Name=XM_003392879.1;Parent=19741;ID=19742;Alias=XM_003392879.1;ncbi_desc=hypothetical%20protein%20LOC100650991;Dbxref=NCBI_Gene	XP_003392927.1;Note=hypothetical%20protein%20LOC100650991%20prot_id
Group1.1	103401	-	Name=XM_003392879.1;Parent=19741;ID=19742;Alias=XM_003392879.1;ncbi_desc=hypothetical%20protein%20LOC100650991;Dbxref=NCBI_Gene	XP_003392927.1;Note=hypothetical%20protein%20LOC100650991%20prot_id
Group1.1	103402	-	Name=XM_003392879.1;Parent=19741;ID=19742;Alias=XM_003392879.1;ncbi_desc=hypothetical%20protein%20LOC100650991;Dbxref=NCBI_Gene	XP_003392927.1;Note=hypothetical%20protein%20LOC100650991%20prot_id
Group1.1	103407	-	Name=XM_003392879.1;Parent=19741;ID=19742;Alias=XM_003392879.1;ncbi_desc=hypothetical%20protein%20LOC100650991;Dbxref=NCBI_Gene	XP_003392927.1;Note=hypothetical%20protein%20LOC100650991%20prot_id
Group1.1	104096	-	Name=XM_003392879.1;Parent=19741;ID=19742;Alias=XM_003392879.1;ncbi_desc=hypothetical%20protein%20LOC100650991;Dbxref=NCBI_Gene	XP_003392927.1;Note=hypothetical%20protein%20LOC100650991%20prot_id
Group1.1	104097	-	Name=XM_003392879.1;Parent=19741;ID=19742;Alias=XM_003392879.1;ncbi_desc=hypothetical%20protein%20LOC100650991;Dbxref=NCBI_Gene	XP_003392927.1;Note=hypothetical%20protein%20LOC100650991%20prot_id
Group1.1	104120	-	Name=XM_003392879.1;Parent=19741;ID=19742;Alias=XM_003392879.1;ncbi_desc=hypothetical%20protein%20LOC100650991;Dbxref=NCBI_Gene	XP_003392927.1;Note=hypothetical%20protein%20LOC100650991%20prot_id
Group1.1	104125	-	Name=XM_003392879.1;Parent=19741;ID=19742;Alias=XM_003392879.1;ncbi_desc=hypothetical%20protein%20LOC100650991;Dbxref=NCBI_Gene	XP_003392927.1;Note=hypothetical%20protein%20LOC100650991%20prot_id
Group1.1	104133	-	Name=XM_003392879.1;Parent=19741;ID=19742;Alias=XM_003392879.1;ncbi_desc=hypothetical%20protein%20LOC100650991;Dbxref=NCBI_Gene	XP_003392927.1;Note=hypothetical%20protein%20LOC100650991%20prot_id
Group1.1	104134	-	Name=XM_003392879.1;Parent=19741;ID=19742;Alias=XM_003392879.1;ncbi_desc=hypothetical%20protein%20LOC100650991;Dbxref=NCBI_Gene	XP_003392927.1;Note=hypothetical%20protein%20LOC100650991%20prot_id
Group1.1	104142	-	Name=XM_003392879.1;Parent=19741;ID=19742;Alias=XM_003392879.1;ncbi_desc=hypothetical%20protein%20LOC100650991;Dbxref=NCBI_Gene	XP_003392927.1;Note=hypothetical%20protein%20LOC100650991%20prot_id
Group1.1	111905	-	Name=XM_003392878.1;Parent=19929;ID=19930;Alias=XM_003392878.1;ncbi_desc=hrp65%20protein-like;Dbxref=NCBI_Gene	XP_003392926.1;Note=hrp65%20protein-like%20prot_id
Group1.1	111938	-	Name=XM_003392878.1;Parent=19929;ID=19930;Alias=XM_003392878.1;ncbi_desc=hrp65%20protein-like;Dbxref=NCBI_Gene	XP_003392926.1;Note=hrp65%20protein-like%20prot_id
Group1.1	111939	-	Name=XM_003392878.1;Parent=19929;ID=19930;Alias=XM_003392878.1;ncbi_desc=hrp65%20protein-like;Dbxref=NCBI_Gene	XP_003392926.1;Note=hrp65%20protein-like%20prot_id
Group1.1	111941	-	Name=XM_003392878.1;Parent=19929;ID=19930;Alias=XM_003392878.1;ncbi_desc=hrp65%20protein-like;Dbxref=NCBI_Gene	XP_003392926.1;Note=hrp65%20protein-like%20prot_id
Group1.1	111942	-	Name=XM_003392878.1;Parent=19929;ID=19930;Alias=XM_003392878.1;ncbi_desc=hrp65%20protein-like;Dbxref=NCBI_Gene	XP_003392926.1;Note=hrp65%20protein-like%20prot_id
Group1.1	111947	-	Name=XM_003392878.1;Parent=19929;ID=19930;Alias=XM_003392878.1;ncbi_desc=hrp65%20protein-like;Dbxref=NCBI_Gene	XP_003392926.1;Note=hrp65%20protein-like%20prot_id
Group1.1	111961	-	Name=XM_003392878.1;Parent=19929;ID=19930;Alias=XM_003392878.1;ncbi_desc=hrp65%20protein-like;Dbxref=NCBI_Gene	XP_003392926.1;Note=hrp65%20protein-like%20prot_id
Group1.1	121620	+	Name=XM_003392880.1;Parent=18807;ID=18808;Alias=XM_003392880.1;ncbi_desc=growth%20hormone-inducible%20transmembrane%20protein-like;Dbxref=NCBI_Gene	XP_003392928.1;Note=growth%20hormone-inducible%20transmembrane%20protein-like%20prot_id
Group1.1	121623	+	Name=XM_003392880.1;Parent=18807;ID=18808;Alias=XM_003392880.1;ncbi_desc=growth%20hormone-inducible%20transmembrane%20protein-like;Dbxref=NCBI_Gene	XP_003392928.1;Note=growth%20hormone-inducible%20transmembrane%20protein-like%20prot_id
Group1.1	121632	+	Name=XM_003392880.1;Parent=18807;ID=18808;Alias=XM_003392880.1;ncbi_desc=growth%20hormone-inducible%20transmembrane%20protein-like;Dbxref=NCBI_Gene	XP_003392928.1;Note=growth%20hormone-inducible%20transmembrane%20protein-like%20prot_id
Group1.1	121637	+	Name=XM_003392880.1;Parent=18807;ID=18808;Alias=XM_003392880.1;ncbi_desc=growth%20hormone-inducible%20transmembrane%20protein-like;Dbxref=NCBI_Gene	XP_003392928.1;Note=growth%20hormone-inducible%20transmembrane%20protein-like%20prot_id
Group1.1	121643	+	Name=XM_003392880.1;Parent=18807;ID=18808;Alias=XM_003392880.1;ncbi_desc=growth%20hormone-inducible%20transmembrane%20protein-like;Dbxref=NCBI_Gene	XP_003392928.1;Note=growth%20hormone-inducible%20transmembrane%20protein-like%20prot_id
Group1.1	121644	+	Name=XM_003392880.1;Parent=18807;ID=18808;Alias=XM_003392880.1;ncbi_desc=growth%20hormone-inducible%20transmembrane%20protein-like;Dbxref=NCBI_Gene	XP_003392928.1;Note=growth%20hormone-inducible%20transmembrane%20protein-like%20prot_id
Group1.1	121647	+	Name=XM_003392880.1;Parent=18807;ID=18808;Alias=XM_003392880.1;ncbi_desc=growth%20hormone-inducible%20transmembrane%20protein-like;Dbxref=NCBI_Gene	XP_003392928.1;Note=growth%20hormone-inducible%20transmembrane%20protein-like%20prot_id
Group1.1	121655	+	Name=XM_003392880.1;Parent=18807;ID=18808;Alias=XM_003392880.1;ncbi_desc=growth%20hormone-inducible%20transmembrane%20protein-like;Dbxref=NCBI_Gene	XP_003392928.1;Note=growth%20hormone-inducible%20transmembrane%20protein-like%20prot_id
Group1.1	121658	+	Name=XM_003392880.1;Parent=18807;ID=18808;Alias=XM_003392880.1;ncbi_desc=growth%20hormone-inducible%20transmembrane%20protein-like;Dbxref=NCBI_Gene	XP_003392928.1;Note=growth%20hormone-inducible%20transmembrane%20protein-like%20prot_id
Group1.1	121659	+	Name=XM_003392880.1;Parent=18807;ID=18808;Alias=XM_003392880.1;ncbi_desc=growth%20hormone-inducible%20transmembrane%20protein-like;Dbxref=NCBI_Gene	XP_003392928.1;Note=growth%20hormone-inducible%20transmembrane%20protein-like%20prot_id
Group1.1	121660	+	Name=XM_003392880.1;Parent=18807;ID=18808;Alias=XM_003392880.1;ncbi_desc=growth%20hormone-inducible%20transmembrane%20protein-like;Dbxref=NCBI_Gene	XP_003392928.1;Note=growth%20hormone-inducible%20transmembrane%20protein-like%20prot_id
Group1.1	121668	+	Name=XM_003392880.1;Parent=18807;ID=18808;Alias=XM_003392880.1;ncbi_desc=growth%20hormone-inducible%20transmembrane%20protein-like;Dbxref=NCBI_Gene	XP_003392928.1;Note=growth%20hormone-inducible%20transmembrane%20protein-like%20prot_id
Group1.1	121673	+	Name=XM_003392880.1;Parent=18807;ID=18808;Alias=XM_003392880.1;ncbi_desc=growth%20hormone-inducible%20transmembrane%20protein-like;Dbxref=NCBI_Gene	XP_003392928.1;Note=growth%20hormone-inducible%20transmembrane%20protein-like%20prot_id
Group1.1	121676	+	Name=XM_003392880.1;Parent=18807;ID=18808;Alias=XM_003392880.1;ncbi_desc=growth%20hormone-inducible%20transmembrane%20protein-like;Dbxref=NCBI_Gene	XP_003392928.1;Note=growth%20hormone-inducible%20transmembrane%20protein-like%20prot_id
Group1.1	121677	+	Name=XM_003392880.1;Parent=18807;ID=18808;Alias=XM_003392880.1;ncbi_desc=growth%20hormone-inducible%20transmembrane%20protein-like;Dbxref=NCBI_Gene	XP_003392928.1;Note=growth%20hormone-inducible%20transmembrane%20protein-like%20prot_id
Group1.1	121678	+	Name=XM_003392880.1;Parent=18807;ID=18808;Alias=XM_003392880.1;ncbi_desc=growth%20hormone-inducible%20transmembrane%20protein-like;Dbxref=NCBI_Gene	XP_003392928.1;Note=growth%20hormone-inducible%20transmembrane%20protein-like%20prot_id
Group1.1	121689	+	Name=XM_003392880.1;Parent=18807;ID=18808;Alias=XM_003392880.1;ncbi_desc=growth%20hormone-inducible%20transmembrane%20protein-like;Dbxref=NCBI_Gene	XP_003392928.1;Note=growth%20hormone-inducible%20transmembrane%20protein-like%20prot_id
Group1.1	121690	+	Name=XM_003392880.1;Parent=18807;ID=18808;Alias=XM_003392880.1;ncbi_desc=growth%20hormone-inducible%20transmembrane%20protein-like;Dbxref=NCBI_Gene	XP_003392928.1;Note=growth%20hormone-inducible%20transmembrane%20protein-like%20prot_id
Group1.1	121695	+	Name=XM_003392880.1;Parent=18807;ID=18808;Alias=XM_003392880.1;ncbi_desc=growth%20hormone-inducible%20transmembrane%20protein-like;Dbxref=NCBI_Gene	XP_003392928.1;Note=growth%20hormone-inducible%20transmembrane%20protein-like%20prot_id
Group1.1	121696	+	Name=XM_003392880.1;Parent=18807;ID=18808;Alias=XM_003392880.1;ncbi_desc=growth%20hormone-inducible%20transmembrane%20protein-like;Dbxref=NCBI_Gene	XP_003392928.1;Note=growth%20hormone-inducible%20transmembrane%20protein-like%20prot_id
Group1.1	121697	+	Name=XM_003392880.1;Parent=18807;ID=18808;Alias=XM_003392880.1;ncbi_desc=growth%20hormone-inducible%20transmembrane%20protein-like;Dbxref=NCBI_Gene	XP_003392928.1;Note=growth%20hormone-inducible%20transmembrane%20protein-like%20prot_id
Group1.1	121704	+	Name=XM_003392880.1;Parent=18807;ID=18808;Alias=XM_003392880.1;ncbi_desc=growth%20hormone-inducible%20transmembrane%20protein-like;Dbxref=NCBI_Gene	XP_003392928.1;Note=growth%20hormone-inducible%20transmembrane%20protein-like%20prot_id
Group1.1	121710	+	Name=XM_003392880.1;Parent=18807;ID=18808;Alias=XM_003392880.1;ncbi_desc=growth%20hormone-inducible%20transmembrane%20protein-like;Dbxref=NCBI_Gene	XP_003392928.1;Note=growth%20hormone-inducible%20transmembrane%20protein-like%20prot_id
Group1.1	121713	+	Name=XM_003392880.1;Parent=18807;ID=18808;Alias=XM_003392880.1;ncbi_desc=growth%20hormone-inducible%20transmembrane%20protein-like;Dbxref=NCBI_Gene	XP_003392928.1;Note=growth%20hormone-inducible%20transmembrane%20protein-like%20prot_id
Group1.1	121718	+	Name=XM_003392880.1;Parent=18807;ID=18808;Alias=XM_003392880.1;ncbi_desc=growth%20hormone-inducible%20transmembrane%20protein-like;Dbxref=NCBI_Gene	XP_003392928.1;Note=growth%20hormone-inducible%20transmembrane%20protein-like%20prot_id
Group1.1	121722	+	Name=XM_003392880.1;Parent=18807;ID=18808;Alias=XM_003392880.1;ncbi_desc=growth%20hormone-inducible%20transmembrane%20protein-like;Dbxref=NCBI_Gene	XP_003392928.1;Note=growth%20hormone-inducible%20transmembrane%20protein-like%20prot_id
Group1.1	121730	+	Name=XM_003392880.1;Parent=18807;ID=18808;Alias=XM_003392880.1;ncbi_desc=growth%20hormone-inducible%20transmembrane%20protein-like;Dbxref=NCBI_Gene	XP_003392928.1;Note=growth%20hormone-inducible%20transmembrane%20protein-like%20prot_id
Group1.1	121737	+	Name=XM_003392880.1;Parent=18807;ID=18808;Alias=XM_003392880.1;ncbi_desc=growth%20hormone-inducible%20transmembrane%20protein-like;Dbxref=NCBI_Gene	XP_003392928.1;Note=growth%20hormone-inducible%20transmembrane%20protein-like%20prot_id
Group1.1	121738	+	Name=XM_003392880.1;Parent=18807;ID=18808;Alias=XM_003392880.1;ncbi_desc=growth%20hormone-inducible%20transmembrane%20protein-like;Dbxref=NCBI_Gene	XP_003392928.1;Note=growth%20hormone-inducible%20transmembrane%20protein-like%20prot_id
Group1.1	121745	+	Name=XM_003392880.1;Parent=18807;ID=18808;Alias=XM_003392880.1;ncbi_desc=growth%20hormone-inducible%20transmembrane%20protein-like;Dbxref=NCBI_Gene	XP_003392928.1;Note=growth%20hormone-inducible%20transmembrane%20protein-like%20prot_id
Group1.1	121748	+	Name=XM_003392880.1;Parent=18807;ID=18808;Alias=XM_003392880.1;ncbi_desc=growth%20hormone-inducible%20transmembrane%20protein-like;Dbxref=NCBI_Gene	XP_003392928.1;Note=growth%20hormone-inducible%20transmembrane%20protein-like%20prot_id
Group1.1	121749	+	Name=XM_003392880.1;Parent=18807;ID=18808;Alias=XM_003392880.1;ncbi_desc=growth%20hormone-inducible%20transmembrane%20protein-like;Dbxref=NCBI_Gene	XP_003392928.1;Note=growth%20hormone-inducible%20transmembrane%20protein-like%20prot_id
Group1.1	121760	+	Name=XM_003392880.1;Parent=18807;ID=18808;Alias=XM_003392880.1;ncbi_desc=growth%20hormone-inducible%20transmembrane%20protein-like;Dbxref=NCBI_Gene	XP_003392928.1;Note=growth%20hormone-inducible%20transmembrane%20protein-like%20prot_id
Group1.1	121761	+	Name=XM_003392880.1;Parent=18807;ID=18808;Alias=XM_003392880.1;ncbi_desc=growth%20hormone-inducible%20transmembrane%20protein-like;Dbxref=NCBI_Gene	XP_003392928.1;Note=growth%20hormone-inducible%20transmembrane%20protein-like%20prot_id
Group1.1	121773	+	Name=XM_003392880.1;Parent=18807;ID=18808;Alias=XM_003392880.1;ncbi_desc=growth%20hormone-inducible%20transmembrane%20protein-like;Dbxref=NCBI_Gene	XP_003392928.1;Note=growth%20hormone-inducible%20transmembrane%20protein-like%20prot_id
Group1.1	121778	+	Name=XM_003392880.1;Parent=18807;ID=18808;Alias=XM_003392880.1;ncbi_desc=growth%20hormone-inducible%20transmembrane%20protein-like;Dbxref=NCBI_Gene	XP_003392928.1;Note=growth%20hormone-inducible%20transmembrane%20protein-like%20prot_id
Group1.1	121782	+	Name=XM_003392880.1;Parent=18807;ID=18808;Alias=XM_003392880.1;ncbi_desc=growth%20hormone-inducible%20transmembrane%20protein-like;Dbxref=NCBI_Gene	XP_003392928.1;Note=growth%20hormone-inducible%20transmembrane%20protein-like%20prot_id
Group1.1	121785	+	Name=XM_003392880.1;Parent=18807;ID=18808;Alias=XM_003392880.1;ncbi_desc=growth%20hormone-inducible%20transmembrane%20protein-like;Dbxref=NCBI_Gene	XP_003392928.1;Note=growth%20hormone-inducible%20transmembrane%20protein-like%20prot_id
Group1.1	121790	+	Name=XM_003392880.1;Parent=18807;ID=18808;Alias=XM_003392880.1;ncbi_desc=growth%20hormone-inducible%20transmembrane%20protein-like;Dbxref=NCBI_Gene	XP_003392928.1;Note=growth%20hormone-inducible%20transmembrane%20protein-like%20prot_id
Group1.1	121795	+	Name=XM_003392880.1;Parent=18807;ID=18808;Alias=XM_003392880.1;ncbi_desc=growth%20hormone-inducible%20transmembrane%20protein-like;Dbxref=NCBI_Gene	XP_003392928.1;Note=growth%20hormone-inducible%20transmembrane%20protein-like%20prot_id
Group1.1	121800	+	Name=XM_003392880.1;Parent=18807;ID=18808;Alias=XM_003392880.1;ncbi_desc=growth%20hormone-inducible%20transmembrane%20protein-like;Dbxref=NCBI_Gene	XP_003392928.1;Note=growth%20hormone-inducible%20transmembrane%20protein-like%20prot_id
Group1.1	121814	+	Name=XM_003392880.1;Parent=18807;ID=18808;Alias=XM_003392880.1;ncbi_desc=growth%20hormone-inducible%20transmembrane%20protein-like;Dbxref=NCBI_Gene	XP_003392928.1;Note=growth%20hormone-inducible%20transmembrane%20protein-like%20prot_id
Group1.1	121816	+	Name=XM_003392880.1;Parent=18807;ID=18808;Alias=XM_003392880.1;ncbi_desc=growth%20hormone-inducible%20transmembrane%20protein-like;Dbxref=NCBI_Gene	XP_003392928.1;Note=growth%20hormone-inducible%20transmembrane%20protein-like%20prot_id
Group1.1	121817	+	Name=XM_003392880.1;Parent=18807;ID=18808;Alias=XM_003392880.1;ncbi_desc=growth%20hormone-inducible%20transmembrane%20protein-like;Dbxref=NCBI_Gene	XP_003392928.1;Note=growth%20hormone-inducible%20transmembrane%20protein-like%20prot_id
Group1.1	121818	+	Name=XM_003392880.1;Parent=18807;ID=18808;Alias=XM_003392880.1;ncbi_desc=growth%20hormone-inducible%20transmembrane%20protein-like;Dbxref=NCBI_Gene	XP_003392928.1;Note=growth%20hormone-inducible%20transmembrane%20protein-like%20prot_id
Group1.1	121820	+	Name=XM_003392880.1;Parent=18807;ID=18808;Alias=XM_003392880.1;ncbi_desc=growth%20hormone-inducible%20transmembrane%20protein-like;Dbxref=NCBI_Gene	XP_003392928.1;Note=growth%20hormone-inducible%20transmembrane%20protein-like%20prot_id
Group1.1	122247	+	Name=XM_003392880.1;Parent=18807;ID=18808;Alias=XM_003392880.1;ncbi_desc=growth%20hormone-inducible%20transmembrane%20protein-like;Dbxref=NCBI_Gene	XP_003392928.1;Note=growth%20hormone-inducible%20transmembrane%20protein-like%20prot_id
Group1.1	122248	+	Name=XM_003392880.1;Parent=18807;ID=18808;Alias=XM_003392880.1;ncbi_desc=growth%20hormone-inducible%20transmembrane%20protein-like;Dbxref=NCBI_Gene	XP_003392928.1;Note=growth%20hormone-inducible%20transmembrane%20protein-like%20prot_id
Group1.1	122279	+	Name=XM_003392880.1;Parent=18807;ID=18808;Alias=XM_003392880.1;ncbi_desc=growth%20hormone-inducible%20transmembrane%20protein-like;Dbxref=NCBI_Gene	XP_003392928.1;Note=growth%20hormone-inducible%20transmembrane%20protein-like%20prot_id
Group1.1	122281	+	Name=XM_003392880.1;Parent=18807;ID=18808;Alias=XM_003392880.1;ncbi_desc=growth%20hormone-inducible%20transmembrane%20protein-like;Dbxref=NCBI_Gene	XP_003392928.1;Note=growth%20hormone-inducible%20transmembrane%20protein-like%20prot_id
Group1.1	122461	+	Name=XM_003392880.1;Parent=18807;ID=18808;Alias=XM_003392880.1;ncbi_desc=growth%20hormone-inducible%20transmembrane%20protein-like;Dbxref=NCBI_Gene	XP_003392928.1;Note=growth%20hormone-inducible%20transmembrane%20protein-like%20prot_id
Group1.1	122465	+	Name=XM_003392880.1;Parent=18807;ID=18808;Alias=XM_003392880.1;ncbi_desc=growth%20hormone-inducible%20transmembrane%20protein-like;Dbxref=NCBI_Gene	XP_003392928.1;Note=growth%20hormone-inducible%20transmembrane%20protein-like%20prot_id
Group1.1	122471	+	Name=XM_003392880.1;Parent=18807;ID=18808;Alias=XM_003392880.1;ncbi_desc=growth%20hormone-inducible%20transmembrane%20protein-like;Dbxref=NCBI_Gene	XP_003392928.1;Note=growth%20hormone-inducible%20transmembrane%20protein-like%20prot_id
Group1.1	122472	+	Name=XM_003392880.1;Parent=18807;ID=18808;Alias=XM_003392880.1;ncbi_desc=growth%20hormone-inducible%20transmembrane%20protein-like;Dbxref=NCBI_Gene	XP_003392928.1;Note=growth%20hormone-inducible%20transmembrane%20protein-like%20prot_id
Group1.1	122477	+	Name=XM_003392880.1;Parent=18807;ID=18808;Alias=XM_003392880.1;ncbi_desc=growth%20hormone-inducible%20transmembrane%20protein-like;Dbxref=NCBI_Gene	XP_003392928.1;Note=growth%20hormone-inducible%20transmembrane%20protein-like%20prot_id
Group1.1	122481	+	Name=XM_003392880.1;Parent=18807;ID=18808;Alias=XM_003392880.1;ncbi_desc=growth%20hormone-inducible%20transmembrane%20protein-like;Dbxref=NCBI_Gene	XP_003392928.1;Note=growth%20hormone-inducible%20transmembrane%20protein-like%20prot_id
Group1.1	122487	+	Name=XM_003392880.1;Parent=18807;ID=18808;Alias=XM_003392880.1;ncbi_desc=growth%20hormone-inducible%20transmembrane%20protein-like;Dbxref=NCBI_Gene	XP_003392928.1;Note=growth%20hormone-inducible%20transmembrane%20protein-like%20prot_id
Group1.1	122501	+	Name=XM_003392880.1;Parent=18807;ID=18808;Alias=XM_003392880.1;ncbi_desc=growth%20hormone-inducible%20transmembrane%20protein-like;Dbxref=NCBI_Gene	XP_003392928.1;Note=growth%20hormone-inducible%20transmembrane%20protein-like%20prot_id
Group1.1	122503	+	Name=XM_003392880.1;Parent=18807;ID=18808;Alias=XM_003392880.1;ncbi_desc=growth%20hormone-inducible%20transmembrane%20protein-like;Dbxref=NCBI_Gene	XP_003392928.1;Note=growth%20hormone-inducible%20transmembrane%20protein-like%20prot_id
Group1.1	122506	+	Name=XM_003392880.1;Parent=18807;ID=18808;Alias=XM_003392880.1;ncbi_desc=growth%20hormone-inducible%20transmembrane%20protein-like;Dbxref=NCBI_Gene	XP_003392928.1;Note=growth%20hormone-inducible%20transmembrane%20protein-like%20prot_id
Group1.1	122507	+	Name=XM_003392880.1;Parent=18807;ID=18808;Alias=XM_003392880.1;ncbi_desc=growth%20hormone-inducible%20transmembrane%20protein-like;Dbxref=NCBI_Gene	XP_003392928.1;Note=growth%20hormone-inducible%20transmembrane%20protein-like%20prot_id
Group1.1	122510	+	Name=XM_003392880.1;Parent=18807;ID=18808;Alias=XM_003392880.1;ncbi_desc=growth%20hormone-inducible%20transmembrane%20protein-like;Dbxref=NCBI_Gene	XP_003392928.1;Note=growth%20hormone-inducible%20transmembrane%20protein-like%20prot_id
Group1.1	122513	+	Name=XM_003392880.1;Parent=18807;ID=18808;Alias=XM_003392880.1;ncbi_desc=growth%20hormone-inducible%20transmembrane%20protein-like;Dbxref=NCBI_Gene	XP_003392928.1;Note=growth%20hormone-inducible%20transmembrane%20protein-like%20prot_id
Group1.1	122518	+	Name=XM_003392880.1;Parent=18807;ID=18808;Alias=XM_003392880.1;ncbi_desc=growth%20hormone-inducible%20transmembrane%20protein-like;Dbxref=NCBI_Gene	XP_003392928.1;Note=growth%20hormone-inducible%20transmembrane%20protein-like%20prot_id
Group1.1	122527	+	Name=XM_003392880.1;Parent=18807;ID=18808;Alias=XM_003392880.1;ncbi_desc=growth%20hormone-inducible%20transmembrane%20protein-like;Dbxref=NCBI_Gene	XP_003392928.1;Note=growth%20hormone-inducible%20transmembrane%20protein-like%20prot_id
Group1.1	122530	+	Name=XM_003392880.1;Parent=18807;ID=18808;Alias=XM_003392880.1;ncbi_desc=growth%20hormone-inducible%20transmembrane%20protein-like;Dbxref=NCBI_Gene	XP_003392928.1;Note=growth%20hormone-inducible%20transmembrane%20protein-like%20prot_id
Group1.1	122536	+	Name=XM_003392880.1;Parent=18807;ID=18808;Alias=XM_003392880.1;ncbi_desc=growth%20hormone-inducible%20transmembrane%20protein-like;Dbxref=NCBI_Gene	XP_003392928.1;Note=growth%20hormone-inducible%20transmembrane%20protein-like%20prot_id
Group1.1	122542	+	Name=XM_003392880.1;Parent=18807;ID=18808;Alias=XM_003392880.1;ncbi_desc=growth%20hormone-inducible%20transmembrane%20protein-like;Dbxref=NCBI_Gene	XP_003392928.1;Note=growth%20hormone-inducible%20transmembrane%20protein-like%20prot_id
Group1.1	122545	+	Name=XM_003392880.1;Parent=18807;ID=18808;Alias=XM_003392880.1;ncbi_desc=growth%20hormone-inducible%20transmembrane%20protein-like;Dbxref=NCBI_Gene	XP_003392928.1;Note=growth%20hormone-inducible%20transmembrane%20protein-like%20prot_id
Group1.1	122546	+	Name=XM_003392880.1;Parent=18807;ID=18808;Alias=XM_003392880.1;ncbi_desc=growth%20hormone-inducible%20transmembrane%20protein-like;Dbxref=NCBI_Gene	XP_003392928.1;Note=growth%20hormone-inducible%20transmembrane%20protein-like%20prot_id
Group1.1	122549	+	Name=XM_003392880.1;Parent=18807;ID=18808;Alias=XM_003392880.1;ncbi_desc=growth%20hormone-inducible%20transmembrane%20protein-like;Dbxref=NCBI_Gene	XP_003392928.1;Note=growth%20hormone-inducible%20transmembrane%20protein-like%20prot_id
Group1.1	122555	+	Name=XM_003392880.1;Parent=18807;ID=18808;Alias=XM_003392880.1;ncbi_desc=growth%20hormone-inducible%20transmembrane%20protein-like;Dbxref=NCBI_Gene	XP_003392928.1;Note=growth%20hormone-inducible%20transmembrane%20protein-like%20prot_id
Group1.1	122556	+	Name=XM_003392880.1;Parent=18807;ID=18808;Alias=XM_003392880.1;ncbi_desc=growth%20hormone-inducible%20transmembrane%20protein-like;Dbxref=NCBI_Gene	XP_003392928.1;Note=growth%20hormone-inducible%20transmembrane%20protein-like%20prot_id
Group1.1	122563	+	Name=XM_003392880.1;Parent=18807;ID=18808;Alias=XM_003392880.1;ncbi_desc=growth%20hormone-inducible%20transmembrane%20protein-like;Dbxref=NCBI_Gene	XP_003392928.1;Note=growth%20hormone-inducible%20transmembrane%20protein-like%20prot_id
Group1.1	122564	+	Name=XM_003392880.1;Parent=18807;ID=18808;Alias=XM_003392880.1;ncbi_desc=growth%20hormone-inducible%20transmembrane%20protein-like;Dbxref=NCBI_Gene	XP_003392928.1;Note=growth%20hormone-inducible%20transmembrane%20protein-like%20prot_id
Group1.1	122572	+	Name=XM_003392880.1;Parent=18807;ID=18808;Alias=XM_003392880.1;ncbi_desc=growth%20hormone-inducible%20transmembrane%20protein-like;Dbxref=NCBI_Gene	XP_003392928.1;Note=growth%20hormone-inducible%20transmembrane%20protein-like%20prot_id
Group1.1	122590	+	Name=XM_003392880.1;Parent=18807;ID=18808;Alias=XM_003392880.1;ncbi_desc=growth%20hormone-inducible%20transmembrane%20protein-like;Dbxref=NCBI_Gene	XP_003392928.1;Note=growth%20hormone-inducible%20transmembrane%20protein-like%20prot_id
Group1.1	122593	+	Name=XM_003392880.1;Parent=18807;ID=18808;Alias=XM_003392880.1;ncbi_desc=growth%20hormone-inducible%20transmembrane%20protein-like;Dbxref=NCBI_Gene	XP_003392928.1;Note=growth%20hormone-inducible%20transmembrane%20protein-like%20prot_id
Group1.1	122594	+	Name=XM_003392880.1;Parent=18807;ID=18808;Alias=XM_003392880.1;ncbi_desc=growth%20hormone-inducible%20transmembrane%20protein-like;Dbxref=NCBI_Gene	XP_003392928.1;Note=growth%20hormone-inducible%20transmembrane%20protein-like%20prot_id
Group1.1	122599	+	Name=XM_003392880.1;Parent=18807;ID=18808;Alias=XM_003392880.1;ncbi_desc=growth%20hormone-inducible%20transmembrane%20protein-like;Dbxref=NCBI_Gene	XP_003392928.1;Note=growth%20hormone-inducible%20transmembrane%20protein-like%20prot_id
Group1.1	122615	+	Name=XM_003392880.1;Parent=18807;ID=18808;Alias=XM_003392880.1;ncbi_desc=growth%20hormone-inducible%20transmembrane%20protein-like;Dbxref=NCBI_Gene	XP_003392928.1;Note=growth%20hormone-inducible%20transmembrane%20protein-like%20prot_id
Group1.1	122623	+	Name=XM_003392880.1;Parent=18807;ID=18808;Alias=XM_003392880.1;ncbi_desc=growth%20hormone-inducible%20transmembrane%20protein-like;Dbxref=NCBI_Gene	XP_003392928.1;Note=growth%20hormone-inducible%20transmembrane%20protein-like%20prot_id
Group1.1	122629	+	Name=XM_003392880.1;Parent=18807;ID=18808;Alias=XM_003392880.1;ncbi_desc=growth%20hormone-inducible%20transmembrane%20protein-like;Dbxref=NCBI_Gene	XP_003392928.1;Note=growth%20hormone-inducible%20transmembrane%20protein-like%20prot_id
Group1.1	122636	+	Name=XM_003392880.1;Parent=18807;ID=18808;Alias=XM_003392880.1;ncbi_desc=growth%20hormone-inducible%20transmembrane%20protein-like;Dbxref=NCBI_Gene	XP_003392928.1;Note=growth%20hormone-inducible%20transmembrane%20protein-like%20prot_id
Group1.1	122643	+	Name=XM_003392880.1;Parent=18807;ID=18808;Alias=XM_003392880.1;ncbi_desc=growth%20hormone-inducible%20transmembrane%20protein-like;Dbxref=NCBI_Gene	XP_003392928.1;Note=growth%20hormone-inducible%20transmembrane%20protein-like%20prot_id
Group1.1	122647	+	Name=XM_003392880.1;Parent=18807;ID=18808;Alias=XM_003392880.1;ncbi_desc=growth%20hormone-inducible%20transmembrane%20protein-like;Dbxref=NCBI_Gene	XP_003392928.1;Note=growth%20hormone-inducible%20transmembrane%20protein-like%20prot_id
Group1.1	122650	+	Name=XM_003392880.1;Parent=18807;ID=18808;Alias=XM_003392880.1;ncbi_desc=growth%20hormone-inducible%20transmembrane%20protein-like;Dbxref=NCBI_Gene	XP_003392928.1;Note=growth%20hormone-inducible%20transmembrane%20protein-like%20prot_id
Group1.1	122662	+	Name=XM_003392880.1;Parent=18807;ID=18808;Alias=XM_003392880.1;ncbi_desc=growth%20hormone-inducible%20transmembrane%20protein-like;Dbxref=NCBI_Gene	XP_003392928.1;Note=growth%20hormone-inducible%20transmembrane%20protein-like%20prot_id
Group1.1	122663	+	Name=XM_003392880.1;Parent=18807;ID=18808;Alias=XM_003392880.1;ncbi_desc=growth%20hormone-inducible%20transmembrane%20protein-like;Dbxref=NCBI_Gene	XP_003392928.1;Note=growth%20hormone-inducible%20transmembrane%20protein-like%20prot_id
Group1.1	122669	+	Name=XM_003392880.1;Parent=18807;ID=18808;Alias=XM_003392880.1;ncbi_desc=growth%20hormone-inducible%20transmembrane%20protein-like;Dbxref=NCBI_Gene	XP_003392928.1;Note=growth%20hormone-inducible%20transmembrane%20protein-like%20prot_id
Group1.1	122671	+	Name=XM_003392880.1;Parent=18807;ID=18808;Alias=XM_003392880.1;ncbi_desc=growth%20hormone-inducible%20transmembrane%20protein-like;Dbxref=NCBI_Gene	XP_003392928.1;Note=growth%20hormone-inducible%20transmembrane%20protein-like%20prot_id
Group1.1	122674	+	Name=XM_003392880.1;Parent=18807;ID=18808;Alias=XM_003392880.1;ncbi_desc=growth%20hormone-inducible%20transmembrane%20protein-like;Dbxref=NCBI_Gene	XP_003392928.1;Note=growth%20hormone-inducible%20transmembrane%20protein-like%20prot_id
Group1.1	122683	+	Name=XM_003392880.1;Parent=18807;ID=18808;Alias=XM_003392880.1;ncbi_desc=growth%20hormone-inducible%20transmembrane%20protein-like;Dbxref=NCBI_Gene	XP_003392928.1;Note=growth%20hormone-inducible%20transmembrane%20protein-like%20prot_id
Group1.1	122693	+	Name=XM_003392880.1;Parent=18807;ID=18808;Alias=XM_003392880.1;ncbi_desc=growth%20hormone-inducible%20transmembrane%20protein-like;Dbxref=NCBI_Gene	XP_003392928.1;Note=growth%20hormone-inducible%20transmembrane%20protein-like%20prot_id
Group1.1	122704	+	Name=XM_003392880.1;Parent=18807;ID=18808;Alias=XM_003392880.1;ncbi_desc=growth%20hormone-inducible%20transmembrane%20protein-like;Dbxref=NCBI_Gene	XP_003392928.1;Note=growth%20hormone-inducible%20transmembrane%20protein-like%20prot_id
Group1.1	122747	+	Name=XM_003392880.1;Parent=18807;ID=18808;Alias=XM_003392880.1;ncbi_desc=growth%20hormone-inducible%20transmembrane%20protein-like;Dbxref=NCBI_Gene	XP_003392928.1;Note=growth%20hormone-inducible%20transmembrane%20protein-like%20prot_id
Group1.1	122773	+	Name=XM_003392880.1;Parent=18807;ID=18808;Alias=XM_003392880.1;ncbi_desc=growth%20hormone-inducible%20transmembrane%20protein-like;Dbxref=NCBI_Gene	XP_003392928.1;Note=growth%20hormone-inducible%20transmembrane%20protein-like%20prot_id
Group1.1	122785	+	Name=XM_003392880.1;Parent=18807;ID=18808;Alias=XM_003392880.1;ncbi_desc=growth%20hormone-inducible%20transmembrane%20protein-like;Dbxref=NCBI_Gene	XP_003392928.1;Note=growth%20hormone-inducible%20transmembrane%20protein-like%20prot_id
Group1.1	122791	+	Name=XM_003392880.1;Parent=18807;ID=18808;Alias=XM_003392880.1;ncbi_desc=growth%20hormone-inducible%20transmembrane%20protein-like;Dbxref=NCBI_Gene	XP_003392928.1;Note=growth%20hormone-inducible%20transmembrane%20protein-like%20prot_id
Group1.1	122806	+	Name=XM_003392880.1;Parent=18807;ID=18808;Alias=XM_003392880.1;ncbi_desc=growth%20hormone-inducible%20transmembrane%20protein-like;Dbxref=NCBI_Gene	XP_003392928.1;Note=growth%20hormone-inducible%20transmembrane%20protein-like%20prot_id
Group1.1	122815	+	Name=XM_003392880.1;Parent=18807;ID=18808;Alias=XM_003392880.1;ncbi_desc=growth%20hormone-inducible%20transmembrane%20protein-like;Dbxref=NCBI_Gene	XP_003392928.1;Note=growth%20hormone-inducible%20transmembrane%20protein-like%20prot_id
Group1.1	122816	+	Name=XM_003392880.1;Parent=18807;ID=18808;Alias=XM_003392880.1;ncbi_desc=growth%20hormone-inducible%20transmembrane%20protein-like;Dbxref=NCBI_Gene	XP_003392928.1;Note=growth%20hormone-inducible%20transmembrane%20protein-like%20prot_id
Group1.1	122817	+	Name=XM_003392880.1;Parent=18807;ID=18808;Alias=XM_003392880.1;ncbi_desc=growth%20hormone-inducible%20transmembrane%20protein-like;Dbxref=NCBI_Gene	XP_003392928.1;Note=growth%20hormone-inducible%20transmembrane%20protein-like%20prot_id
Group1.1	122825	+	Name=XM_003392880.1;Parent=18807;ID=18808;Alias=XM_003392880.1;ncbi_desc=growth%20hormone-inducible%20transmembrane%20protein-like;Dbxref=NCBI_Gene	XP_003392928.1;Note=growth%20hormone-inducible%20transmembrane%20protein-like%20prot_id
Group1.1	122826	+	Name=XM_003392880.1;Parent=18807;ID=18808;Alias=XM_003392880.1;ncbi_desc=growth%20hormone-inducible%20transmembrane%20protein-like;Dbxref=NCBI_Gene	XP_003392928.1;Note=growth%20hormone-inducible%20transmembrane%20protein-like%20prot_id
Group1.1	122842	+	Name=XM_003392880.1;Parent=18807;ID=18808;Alias=XM_003392880.1;ncbi_desc=growth%20hormone-inducible%20transmembrane%20protein-like;Dbxref=NCBI_Gene	XP_003392928.1;Note=growth%20hormone-inducible%20transmembrane%20protein-like%20prot_id
Group1.1	122869	+	Name=XM_003392880.1;Parent=18807;ID=18808;Alias=XM_003392880.1;ncbi_desc=growth%20hormone-inducible%20transmembrane%20protein-like;Dbxref=NCBI_Gene	XP_003392928.1;Note=growth%20hormone-inducible%20transmembrane%20protein-like%20prot_id
Group1.1	122870	+	Name=XM_003392880.1;Parent=18807;ID=18808;Alias=XM_003392880.1;ncbi_desc=growth%20hormone-inducible%20transmembrane%20protein-like;Dbxref=NCBI_Gene	XP_003392928.1;Note=growth%20hormone-inducible%20transmembrane%20protein-like%20prot_id
Group1.1	122884	+	Name=XM_003392880.1;Parent=18807;ID=18808;Alias=XM_003392880.1;ncbi_desc=growth%20hormone-inducible%20transmembrane%20protein-like;Dbxref=NCBI_Gene	XP_003392928.1;Note=growth%20hormone-inducible%20transmembrane%20protein-like%20prot_id
Group1.1	122885	+	Name=XM_003392880.1;Parent=18807;ID=18808;Alias=XM_003392880.1;ncbi_desc=growth%20hormone-inducible%20transmembrane%20protein-like;Dbxref=NCBI_Gene	XP_003392928.1;Note=growth%20hormone-inducible%20transmembrane%20protein-like%20prot_id
Group1.1	122893	+	Name=XM_003392880.1;Parent=18807;ID=18808;Alias=XM_003392880.1;ncbi_desc=growth%20hormone-inducible%20transmembrane%20protein-like;Dbxref=NCBI_Gene	XP_003392928.1;Note=growth%20hormone-inducible%20transmembrane%20protein-like%20prot_id
Group1.1	123203	+	Name=XM_003392880.1;Parent=18807;ID=18808;Alias=XM_003392880.1;ncbi_desc=growth%20hormone-inducible%20transmembrane%20protein-like;Dbxref=NCBI_Gene	XP_003392928.1;Note=growth%20hormone-inducible%20transmembrane%20protein-like%20prot_id
Group1.1	123205	+	Name=XM_003392880.1;Parent=18807;ID=18808;Alias=XM_003392880.1;ncbi_desc=growth%20hormone-inducible%20transmembrane%20protein-like;Dbxref=NCBI_Gene	XP_003392928.1;Note=growth%20hormone-inducible%20transmembrane%20protein-like%20prot_id
Group1.1	123206	+	Name=XM_003392880.1;Parent=18807;ID=18808;Alias=XM_003392880.1;ncbi_desc=growth%20hormone-inducible%20transmembrane%20protein-like;Dbxref=NCBI_Gene	XP_003392928.1;Note=growth%20hormone-inducible%20transmembrane%20protein-like%20prot_id
Group1.1	123210	+	Name=XM_003392880.1;Parent=18807;ID=18808;Alias=XM_003392880.1;ncbi_desc=growth%20hormone-inducible%20transmembrane%20protein-like;Dbxref=NCBI_Gene	XP_003392928.1;Note=growth%20hormone-inducible%20transmembrane%20protein-like%20prot_id
Group1.1	123211	+	Name=XM_003392880.1;Parent=18807;ID=18808;Alias=XM_003392880.1;ncbi_desc=growth%20hormone-inducible%20transmembrane%20protein-like;Dbxref=NCBI_Gene	XP_003392928.1;Note=growth%20hormone-inducible%20transmembrane%20protein-like%20prot_id
Group1.1	123212	+	Name=XM_003392880.1;Parent=18807;ID=18808;Alias=XM_003392880.1;ncbi_desc=growth%20hormone-inducible%20transmembrane%20protein-like;Dbxref=NCBI_Gene	XP_003392928.1;Note=growth%20hormone-inducible%20transmembrane%20protein-like%20prot_id
Group1.1	123213	+	Name=XM_003392880.1;Parent=18807;ID=18808;Alias=XM_003392880.1;ncbi_desc=growth%20hormone-inducible%20transmembrane%20protein-like;Dbxref=NCBI_Gene	XP_003392928.1;Note=growth%20hormone-inducible%20transmembrane%20protein-like%20prot_id
Group1.1	155548	+	Name=XM_003392881.1;Parent=18818;ID=18819;Alias=XM_003392881.1;ncbi_desc=G-protein%20coupled%20receptor%20Mth2-like;Dbxref=NCBI_Gene	XP_003392929.1;Note=G-protein%20coupled%20receptor%20Mth2-like%20prot_id
Group1.1	155553	+	Name=XM_003392881.1;Parent=18818;ID=18819;Alias=XM_003392881.1;ncbi_desc=G-protein%20coupled%20receptor%20Mth2-like;Dbxref=NCBI_Gene	XP_003392929.1;Note=G-protein%20coupled%20receptor%20Mth2-like%20prot_id
Group1.1	155559	+	Name=XM_003392881.1;Parent=18818;ID=18819;Alias=XM_003392881.1;ncbi_desc=G-protein%20coupled%20receptor%20Mth2-like;Dbxref=NCBI_Gene	XP_003392929.1;Note=G-protein%20coupled%20receptor%20Mth2-like%20prot_id
Group1.1	155569	+	Name=XM_003392881.1;Parent=18818;ID=18819;Alias=XM_003392881.1;ncbi_desc=G-protein%20coupled%20receptor%20Mth2-like;Dbxref=NCBI_Gene	XP_003392929.1;Note=G-protein%20coupled%20receptor%20Mth2-like%20prot_id
Group1.1	155574	+	Name=XM_003392881.1;Parent=18818;ID=18819;Alias=XM_003392881.1;ncbi_desc=G-protein%20coupled%20receptor%20Mth2-like;Dbxref=NCBI_Gene	XP_003392929.1;Note=G-protein%20coupled%20receptor%20Mth2-like%20prot_id
Group1.1	155577	+	Name=XM_003392881.1;Parent=18818;ID=18819;Alias=XM_003392881.1;ncbi_desc=G-protein%20coupled%20receptor%20Mth2-like;Dbxref=NCBI_Gene	XP_003392929.1;Note=G-protein%20coupled%20receptor%20Mth2-like%20prot_id
Group1.1	155610	+	Name=XM_003392881.1;Parent=18818;ID=18819;Alias=XM_003392881.1;ncbi_desc=G-protein%20coupled%20receptor%20Mth2-like;Dbxref=NCBI_Gene	XP_003392929.1;Note=G-protein%20coupled%20receptor%20Mth2-like%20prot_id
Group1.1	155611	+	Name=XM_003392881.1;Parent=18818;ID=18819;Alias=XM_003392881.1;ncbi_desc=G-protein%20coupled%20receptor%20Mth2-like;Dbxref=NCBI_Gene	XP_003392929.1;Note=G-protein%20coupled%20receptor%20Mth2-like%20prot_id
Group1.1	155612	+	Name=XM_003392881.1;Parent=18818;ID=18819;Alias=XM_003392881.1;ncbi_desc=G-protein%20coupled%20receptor%20Mth2-like;Dbxref=NCBI_Gene	XP_003392929.1;Note=G-protein%20coupled%20receptor%20Mth2-like%20prot_id
Group1.1	155616	+	Name=XM_003392881.1;Parent=18818;ID=18819;Alias=XM_003392881.1;ncbi_desc=G-protein%20coupled%20receptor%20Mth2-like;Dbxref=NCBI_Gene	XP_003392929.1;Note=G-protein%20coupled%20receptor%20Mth2-like%20prot_id
Group1.1	155617	+	Name=XM_003392881.1;Parent=18818;ID=18819;Alias=XM_003392881.1;ncbi_desc=G-protein%20coupled%20receptor%20Mth2-like;Dbxref=NCBI_Gene	XP_003392929.1;Note=G-protein%20coupled%20receptor%20Mth2-like%20prot_id
Group1.1	155621	+	Name=XM_003392881.1;Parent=18818;ID=18819;Alias=XM_003392881.1;ncbi_desc=G-protein%20coupled%20receptor%20Mth2-like;Dbxref=NCBI_Gene	XP_003392929.1;Note=G-protein%20coupled%20receptor%20Mth2-like%20prot_id
Group1.1	155625	+	Name=XM_003392881.1;Parent=18818;ID=18819;Alias=XM_003392881.1;ncbi_desc=G-protein%20coupled%20receptor%20Mth2-like;Dbxref=NCBI_Gene	XP_003392929.1;Note=G-protein%20coupled%20receptor%20Mth2-like%20prot_id
Group1.1	155626	+	Name=XM_003392881.1;Parent=18818;ID=18819;Alias=XM_003392881.1;ncbi_desc=G-protein%20coupled%20receptor%20Mth2-like;Dbxref=NCBI_Gene	XP_003392929.1;Note=G-protein%20coupled%20receptor%20Mth2-like%20prot_id
Group1.1	155636	+	Name=XM_003392881.1;Parent=18818;ID=18819;Alias=XM_003392881.1;ncbi_desc=G-protein%20coupled%20receptor%20Mth2-like;Dbxref=NCBI_Gene	XP_003392929.1;Note=G-protein%20coupled%20receptor%20Mth2-like%20prot_id
Group1.1	155651	+	Name=XM_003392881.1;Parent=18818;ID=18819;Alias=XM_003392881.1;ncbi_desc=G-protein%20coupled%20receptor%20Mth2-like;Dbxref=NCBI_Gene	XP_003392929.1;Note=G-protein%20coupled%20receptor%20Mth2-like%20prot_id
Group1.1	237034	-	Name=XM_003392859.1;Parent=18838;ID=18839;Alias=XM_003392859.1;ncbi_desc=mitochondrial%20sodium%2Fhydrogen%20exchanger%20NHA2-like;Dbxref=NCBI_Gene	XP_003392907.1;Note=mitochondrial%20sodium%2Fhydrogen%20exchanger%20NHA2-like%20prot_id
Group1.1	237049	-	Name=XM_003392859.1;Parent=18838;ID=18839;Alias=XM_003392859.1;ncbi_desc=mitochondrial%20sodium%2Fhydrogen%20exchanger%20NHA2-like;Dbxref=NCBI_Gene	XP_003392907.1;Note=mitochondrial%20sodium%2Fhydrogen%20exchanger%20NHA2-like%20prot_id
Group1.1	237062	-	Name=XM_003392859.1;Parent=18838;ID=18839;Alias=XM_003392859.1;ncbi_desc=mitochondrial%20sodium%2Fhydrogen%20exchanger%20NHA2-like;Dbxref=NCBI_Gene	XP_003392907.1;Note=mitochondrial%20sodium%2Fhydrogen%20exchanger%20NHA2-like%20prot_id
Group1.1	237079	-	Name=XM_003392859.1;Parent=18838;ID=18839;Alias=XM_003392859.1;ncbi_desc=mitochondrial%20sodium%2Fhydrogen%20exchanger%20NHA2-like;Dbxref=NCBI_Gene	XP_003392907.1;Note=mitochondrial%20sodium%2Fhydrogen%20exchanger%20NHA2-like%20prot_id
Group1.1	237082	-	Name=XM_003392859.1;Parent=18838;ID=18839;Alias=XM_003392859.1;ncbi_desc=mitochondrial%20sodium%2Fhydrogen%20exchanger%20NHA2-like;Dbxref=NCBI_Gene	XP_003392907.1;Note=mitochondrial%20sodium%2Fhydrogen%20exchanger%20NHA2-like%20prot_id
Group1.1	237086	-	Name=XM_003392859.1;Parent=18838;ID=18839;Alias=XM_003392859.1;ncbi_desc=mitochondrial%20sodium%2Fhydrogen%20exchanger%20NHA2-like;Dbxref=NCBI_Gene	XP_003392907.1;Note=mitochondrial%20sodium%2Fhydrogen%20exchanger%20NHA2-like%20prot_id
Group1.1	237094	-	Name=XM_003392859.1;Parent=18838;ID=18839;Alias=XM_003392859.1;ncbi_desc=mitochondrial%20sodium%2Fhydrogen%20exchanger%20NHA2-like;Dbxref=NCBI_Gene	XP_003392907.1;Note=mitochondrial%20sodium%2Fhydrogen%20exchanger%20NHA2-like%20prot_id
Group1.1	237097	-	Name=XM_003392859.1;Parent=18838;ID=18839;Alias=XM_003392859.1;ncbi_desc=mitochondrial%20sodium%2Fhydrogen%20exchanger%20NHA2-like;Dbxref=NCBI_Gene	XP_003392907.1;Note=mitochondrial%20sodium%2Fhydrogen%20exchanger%20NHA2-like%20prot_id
Group1.1	237102	-	Name=XM_003392859.1;Parent=18838;ID=18839;Alias=XM_003392859.1;ncbi_desc=mitochondrial%20sodium%2Fhydrogen%20exchanger%20NHA2-like;Dbxref=NCBI_Gene	XP_003392907.1;Note=mitochondrial%20sodium%2Fhydrogen%20exchanger%20NHA2-like%20prot_id
Group1.1	237104	-	Name=XM_003392859.1;Parent=18838;ID=18839;Alias=XM_003392859.1;ncbi_desc=mitochondrial%20sodium%2Fhydrogen%20exchanger%20NHA2-like;Dbxref=NCBI_Gene	XP_003392907.1;Note=mitochondrial%20sodium%2Fhydrogen%20exchanger%20NHA2-like%20prot_id
Group1.1	237109	-	Name=XM_003392859.1;Parent=18838;ID=18839;Alias=XM_003392859.1;ncbi_desc=mitochondrial%20sodium%2Fhydrogen%20exchanger%20NHA2-like;Dbxref=NCBI_Gene	XP_003392907.1;Note=mitochondrial%20sodium%2Fhydrogen%20exchanger%20NHA2-like%20prot_id
Group1.1	237110	-	Name=XM_003392859.1;Parent=18838;ID=18839;Alias=XM_003392859.1;ncbi_desc=mitochondrial%20sodium%2Fhydrogen%20exchanger%20NHA2-like;Dbxref=NCBI_Gene	XP_003392907.1;Note=mitochondrial%20sodium%2Fhydrogen%20exchanger%20NHA2-like%20prot_id
Group1.1	237130	-	Name=XM_003392859.1;Parent=18838;ID=18839;Alias=XM_003392859.1;ncbi_desc=mitochondrial%20sodium%2Fhydrogen%20exchanger%20NHA2-like;Dbxref=NCBI_Gene	XP_003392907.1;Note=mitochondrial%20sodium%2Fhydrogen%20exchanger%20NHA2-like%20prot_id
Group1.1	237143	-	Name=XM_003392859.1;Parent=18838;ID=18839;Alias=XM_003392859.1;ncbi_desc=mitochondrial%20sodium%2Fhydrogen%20exchanger%20NHA2-like;Dbxref=NCBI_Gene	XP_003392907.1;Note=mitochondrial%20sodium%2Fhydrogen%20exchanger%20NHA2-like%20prot_id
Group1.1	237149	-	Name=XM_003392859.1;Parent=18838;ID=18839;Alias=XM_003392859.1;ncbi_desc=mitochondrial%20sodium%2Fhydrogen%20exchanger%20NHA2-like;Dbxref=NCBI_Gene	XP_003392907.1;Note=mitochondrial%20sodium%2Fhydrogen%20exchanger%20NHA2-like%20prot_id
Group1.1	237152	-	Name=XM_003392859.1;Parent=18838;ID=18839;Alias=XM_003392859.1;ncbi_desc=mitochondrial%20sodium%2Fhydrogen%20exchanger%20NHA2-like;Dbxref=NCBI_Gene	XP_003392907.1;Note=mitochondrial%20sodium%2Fhydrogen%20exchanger%20NHA2-like%20prot_id
Group1.1	237178	-	Name=XM_003392859.1;Parent=18838;ID=18839;Alias=XM_003392859.1;ncbi_desc=mitochondrial%20sodium%2Fhydrogen%20exchanger%20NHA2-like;Dbxref=NCBI_Gene	XP_003392907.1;Note=mitochondrial%20sodium%2Fhydrogen%20exchanger%20NHA2-like%20prot_id
Group1.1	237179	-	Name=XM_003392859.1;Parent=18838;ID=18839;Alias=XM_003392859.1;ncbi_desc=mitochondrial%20sodium%2Fhydrogen%20exchanger%20NHA2-like;Dbxref=NCBI_Gene	XP_003392907.1;Note=mitochondrial%20sodium%2Fhydrogen%20exchanger%20NHA2-like%20prot_id
Group1.1	237196	-	Name=XM_003392859.1;Parent=18838;ID=18839;Alias=XM_003392859.1;ncbi_desc=mitochondrial%20sodium%2Fhydrogen%20exchanger%20NHA2-like;Dbxref=NCBI_Gene	XP_003392907.1;Note=mitochondrial%20sodium%2Fhydrogen%20exchanger%20NHA2-like%20prot_id
Group1.1	237203	-	Name=XM_003392859.1;Parent=18838;ID=18839;Alias=XM_003392859.1;ncbi_desc=mitochondrial%20sodium%2Fhydrogen%20exchanger%20NHA2-like;Dbxref=NCBI_Gene	XP_003392907.1;Note=mitochondrial%20sodium%2Fhydrogen%20exchanger%20NHA2-like%20prot_id
Group1.1	237220	-	Name=XM_003392859.1;Parent=18838;ID=18839;Alias=XM_003392859.1;ncbi_desc=mitochondrial%20sodium%2Fhydrogen%20exchanger%20NHA2-like;Dbxref=NCBI_Gene	XP_003392907.1;Note=mitochondrial%20sodium%2Fhydrogen%20exchanger%20NHA2-like%20prot_id
Group1.1	387223	-	Name=XM_003392884.1;Parent=18884;ID=18885;Alias=XM_003392884.1;ncbi_desc=major%20facilitator%20superfamily%20domain-containing%20protein%201-like;Dbxref=NCBI_Gene	XP_003392932.1;Note=major%20facilitator%20superfamily%20domain-containing%20protein%201-like%20prot_id
Group1.1	387229	-	Name=XM_003392884.1;Parent=18884;ID=18885;Alias=XM_003392884.1;ncbi_desc=major%20facilitator%20superfamily%20domain-containing%20protein%201-like;Dbxref=NCBI_Gene	XP_003392932.1;Note=major%20facilitator%20superfamily%20domain-containing%20protein%201-like%20prot_id
Group1.1	387230	-	Name=XM_003392884.1;Parent=18884;ID=18885;Alias=XM_003392884.1;ncbi_desc=major%20facilitator%20superfamily%20domain-containing%20protein%201-like;Dbxref=NCBI_Gene	XP_003392932.1;Note=major%20facilitator%20superfamily%20domain-containing%20protein%201-like%20prot_id
Group1.1	387231	-	Name=XM_003392884.1;Parent=18884;ID=18885;Alias=XM_003392884.1;ncbi_desc=major%20facilitator%20superfamily%20domain-containing%20protein%201-like;Dbxref=NCBI_Gene	XP_003392932.1;Note=major%20facilitator%20superfamily%20domain-containing%20protein%201-like%20prot_id
Group1.1	387233	-	Name=XM_003392884.1;Parent=18884;ID=18885;Alias=XM_003392884.1;ncbi_desc=major%20facilitator%20superfamily%20domain-containing%20protein%201-like;Dbxref=NCBI_Gene	XP_003392932.1;Note=major%20facilitator%20superfamily%20domain-containing%20protein%201-like%20prot_id
Group1.1	387239	-	Name=XM_003392884.1;Parent=18884;ID=18885;Alias=XM_003392884.1;ncbi_desc=major%20facilitator%20superfamily%20domain-containing%20protein%201-like;Dbxref=NCBI_Gene	XP_003392932.1;Note=major%20facilitator%20superfamily%20domain-containing%20protein%201-like%20prot_id
Group1.1	387244	-	Name=XM_003392884.1;Parent=18884;ID=18885;Alias=XM_003392884.1;ncbi_desc=major%20facilitator%20superfamily%20domain-containing%20protein%201-like;Dbxref=NCBI_Gene	XP_003392932.1;Note=major%20facilitator%20superfamily%20domain-containing%20protein%201-like%20prot_id
Group1.1	387249	-	Name=XM_003392884.1;Parent=18884;ID=18885;Alias=XM_003392884.1;ncbi_desc=major%20facilitator%20superfamily%20domain-containing%20protein%201-like;Dbxref=NCBI_Gene	XP_003392932.1;Note=major%20facilitator%20superfamily%20domain-containing%20protein%201-like%20prot_id
Group1.1	387258	-	Name=XM_003392884.1;Parent=18884;ID=18885;Alias=XM_003392884.1;ncbi_desc=major%20facilitator%20superfamily%20domain-containing%20protein%201-like;Dbxref=NCBI_Gene	XP_003392932.1;Note=major%20facilitator%20superfamily%20domain-containing%20protein%201-like%20prot_id
Group1.1	387280	-	Name=XM_003392884.1;Parent=18884;ID=18885;Alias=XM_003392884.1;ncbi_desc=major%20facilitator%20superfamily%20domain-containing%20protein%201-like;Dbxref=NCBI_Gene	XP_003392932.1;Note=major%20facilitator%20superfamily%20domain-containing%20protein%201-like%20prot_id
Group1.1	387287	-	Name=XM_003392884.1;Parent=18884;ID=18885;Alias=XM_003392884.1;ncbi_desc=major%20facilitator%20superfamily%20domain-containing%20protein%201-like;Dbxref=NCBI_Gene	XP_003392932.1;Note=major%20facilitator%20superfamily%20domain-containing%20protein%201-like%20prot_id
Group1.1	387288	-	Name=XM_003392884.1;Parent=18884;ID=18885;Alias=XM_003392884.1;ncbi_desc=major%20facilitator%20superfamily%20domain-containing%20protein%201-like;Dbxref=NCBI_Gene	XP_003392932.1;Note=major%20facilitator%20superfamily%20domain-containing%20protein%201-like%20prot_id
Group1.1	387361	-	Name=XM_003392884.1;Parent=18884;ID=18885;Alias=XM_003392884.1;ncbi_desc=major%20facilitator%20superfamily%20domain-containing%20protein%201-like;Dbxref=NCBI_Gene	XP_003392932.1;Note=major%20facilitator%20superfamily%20domain-containing%20protein%201-like%20prot_id
Group1.1	387374	-	Name=XM_003392884.1;Parent=18884;ID=18885;Alias=XM_003392884.1;ncbi_desc=major%20facilitator%20superfamily%20domain-containing%20protein%201-like;Dbxref=NCBI_Gene	XP_003392932.1;Note=major%20facilitator%20superfamily%20domain-containing%20protein%201-like%20prot_id
Group1.1	387395	-	Name=XM_003392884.1;Parent=18884;ID=18885;Alias=XM_003392884.1;ncbi_desc=major%20facilitator%20superfamily%20domain-containing%20protein%201-like;Dbxref=NCBI_Gene	XP_003392932.1;Note=major%20facilitator%20superfamily%20domain-containing%20protein%201-like%20prot_id
Group1.1	387399	-	Name=XM_003392884.1;Parent=18884;ID=18885;Alias=XM_003392884.1;ncbi_desc=major%20facilitator%20superfamily%20domain-containing%20protein%201-like;Dbxref=NCBI_Gene	XP_003392932.1;Note=major%20facilitator%20superfamily%20domain-containing%20protein%201-like%20prot_id
Group1.1	387403	-	Name=XM_003392884.1;Parent=18884;ID=18885;Alias=XM_003392884.1;ncbi_desc=major%20facilitator%20superfamily%20domain-containing%20protein%201-like;Dbxref=NCBI_Gene	XP_003392932.1;Note=major%20facilitator%20superfamily%20domain-containing%20protein%201-like%20prot_id
Group1.1	387428	-	Name=XM_003392884.1;Parent=18884;ID=18885;Alias=XM_003392884.1;ncbi_desc=major%20facilitator%20superfamily%20domain-containing%20protein%201-like;Dbxref=NCBI_Gene	XP_003392932.1;Note=major%20facilitator%20superfamily%20domain-containing%20protein%201-like%20prot_id
Group1.1	387429	-	Name=XM_003392884.1;Parent=18884;ID=18885;Alias=XM_003392884.1;ncbi_desc=major%20facilitator%20superfamily%20domain-containing%20protein%201-like;Dbxref=NCBI_Gene	XP_003392932.1;Note=major%20facilitator%20superfamily%20domain-containing%20protein%201-like%20prot_id
Group1.1	387432	-	Name=XM_003392884.1;Parent=18884;ID=18885;Alias=XM_003392884.1;ncbi_desc=major%20facilitator%20superfamily%20domain-containing%20protein%201-like;Dbxref=NCBI_Gene	XP_003392932.1;Note=major%20facilitator%20superfamily%20domain-containing%20protein%201-like%20prot_id
Group1.1	387521	-	Name=XM_003392884.1;Parent=18884;ID=18885;Alias=XM_003392884.1;ncbi_desc=major%20facilitator%20superfamily%20domain-containing%20protein%201-like;Dbxref=NCBI_Gene	XP_003392932.1;Note=major%20facilitator%20superfamily%20domain-containing%20protein%201-like%20prot_id
Group1.1	387550	-	Name=XM_003392884.1;Parent=18884;ID=18885;Alias=XM_003392884.1;ncbi_desc=major%20facilitator%20superfamily%20domain-containing%20protein%201-like;Dbxref=NCBI_Gene	XP_003392932.1;Note=major%20facilitator%20superfamily%20domain-containing%20protein%201-like%20prot_id
Group1.1	387555	-	Name=XM_003392884.1;Parent=18884;ID=18885;Alias=XM_003392884.1;ncbi_desc=major%20facilitator%20superfamily%20domain-containing%20protein%201-like;Dbxref=NCBI_Gene	XP_003392932.1;Note=major%20facilitator%20superfamily%20domain-containing%20protein%201-like%20prot_id
Group1.1	387853	-	Name=XM_003392884.1;Parent=18884;ID=18885;Alias=XM_003392884.1;ncbi_desc=major%20facilitator%20superfamily%20domain-containing%20protein%201-like;Dbxref=NCBI_Gene	XP_003392932.1;Note=major%20facilitator%20superfamily%20domain-containing%20protein%201-like%20prot_id
Group1.1	387856	-	Name=XM_003392884.1;Parent=18884;ID=18885;Alias=XM_003392884.1;ncbi_desc=major%20facilitator%20superfamily%20domain-containing%20protein%201-like;Dbxref=NCBI_Gene	XP_003392932.1;Note=major%20facilitator%20superfamily%20domain-containing%20protein%201-like%20prot_id
Group1.1	387858	-	Name=XM_003392884.1;Parent=18884;ID=18885;Alias=XM_003392884.1;ncbi_desc=major%20facilitator%20superfamily%20domain-containing%20protein%201-like;Dbxref=NCBI_Gene	XP_003392932.1;Note=major%20facilitator%20superfamily%20domain-containing%20protein%201-like%20prot_id
Group1.1	387873	-	Name=XM_003392884.1;Parent=18884;ID=18885;Alias=XM_003392884.1;ncbi_desc=major%20facilitator%20superfamily%20domain-containing%20protein%201-like;Dbxref=NCBI_Gene	XP_003392932.1;Note=major%20facilitator%20superfamily%20domain-containing%20protein%201-like%20prot_id
Group1.1	387893	-	Name=XM_003392884.1;Parent=18884;ID=18885;Alias=XM_003392884.1;ncbi_desc=major%20facilitator%20superfamily%20domain-containing%20protein%201-like;Dbxref=NCBI_Gene	XP_003392932.1;Note=major%20facilitator%20superfamily%20domain-containing%20protein%201-like%20prot_id
Group1.1	387894	-	Name=XM_003392884.1;Parent=18884;ID=18885;Alias=XM_003392884.1;ncbi_desc=major%20facilitator%20superfamily%20domain-containing%20protein%201-like;Dbxref=NCBI_Gene	XP_003392932.1;Note=major%20facilitator%20superfamily%20domain-containing%20protein%201-like%20prot_id
Group1.1	387896	-	Name=XM_003392884.1;Parent=18884;ID=18885;Alias=XM_003392884.1;ncbi_desc=major%20facilitator%20superfamily%20domain-containing%20protein%201-like;Dbxref=NCBI_Gene	XP_003392932.1;Note=major%20facilitator%20superfamily%20domain-containing%20protein%201-like%20prot_id
Group1.1	387903	-	Name=XM_003392884.1;Parent=18884;ID=18885;Alias=XM_003392884.1;ncbi_desc=major%20facilitator%20superfamily%20domain-containing%20protein%201-like;Dbxref=NCBI_Gene	XP_003392932.1;Note=major%20facilitator%20superfamily%20domain-containing%20protein%201-like%20prot_id
Group1.1	387906	-	Name=XM_003392884.1;Parent=18884;ID=18885;Alias=XM_003392884.1;ncbi_desc=major%20facilitator%20superfamily%20domain-containing%20protein%201-like;Dbxref=NCBI_Gene	XP_003392932.1;Note=major%20facilitator%20superfamily%20domain-containing%20protein%201-like%20prot_id
Group1.1	387908	-	Name=XM_003392884.1;Parent=18884;ID=18885;Alias=XM_003392884.1;ncbi_desc=major%20facilitator%20superfamily%20domain-containing%20protein%201-like;Dbxref=NCBI_Gene	XP_003392932.1;Note=major%20facilitator%20superfamily%20domain-containing%20protein%201-like%20prot_id
Group1.1	387917	-	Name=XM_003392884.1;Parent=18884;ID=18885;Alias=XM_003392884.1;ncbi_desc=major%20facilitator%20superfamily%20domain-containing%20protein%201-like;Dbxref=NCBI_Gene	XP_003392932.1;Note=major%20facilitator%20superfamily%20domain-containing%20protein%201-like%20prot_id
Group1.1	387931	-	Name=XM_003392884.1;Parent=18884;ID=18885;Alias=XM_003392884.1;ncbi_desc=major%20facilitator%20superfamily%20domain-containing%20protein%201-like;Dbxref=NCBI_Gene	XP_003392932.1;Note=major%20facilitator%20superfamily%20domain-containing%20protein%201-like%20prot_id
Group1.1	463273	+	Name=XM_003392890.1;Parent=18948;ID=18949;Alias=XM_003392890.1;ncbi_desc=hypothetical%20protein%20LOC100642190;Dbxref=NCBI_Gene	XP_003392938.1;Note=hypothetical%20protein%20LOC100642190%20prot_id
Group1.1	463274	+	Name=XM_003392890.1;Parent=18948;ID=18949;Alias=XM_003392890.1;ncbi_desc=hypothetical%20protein%20LOC100642190;Dbxref=NCBI_Gene	XP_003392938.1;Note=hypothetical%20protein%20LOC100642190%20prot_id
Group1.1	463280	+	Name=XM_003392890.1;Parent=18948;ID=18949;Alias=XM_003392890.1;ncbi_desc=hypothetical%20protein%20LOC100642190;Dbxref=NCBI_Gene	XP_003392938.1;Note=hypothetical%20protein%20LOC100642190%20prot_id
Group1.1	463286	+	Name=XM_003392890.1;Parent=18948;ID=18949;Alias=XM_003392890.1;ncbi_desc=hypothetical%20protein%20LOC100642190;Dbxref=NCBI_Gene	XP_003392938.1;Note=hypothetical%20protein%20LOC100642190%20prot_id
Group1.1	463313	+	Name=XM_003392890.1;Parent=18948;ID=18949;Alias=XM_003392890.1;ncbi_desc=hypothetical%20protein%20LOC100642190;Dbxref=NCBI_Gene	XP_003392938.1;Note=hypothetical%20protein%20LOC100642190%20prot_id
Group1.1	463314	+	Name=XM_003392890.1;Parent=18948;ID=18949;Alias=XM_003392890.1;ncbi_desc=hypothetical%20protein%20LOC100642190;Dbxref=NCBI_Gene	XP_003392938.1;Note=hypothetical%20protein%20LOC100642190%20prot_id
Group1.1	463319	+	Name=XM_003392890.1;Parent=18948;ID=18949;Alias=XM_003392890.1;ncbi_desc=hypothetical%20protein%20LOC100642190;Dbxref=NCBI_Gene	XP_003392938.1;Note=hypothetical%20protein%20LOC100642190%20prot_id
Group1.1	463320	+	Name=XM_003392890.1;Parent=18948;ID=18949;Alias=XM_003392890.1;ncbi_desc=hypothetical%20protein%20LOC100642190;Dbxref=NCBI_Gene	XP_003392938.1;Note=hypothetical%20protein%20LOC100642190%20prot_id
Group1.1	463333	+	Name=XM_003392890.1;Parent=18948;ID=18949;Alias=XM_003392890.1;ncbi_desc=hypothetical%20protein%20LOC100642190;Dbxref=NCBI_Gene	XP_003392938.1;Note=hypothetical%20protein%20LOC100642190%20prot_id
Group1.1	463334	+	Name=XM_003392890.1;Parent=18948;ID=18949;Alias=XM_003392890.1;ncbi_desc=hypothetical%20protein%20LOC100642190;Dbxref=NCBI_Gene	XP_003392938.1;Note=hypothetical%20protein%20LOC100642190%20prot_id
Group1.1	463338	+	Name=XM_003392890.1;Parent=18948;ID=18949;Alias=XM_003392890.1;ncbi_desc=hypothetical%20protein%20LOC100642190;Dbxref=NCBI_Gene	XP_003392938.1;Note=hypothetical%20protein%20LOC100642190%20prot_id
Group1.1	463343	+	Name=XM_003392890.1;Parent=18948;ID=18949;Alias=XM_003392890.1;ncbi_desc=hypothetical%20protein%20LOC100642190;Dbxref=NCBI_Gene	XP_003392938.1;Note=hypothetical%20protein%20LOC100642190%20prot_id
Group1.1	463349	+	Name=XM_003392890.1;Parent=18948;ID=18949;Alias=XM_003392890.1;ncbi_desc=hypothetical%20protein%20LOC100642190;Dbxref=NCBI_Gene	XP_003392938.1;Note=hypothetical%20protein%20LOC100642190%20prot_id
Group1.1	464767	+	Name=XM_003392890.1;Parent=18948;ID=18949;Alias=XM_003392890.1;ncbi_desc=hypothetical%20protein%20LOC100642190;Dbxref=NCBI_Gene	XP_003392938.1;Note=hypothetical%20protein%20LOC100642190%20prot_id
Group1.1	464775	+	Name=XM_003392890.1;Parent=18948;ID=18949;Alias=XM_003392890.1;ncbi_desc=hypothetical%20protein%20LOC100642190;Dbxref=NCBI_Gene	XP_003392938.1;Note=hypothetical%20protein%20LOC100642190%20prot_id
Group1.1	464776	+	Name=XM_003392890.1;Parent=18948;ID=18949;Alias=XM_003392890.1;ncbi_desc=hypothetical%20protein%20LOC100642190;Dbxref=NCBI_Gene	XP_003392938.1;Note=hypothetical%20protein%20LOC100642190%20prot_id
Group1.1	464777	+	Name=XM_003392890.1;Parent=18948;ID=18949;Alias=XM_003392890.1;ncbi_desc=hypothetical%20protein%20LOC100642190;Dbxref=NCBI_Gene	XP_003392938.1;Note=hypothetical%20protein%20LOC100642190%20prot_id
Group1.1	464781	+	Name=XM_003392890.1;Parent=18948;ID=18949;Alias=XM_003392890.1;ncbi_desc=hypothetical%20protein%20LOC100642190;Dbxref=NCBI_Gene	XP_003392938.1;Note=hypothetical%20protein%20LOC100642190%20prot_id
Group1.1	464799	+	Name=XM_003392890.1;Parent=18948;ID=18949;Alias=XM_003392890.1;ncbi_desc=hypothetical%20protein%20LOC100642190;Dbxref=NCBI_Gene	XP_003392938.1;Note=hypothetical%20protein%20LOC100642190%20prot_id
Group1.1	464804	+	Name=XM_003392890.1;Parent=18948;ID=18949;Alias=XM_003392890.1;ncbi_desc=hypothetical%20protein%20LOC100642190;Dbxref=NCBI_Gene	XP_003392938.1;Note=hypothetical%20protein%20LOC100642190%20prot_id
Group1.1	464806	+	Name=XM_003392890.1;Parent=18948;ID=18949;Alias=XM_003392890.1;ncbi_desc=hypothetical%20protein%20LOC100642190;Dbxref=NCBI_Gene	XP_003392938.1;Note=hypothetical%20protein%20LOC100642190%20prot_id
Group1.1	464808	+	Name=XM_003392890.1;Parent=18948;ID=18949;Alias=XM_003392890.1;ncbi_desc=hypothetical%20protein%20LOC100642190;Dbxref=NCBI_Gene	XP_003392938.1;Note=hypothetical%20protein%20LOC100642190%20prot_id
Group1.1	464812	+	Name=XM_003392890.1;Parent=18948;ID=18949;Alias=XM_003392890.1;ncbi_desc=hypothetical%20protein%20LOC100642190;Dbxref=NCBI_Gene	XP_003392938.1;Note=hypothetical%20protein%20LOC100642190%20prot_id
Group1.1	464818	+	Name=XM_003392890.1;Parent=18948;ID=18949;Alias=XM_003392890.1;ncbi_desc=hypothetical%20protein%20LOC100642190;Dbxref=NCBI_Gene	XP_003392938.1;Note=hypothetical%20protein%20LOC100642190%20prot_id
Group1.1	465255	+	Name=XM_003392890.1;Parent=18948;ID=18949;Alias=XM_003392890.1;ncbi_desc=hypothetical%20protein%20LOC100642190;Dbxref=NCBI_Gene	XP_003392938.1;Note=hypothetical%20protein%20LOC100642190%20prot_id
Group1.1	465261	+	Name=XM_003392890.1;Parent=18948;ID=18949;Alias=XM_003392890.1;ncbi_desc=hypothetical%20protein%20LOC100642190;Dbxref=NCBI_Gene	XP_003392938.1;Note=hypothetical%20protein%20LOC100642190%20prot_id
Group1.1	465270	+	Name=XM_003392890.1;Parent=18948;ID=18949;Alias=XM_003392890.1;ncbi_desc=hypothetical%20protein%20LOC100642190;Dbxref=NCBI_Gene	XP_003392938.1;Note=hypothetical%20protein%20LOC100642190%20prot_id
Group1.1	465272	+	Name=XM_003392890.1;Parent=18948;ID=18949;Alias=XM_003392890.1;ncbi_desc=hypothetical%20protein%20LOC100642190;Dbxref=NCBI_Gene	XP_003392938.1;Note=hypothetical%20protein%20LOC100642190%20prot_id
Group1.1	465278	+	Name=XM_003392890.1;Parent=18948;ID=18949;Alias=XM_003392890.1;ncbi_desc=hypothetical%20protein%20LOC100642190;Dbxref=NCBI_Gene	XP_003392938.1;Note=hypothetical%20protein%20LOC100642190%20prot_id
Group1.1	465300	+	Name=XM_003392890.1;Parent=18948;ID=18949;Alias=XM_003392890.1;ncbi_desc=hypothetical%20protein%20LOC100642190;Dbxref=NCBI_Gene	XP_003392938.1;Note=hypothetical%20protein%20LOC100642190%20prot_id
Group1.1	465309	+	Name=XM_003392890.1;Parent=18948;ID=18949;Alias=XM_003392890.1;ncbi_desc=hypothetical%20protein%20LOC100642190;Dbxref=NCBI_Gene	XP_003392938.1;Note=hypothetical%20protein%20LOC100642190%20prot_id
Group1.1	465310	+	Name=XM_003392890.1;Parent=18948;ID=18949;Alias=XM_003392890.1;ncbi_desc=hypothetical%20protein%20LOC100642190;Dbxref=NCBI_Gene	XP_003392938.1;Note=hypothetical%20protein%20LOC100642190%20prot_id
Group1.1	465311	+	Name=XM_003392890.1;Parent=18948;ID=18949;Alias=XM_003392890.1;ncbi_desc=hypothetical%20protein%20LOC100642190;Dbxref=NCBI_Gene	XP_003392938.1;Note=hypothetical%20protein%20LOC100642190%20prot_id
Group1.1	465314	+	Name=XM_003392890.1;Parent=18948;ID=18949;Alias=XM_003392890.1;ncbi_desc=hypothetical%20protein%20LOC100642190;Dbxref=NCBI_Gene	XP_003392938.1;Note=hypothetical%20protein%20LOC100642190%20prot_id
Group1.1	465318	+	Name=XM_003392890.1;Parent=18948;ID=18949;Alias=XM_003392890.1;ncbi_desc=hypothetical%20protein%20LOC100642190;Dbxref=NCBI_Gene	XP_003392938.1;Note=hypothetical%20protein%20LOC100642190%20prot_id
Group1.1	465320	+	Name=XM_003392890.1;Parent=18948;ID=18949;Alias=XM_003392890.1;ncbi_desc=hypothetical%20protein%20LOC100642190;Dbxref=NCBI_Gene	XP_003392938.1;Note=hypothetical%20protein%20LOC100642190%20prot_id
Group1.1	465322	+	Name=XM_003392890.1;Parent=18948;ID=18949;Alias=XM_003392890.1;ncbi_desc=hypothetical%20protein%20LOC100642190;Dbxref=NCBI_Gene	XP_003392938.1;Note=hypothetical%20protein%20LOC100642190%20prot_id
Group1.1	465325	+	Name=XM_003392890.1;Parent=18948;ID=18949;Alias=XM_003392890.1;ncbi_desc=hypothetical%20protein%20LOC100642190;Dbxref=NCBI_Gene	XP_003392938.1;Note=hypothetical%20protein%20LOC100642190%20prot_id
Group1.1	465345	+	Name=XM_003392890.1;Parent=18948;ID=18949;Alias=XM_003392890.1;ncbi_desc=hypothetical%20protein%20LOC100642190;Dbxref=NCBI_Gene	XP_003392938.1;Note=hypothetical%20protein%20LOC100642190%20prot_id
Group1.1	468507	-	Name=XM_003392860.1;Parent=18962;ID=18963;Alias=XM_003392860.1;ncbi_desc=hypothetical%20protein%20LOC100648617;Dbxref=NCBI_Gene	XP_003392908.1;Note=hypothetical%20protein%20LOC100648617%20prot_id
Group1.1	468514	-	Name=XM_003392860.1;Parent=18962;ID=18963;Alias=XM_003392860.1;ncbi_desc=hypothetical%20protein%20LOC100648617;Dbxref=NCBI_Gene	XP_003392908.1;Note=hypothetical%20protein%20LOC100648617%20prot_id
Group1.1	468525	-	Name=XM_003392860.1;Parent=18962;ID=18963;Alias=XM_003392860.1;ncbi_desc=hypothetical%20protein%20LOC100648617;Dbxref=NCBI_Gene	XP_003392908.1;Note=hypothetical%20protein%20LOC100648617%20prot_id
Group1.1	468528	-	Name=XM_003392860.1;Parent=18962;ID=18963;Alias=XM_003392860.1;ncbi_desc=hypothetical%20protein%20LOC100648617;Dbxref=NCBI_Gene	XP_003392908.1;Note=hypothetical%20protein%20LOC100648617%20prot_id
Group1.1	468611	-	Name=XM_003392860.1;Parent=18962;ID=18963;Alias=XM_003392860.1;ncbi_desc=hypothetical%20protein%20LOC100648617;Dbxref=NCBI_Gene	XP_003392908.1;Note=hypothetical%20protein%20LOC100648617%20prot_id
Group1.1	468613	-	Name=XM_003392860.1;Parent=18962;ID=18963;Alias=XM_003392860.1;ncbi_desc=hypothetical%20protein%20LOC100648617;Dbxref=NCBI_Gene	XP_003392908.1;Note=hypothetical%20protein%20LOC100648617%20prot_id
Group1.1	468614	-	Name=XM_003392860.1;Parent=18962;ID=18963;Alias=XM_003392860.1;ncbi_desc=hypothetical%20protein%20LOC100648617;Dbxref=NCBI_Gene	XP_003392908.1;Note=hypothetical%20protein%20LOC100648617%20prot_id
Group1.1	468618	-	Name=XM_003392860.1;Parent=18962;ID=18963;Alias=XM_003392860.1;ncbi_desc=hypothetical%20protein%20LOC100648617;Dbxref=NCBI_Gene	XP_003392908.1;Note=hypothetical%20protein%20LOC100648617%20prot_id
Group1.1	468622	-	Name=XM_003392860.1;Parent=18962;ID=18963;Alias=XM_003392860.1;ncbi_desc=hypothetical%20protein%20LOC100648617;Dbxref=NCBI_Gene	XP_003392908.1;Note=hypothetical%20protein%20LOC100648617%20prot_id
Group1.1	468627	-	Name=XM_003392860.1;Parent=18962;ID=18963;Alias=XM_003392860.1;ncbi_desc=hypothetical%20protein%20LOC100648617;Dbxref=NCBI_Gene	XP_003392908.1;Note=hypothetical%20protein%20LOC100648617%20prot_id
Group1.1	468629	-	Name=XM_003392860.1;Parent=18962;ID=18963;Alias=XM_003392860.1;ncbi_desc=hypothetical%20protein%20LOC100648617;Dbxref=NCBI_Gene	XP_003392908.1;Note=hypothetical%20protein%20LOC100648617%20prot_id
Group1.1	468647	-	Name=XM_003392860.1;Parent=18962;ID=18963;Alias=XM_003392860.1;ncbi_desc=hypothetical%20protein%20LOC100648617;Dbxref=NCBI_Gene	XP_003392908.1;Note=hypothetical%20protein%20LOC100648617%20prot_id
Group1.1	468648	-	Name=XM_003392860.1;Parent=18962;ID=18963;Alias=XM_003392860.1;ncbi_desc=hypothetical%20protein%20LOC100648617;Dbxref=NCBI_Gene	XP_003392908.1;Note=hypothetical%20protein%20LOC100648617%20prot_id
Group1.1	468649	-	Name=XM_003392860.1;Parent=18962;ID=18963;Alias=XM_003392860.1;ncbi_desc=hypothetical%20protein%20LOC100648617;Dbxref=NCBI_Gene	XP_003392908.1;Note=hypothetical%20protein%20LOC100648617%20prot_id
Group1.1	468651	-	Name=XM_003392860.1;Parent=18962;ID=18963;Alias=XM_003392860.1;ncbi_desc=hypothetical%20protein%20LOC100648617;Dbxref=NCBI_Gene	XP_003392908.1;Note=hypothetical%20protein%20LOC100648617%20prot_id
Group1.1	468652	-	Name=XM_003392860.1;Parent=18962;ID=18963;Alias=XM_003392860.1;ncbi_desc=hypothetical%20protein%20LOC100648617;Dbxref=NCBI_Gene	XP_003392908.1;Note=hypothetical%20protein%20LOC100648617%20prot_id
Group1.1	468655	-	Name=XM_003392860.1;Parent=18962;ID=18963;Alias=XM_003392860.1;ncbi_desc=hypothetical%20protein%20LOC100648617;Dbxref=NCBI_Gene	XP_003392908.1;Note=hypothetical%20protein%20LOC100648617%20prot_id
Group1.1	468659	-	Name=XM_003392860.1;Parent=18962;ID=18963;Alias=XM_003392860.1;ncbi_desc=hypothetical%20protein%20LOC100648617;Dbxref=NCBI_Gene	XP_003392908.1;Note=hypothetical%20protein%20LOC100648617%20prot_id
Group1.1	468661	-	Name=XM_003392860.1;Parent=18962;ID=18963;Alias=XM_003392860.1;ncbi_desc=hypothetical%20protein%20LOC100648617;Dbxref=NCBI_Gene	XP_003392908.1;Note=hypothetical%20protein%20LOC100648617%20prot_id
Group1.1	468679	-	Name=XM_003392860.1;Parent=18962;ID=18963;Alias=XM_003392860.1;ncbi_desc=hypothetical%20protein%20LOC100648617;Dbxref=NCBI_Gene	XP_003392908.1;Note=hypothetical%20protein%20LOC100648617%20prot_id
Group1.1	468680	-	Name=XM_003392860.1;Parent=18962;ID=18963;Alias=XM_003392860.1;ncbi_desc=hypothetical%20protein%20LOC100648617;Dbxref=NCBI_Gene	XP_003392908.1;Note=hypothetical%20protein%20LOC100648617%20prot_id
Group1.1	468685	-	Name=XM_003392860.1;Parent=18962;ID=18963;Alias=XM_003392860.1;ncbi_desc=hypothetical%20protein%20LOC100648617;Dbxref=NCBI_Gene	XP_003392908.1;Note=hypothetical%20protein%20LOC100648617%20prot_id
Group1.1	468686	-	Name=XM_003392860.1;Parent=18962;ID=18963;Alias=XM_003392860.1;ncbi_desc=hypothetical%20protein%20LOC100648617;Dbxref=NCBI_Gene	XP_003392908.1;Note=hypothetical%20protein%20LOC100648617%20prot_id
Group1.1	468687	-	Name=XM_003392860.1;Parent=18962;ID=18963;Alias=XM_003392860.1;ncbi_desc=hypothetical%20protein%20LOC100648617;Dbxref=NCBI_Gene	XP_003392908.1;Note=hypothetical%20protein%20LOC100648617%20prot_id
Group1.1	468690	-	Name=XM_003392860.1;Parent=18962;ID=18963;Alias=XM_003392860.1;ncbi_desc=hypothetical%20protein%20LOC100648617;Dbxref=NCBI_Gene	XP_003392908.1;Note=hypothetical%20protein%20LOC100648617%20prot_id
Group1.1	468695	-	Name=XM_003392860.1;Parent=18962;ID=18963;Alias=XM_003392860.1;ncbi_desc=hypothetical%20protein%20LOC100648617;Dbxref=NCBI_Gene	XP_003392908.1;Note=hypothetical%20protein%20LOC100648617%20prot_id
Group1.1	468696	-	Name=XM_003392860.1;Parent=18962;ID=18963;Alias=XM_003392860.1;ncbi_desc=hypothetical%20protein%20LOC100648617;Dbxref=NCBI_Gene	XP_003392908.1;Note=hypothetical%20protein%20LOC100648617%20prot_id
Group1.1	468697	-	Name=XM_003392860.1;Parent=18962;ID=18963;Alias=XM_003392860.1;ncbi_desc=hypothetical%20protein%20LOC100648617;Dbxref=NCBI_Gene	XP_003392908.1;Note=hypothetical%20protein%20LOC100648617%20prot_id
Group1.1	468698	-	Name=XM_003392860.1;Parent=18962;ID=18963;Alias=XM_003392860.1;ncbi_desc=hypothetical%20protein%20LOC100648617;Dbxref=NCBI_Gene	XP_003392908.1;Note=hypothetical%20protein%20LOC100648617%20prot_id
Group1.1	468701	-	Name=XM_003392860.1;Parent=18962;ID=18963;Alias=XM_003392860.1;ncbi_desc=hypothetical%20protein%20LOC100648617;Dbxref=NCBI_Gene	XP_003392908.1;Note=hypothetical%20protein%20LOC100648617%20prot_id
Group1.1	468707	-	Name=XM_003392860.1;Parent=18962;ID=18963;Alias=XM_003392860.1;ncbi_desc=hypothetical%20protein%20LOC100648617;Dbxref=NCBI_Gene	XP_003392908.1;Note=hypothetical%20protein%20LOC100648617%20prot_id
Group1.1	468717	-	Name=XM_003392860.1;Parent=18962;ID=18963;Alias=XM_003392860.1;ncbi_desc=hypothetical%20protein%20LOC100648617;Dbxref=NCBI_Gene	XP_003392908.1;Note=hypothetical%20protein%20LOC100648617%20prot_id
Group1.1	468718	-	Name=XM_003392860.1;Parent=18962;ID=18963;Alias=XM_003392860.1;ncbi_desc=hypothetical%20protein%20LOC100648617;Dbxref=NCBI_Gene	XP_003392908.1;Note=hypothetical%20protein%20LOC100648617%20prot_id
Group1.1	468721	-	Name=XM_003392860.1;Parent=18962;ID=18963;Alias=XM_003392860.1;ncbi_desc=hypothetical%20protein%20LOC100648617;Dbxref=NCBI_Gene	XP_003392908.1;Note=hypothetical%20protein%20LOC100648617%20prot_id
Group1.1	468725	-	Name=XM_003392860.1;Parent=18962;ID=18963;Alias=XM_003392860.1;ncbi_desc=hypothetical%20protein%20LOC100648617;Dbxref=NCBI_Gene	XP_003392908.1;Note=hypothetical%20protein%20LOC100648617%20prot_id
Group1.1	468726	-	Name=XM_003392860.1;Parent=18962;ID=18963;Alias=XM_003392860.1;ncbi_desc=hypothetical%20protein%20LOC100648617;Dbxref=NCBI_Gene	XP_003392908.1;Note=hypothetical%20protein%20LOC100648617%20prot_id
Group1.1	468727	-	Name=XM_003392860.1;Parent=18962;ID=18963;Alias=XM_003392860.1;ncbi_desc=hypothetical%20protein%20LOC100648617;Dbxref=NCBI_Gene	XP_003392908.1;Note=hypothetical%20protein%20LOC100648617%20prot_id
Group1.1	468728	-	Name=XM_003392860.1;Parent=18962;ID=18963;Alias=XM_003392860.1;ncbi_desc=hypothetical%20protein%20LOC100648617;Dbxref=NCBI_Gene	XP_003392908.1;Note=hypothetical%20protein%20LOC100648617%20prot_id
Group1.1	469267	-	Name=XM_003392860.1;Parent=18962;ID=18963;Alias=XM_003392860.1;ncbi_desc=hypothetical%20protein%20LOC100648617;Dbxref=NCBI_Gene	XP_003392908.1;Note=hypothetical%20protein%20LOC100648617%20prot_id
Group1.1	469295	-	Name=XM_003392860.1;Parent=18962;ID=18963;Alias=XM_003392860.1;ncbi_desc=hypothetical%20protein%20LOC100648617;Dbxref=NCBI_Gene	XP_003392908.1;Note=hypothetical%20protein%20LOC100648617%20prot_id
Group1.1	469311	-	Name=XM_003392860.1;Parent=18962;ID=18963;Alias=XM_003392860.1;ncbi_desc=hypothetical%20protein%20LOC100648617;Dbxref=NCBI_Gene	XP_003392908.1;Note=hypothetical%20protein%20LOC100648617%20prot_id
Group1.1	469321	-	Name=XM_003392860.1;Parent=18962;ID=18963;Alias=XM_003392860.1;ncbi_desc=hypothetical%20protein%20LOC100648617;Dbxref=NCBI_Gene	XP_003392908.1;Note=hypothetical%20protein%20LOC100648617%20prot_id
Group1.1	469322	-	Name=XM_003392860.1;Parent=18962;ID=18963;Alias=XM_003392860.1;ncbi_desc=hypothetical%20protein%20LOC100648617;Dbxref=NCBI_Gene	XP_003392908.1;Note=hypothetical%20protein%20LOC100648617%20prot_id
Group1.1	469323	-	Name=XM_003392860.1;Parent=18962;ID=18963;Alias=XM_003392860.1;ncbi_desc=hypothetical%20protein%20LOC100648617;Dbxref=NCBI_Gene	XP_003392908.1;Note=hypothetical%20protein%20LOC100648617%20prot_id
Group1.1	469324	-	Name=XM_003392860.1;Parent=18962;ID=18963;Alias=XM_003392860.1;ncbi_desc=hypothetical%20protein%20LOC100648617;Dbxref=NCBI_Gene	XP_003392908.1;Note=hypothetical%20protein%20LOC100648617%20prot_id
Group1.1	469326	-	Name=XM_003392860.1;Parent=18962;ID=18963;Alias=XM_003392860.1;ncbi_desc=hypothetical%20protein%20LOC100648617;Dbxref=NCBI_Gene	XP_003392908.1;Note=hypothetical%20protein%20LOC100648617%20prot_id
Group1.1	469328	-	Name=XM_003392860.1;Parent=18962;ID=18963;Alias=XM_003392860.1;ncbi_desc=hypothetical%20protein%20LOC100648617;Dbxref=NCBI_Gene	XP_003392908.1;Note=hypothetical%20protein%20LOC100648617%20prot_id
Group1.1	469331	-	Name=XM_003392860.1;Parent=18962;ID=18963;Alias=XM_003392860.1;ncbi_desc=hypothetical%20protein%20LOC100648617;Dbxref=NCBI_Gene	XP_003392908.1;Note=hypothetical%20protein%20LOC100648617%20prot_id
Group1.1	469332	-	Name=XM_003392860.1;Parent=18962;ID=18963;Alias=XM_003392860.1;ncbi_desc=hypothetical%20protein%20LOC100648617;Dbxref=NCBI_Gene	XP_003392908.1;Note=hypothetical%20protein%20LOC100648617%20prot_id
Group1.1	469333	-	Name=XM_003392860.1;Parent=18962;ID=18963;Alias=XM_003392860.1;ncbi_desc=hypothetical%20protein%20LOC100648617;Dbxref=NCBI_Gene	XP_003392908.1;Note=hypothetical%20protein%20LOC100648617%20prot_id
Group1.1	469339	-	Name=XM_003392860.1;Parent=18962;ID=18963;Alias=XM_003392860.1;ncbi_desc=hypothetical%20protein%20LOC100648617;Dbxref=NCBI_Gene	XP_003392908.1;Note=hypothetical%20protein%20LOC100648617%20prot_id
Group1.1	469344	-	Name=XM_003392860.1;Parent=18962;ID=18963;Alias=XM_003392860.1;ncbi_desc=hypothetical%20protein%20LOC100648617;Dbxref=NCBI_Gene	XP_003392908.1;Note=hypothetical%20protein%20LOC100648617%20prot_id
Group1.1	469348	-	Name=XM_003392860.1;Parent=18962;ID=18963;Alias=XM_003392860.1;ncbi_desc=hypothetical%20protein%20LOC100648617;Dbxref=NCBI_Gene	XP_003392908.1;Note=hypothetical%20protein%20LOC100648617%20prot_id
Group1.1	469363	-	Name=XM_003392860.1;Parent=18962;ID=18963;Alias=XM_003392860.1;ncbi_desc=hypothetical%20protein%20LOC100648617;Dbxref=NCBI_Gene	XP_003392908.1;Note=hypothetical%20protein%20LOC100648617%20prot_id
Group1.1	469365	-	Name=XM_003392860.1;Parent=18962;ID=18963;Alias=XM_003392860.1;ncbi_desc=hypothetical%20protein%20LOC100648617;Dbxref=NCBI_Gene	XP_003392908.1;Note=hypothetical%20protein%20LOC100648617%20prot_id
Group1.1	469370	-	Name=XM_003392860.1;Parent=18962;ID=18963;Alias=XM_003392860.1;ncbi_desc=hypothetical%20protein%20LOC100648617;Dbxref=NCBI_Gene	XP_003392908.1;Note=hypothetical%20protein%20LOC100648617%20prot_id
Group1.1	477735	-	Name=XM_003392892.1;Parent=18986;ID=18987;Alias=XM_003392892.1;ncbi_desc=condensin%20complex%20subunit%202-like;Dbxref=NCBI_Gene	XP_003392940.1;Note=condensin%20complex%20subunit%202-like%20prot_id
Group1.1	477736	-	Name=XM_003392892.1;Parent=18986;ID=18987;Alias=XM_003392892.1;ncbi_desc=condensin%20complex%20subunit%202-like;Dbxref=NCBI_Gene	XP_003392940.1;Note=condensin%20complex%20subunit%202-like%20prot_id
Group1.1	477737	-	Name=XM_003392892.1;Parent=18986;ID=18987;Alias=XM_003392892.1;ncbi_desc=condensin%20complex%20subunit%202-like;Dbxref=NCBI_Gene	XP_003392940.1;Note=condensin%20complex%20subunit%202-like%20prot_id
Group1.1	477738	-	Name=XM_003392892.1;Parent=18986;ID=18987;Alias=XM_003392892.1;ncbi_desc=condensin%20complex%20subunit%202-like;Dbxref=NCBI_Gene	XP_003392940.1;Note=condensin%20complex%20subunit%202-like%20prot_id
Group1.1	477754	-	Name=XM_003392892.1;Parent=18986;ID=18987;Alias=XM_003392892.1;ncbi_desc=condensin%20complex%20subunit%202-like;Dbxref=NCBI_Gene	XP_003392940.1;Note=condensin%20complex%20subunit%202-like%20prot_id
Group1.1	477769	-	Name=XM_003392892.1;Parent=18986;ID=18987;Alias=XM_003392892.1;ncbi_desc=condensin%20complex%20subunit%202-like;Dbxref=NCBI_Gene	XP_003392940.1;Note=condensin%20complex%20subunit%202-like%20prot_id
Group1.1	477770	-	Name=XM_003392892.1;Parent=18986;ID=18987;Alias=XM_003392892.1;ncbi_desc=condensin%20complex%20subunit%202-like;Dbxref=NCBI_Gene	XP_003392940.1;Note=condensin%20complex%20subunit%202-like%20prot_id
Group1.1	477772	-	Name=XM_003392892.1;Parent=18986;ID=18987;Alias=XM_003392892.1;ncbi_desc=condensin%20complex%20subunit%202-like;Dbxref=NCBI_Gene	XP_003392940.1;Note=condensin%20complex%20subunit%202-like%20prot_id
Group1.1	477780	-	Name=XM_003392892.1;Parent=18986;ID=18987;Alias=XM_003392892.1;ncbi_desc=condensin%20complex%20subunit%202-like;Dbxref=NCBI_Gene	XP_003392940.1;Note=condensin%20complex%20subunit%202-like%20prot_id
Group1.1	477781	-	Name=XM_003392892.1;Parent=18986;ID=18987;Alias=XM_003392892.1;ncbi_desc=condensin%20complex%20subunit%202-like;Dbxref=NCBI_Gene	XP_003392940.1;Note=condensin%20complex%20subunit%202-like%20prot_id
Group1.1	477786	-	Name=XM_003392892.1;Parent=18986;ID=18987;Alias=XM_003392892.1;ncbi_desc=condensin%20complex%20subunit%202-like;Dbxref=NCBI_Gene	XP_003392940.1;Note=condensin%20complex%20subunit%202-like%20prot_id
Group1.1	477788	-	Name=XM_003392892.1;Parent=18986;ID=18987;Alias=XM_003392892.1;ncbi_desc=condensin%20complex%20subunit%202-like;Dbxref=NCBI_Gene	XP_003392940.1;Note=condensin%20complex%20subunit%202-like%20prot_id
Group1.1	477795	-	Name=XM_003392892.1;Parent=18986;ID=18987;Alias=XM_003392892.1;ncbi_desc=condensin%20complex%20subunit%202-like;Dbxref=NCBI_Gene	XP_003392940.1;Note=condensin%20complex%20subunit%202-like%20prot_id
Group1.1	477799	-	Name=XM_003392892.1;Parent=18986;ID=18987;Alias=XM_003392892.1;ncbi_desc=condensin%20complex%20subunit%202-like;Dbxref=NCBI_Gene	XP_003392940.1;Note=condensin%20complex%20subunit%202-like%20prot_id
Group1.1	477809	-	Name=XM_003392892.1;Parent=18986;ID=18987;Alias=XM_003392892.1;ncbi_desc=condensin%20complex%20subunit%202-like;Dbxref=NCBI_Gene	XP_003392940.1;Note=condensin%20complex%20subunit%202-like%20prot_id
Group1.1	477819	-	Name=XM_003392892.1;Parent=18986;ID=18987;Alias=XM_003392892.1;ncbi_desc=condensin%20complex%20subunit%202-like;Dbxref=NCBI_Gene	XP_003392940.1;Note=condensin%20complex%20subunit%202-like%20prot_id
Group1.1	477820	-	Name=XM_003392892.1;Parent=18986;ID=18987;Alias=XM_003392892.1;ncbi_desc=condensin%20complex%20subunit%202-like;Dbxref=NCBI_Gene	XP_003392940.1;Note=condensin%20complex%20subunit%202-like%20prot_id
Group1.1	477822	-	Name=XM_003392892.1;Parent=18986;ID=18987;Alias=XM_003392892.1;ncbi_desc=condensin%20complex%20subunit%202-like;Dbxref=NCBI_Gene	XP_003392940.1;Note=condensin%20complex%20subunit%202-like%20prot_id
Group1.1	477901	-	Name=XM_003392892.1;Parent=18986;ID=18987;Alias=XM_003392892.1;ncbi_desc=condensin%20complex%20subunit%202-like;Dbxref=NCBI_Gene	XP_003392940.1;Note=condensin%20complex%20subunit%202-like%20prot_id
Group1.1	477902	-	Name=XM_003392892.1;Parent=18986;ID=18987;Alias=XM_003392892.1;ncbi_desc=condensin%20complex%20subunit%202-like;Dbxref=NCBI_Gene	XP_003392940.1;Note=condensin%20complex%20subunit%202-like%20prot_id
Group1.1	477907	-	Name=XM_003392892.1;Parent=18986;ID=18987;Alias=XM_003392892.1;ncbi_desc=condensin%20complex%20subunit%202-like;Dbxref=NCBI_Gene	XP_003392940.1;Note=condensin%20complex%20subunit%202-like%20prot_id
Group1.1	477919	-	Name=XM_003392892.1;Parent=18986;ID=18987;Alias=XM_003392892.1;ncbi_desc=condensin%20complex%20subunit%202-like;Dbxref=NCBI_Gene	XP_003392940.1;Note=condensin%20complex%20subunit%202-like%20prot_id
Group1.1	477923	-	Name=XM_003392892.1;Parent=18986;ID=18987;Alias=XM_003392892.1;ncbi_desc=condensin%20complex%20subunit%202-like;Dbxref=NCBI_Gene	XP_003392940.1;Note=condensin%20complex%20subunit%202-like%20prot_id
Group1.1	477927	-	Name=XM_003392892.1;Parent=18986;ID=18987;Alias=XM_003392892.1;ncbi_desc=condensin%20complex%20subunit%202-like;Dbxref=NCBI_Gene	XP_003392940.1;Note=condensin%20complex%20subunit%202-like%20prot_id
Group1.1	477929	-	Name=XM_003392892.1;Parent=18986;ID=18987;Alias=XM_003392892.1;ncbi_desc=condensin%20complex%20subunit%202-like;Dbxref=NCBI_Gene	XP_003392940.1;Note=condensin%20complex%20subunit%202-like%20prot_id
Group1.1	477934	-	Name=XM_003392892.1;Parent=18986;ID=18987;Alias=XM_003392892.1;ncbi_desc=condensin%20complex%20subunit%202-like;Dbxref=NCBI_Gene	XP_003392940.1;Note=condensin%20complex%20subunit%202-like%20prot_id
Group1.1	477935	-	Name=XM_003392892.1;Parent=18986;ID=18987;Alias=XM_003392892.1;ncbi_desc=condensin%20complex%20subunit%202-like;Dbxref=NCBI_Gene	XP_003392940.1;Note=condensin%20complex%20subunit%202-like%20prot_id
Group1.1	477936	-	Name=XM_003392892.1;Parent=18986;ID=18987;Alias=XM_003392892.1;ncbi_desc=condensin%20complex%20subunit%202-like;Dbxref=NCBI_Gene	XP_003392940.1;Note=condensin%20complex%20subunit%202-like%20prot_id
Group1.1	477946	-	Name=XM_003392892.1;Parent=18986;ID=18987;Alias=XM_003392892.1;ncbi_desc=condensin%20complex%20subunit%202-like;Dbxref=NCBI_Gene	XP_003392940.1;Note=condensin%20complex%20subunit%202-like%20prot_id
Group1.1	477955	-	Name=XM_003392892.1;Parent=18986;ID=18987;Alias=XM_003392892.1;ncbi_desc=condensin%20complex%20subunit%202-like;Dbxref=NCBI_Gene	XP_003392940.1;Note=condensin%20complex%20subunit%202-like%20prot_id
Group1.1	477956	-	Name=XM_003392892.1;Parent=18986;ID=18987;Alias=XM_003392892.1;ncbi_desc=condensin%20complex%20subunit%202-like;Dbxref=NCBI_Gene	XP_003392940.1;Note=condensin%20complex%20subunit%202-like%20prot_id
Group1.1	477957	-	Name=XM_003392892.1;Parent=18986;ID=18987;Alias=XM_003392892.1;ncbi_desc=condensin%20complex%20subunit%202-like;Dbxref=NCBI_Gene	XP_003392940.1;Note=condensin%20complex%20subunit%202-like%20prot_id
Group1.1	477977	-	Name=XM_003392892.1;Parent=18986;ID=18987;Alias=XM_003392892.1;ncbi_desc=condensin%20complex%20subunit%202-like;Dbxref=NCBI_Gene	XP_003392940.1;Note=condensin%20complex%20subunit%202-like%20prot_id
Group1.1	477980	-	Name=XM_003392892.1;Parent=18986;ID=18987;Alias=XM_003392892.1;ncbi_desc=condensin%20complex%20subunit%202-like;Dbxref=NCBI_Gene	XP_003392940.1;Note=condensin%20complex%20subunit%202-like%20prot_id
Group1.1	477985	-	Name=XM_003392892.1;Parent=18986;ID=18987;Alias=XM_003392892.1;ncbi_desc=condensin%20complex%20subunit%202-like;Dbxref=NCBI_Gene	XP_003392940.1;Note=condensin%20complex%20subunit%202-like%20prot_id
Group1.1	477986	-	Name=XM_003392892.1;Parent=18986;ID=18987;Alias=XM_003392892.1;ncbi_desc=condensin%20complex%20subunit%202-like;Dbxref=NCBI_Gene	XP_003392940.1;Note=condensin%20complex%20subunit%202-like%20prot_id
Group1.1	477987	-	Name=XM_003392892.1;Parent=18986;ID=18987;Alias=XM_003392892.1;ncbi_desc=condensin%20complex%20subunit%202-like;Dbxref=NCBI_Gene	XP_003392940.1;Note=condensin%20complex%20subunit%202-like%20prot_id
Group1.1	477994	-	Name=XM_003392892.1;Parent=18986;ID=18987;Alias=XM_003392892.1;ncbi_desc=condensin%20complex%20subunit%202-like;Dbxref=NCBI_Gene	XP_003392940.1;Note=condensin%20complex%20subunit%202-like%20prot_id
Group1.1	477995	-	Name=XM_003392892.1;Parent=18986;ID=18987;Alias=XM_003392892.1;ncbi_desc=condensin%20complex%20subunit%202-like;Dbxref=NCBI_Gene	XP_003392940.1;Note=condensin%20complex%20subunit%202-like%20prot_id
Group1.1	478004	-	Name=XM_003392892.1;Parent=18986;ID=18987;Alias=XM_003392892.1;ncbi_desc=condensin%20complex%20subunit%202-like;Dbxref=NCBI_Gene	XP_003392940.1;Note=condensin%20complex%20subunit%202-like%20prot_id
Group1.1	478009	-	Name=XM_003392892.1;Parent=18986;ID=18987;Alias=XM_003392892.1;ncbi_desc=condensin%20complex%20subunit%202-like;Dbxref=NCBI_Gene	XP_003392940.1;Note=condensin%20complex%20subunit%202-like%20prot_id
Group1.1	478012	-	Name=XM_003392892.1;Parent=18986;ID=18987;Alias=XM_003392892.1;ncbi_desc=condensin%20complex%20subunit%202-like;Dbxref=NCBI_Gene	XP_003392940.1;Note=condensin%20complex%20subunit%202-like%20prot_id
Group1.1	478013	-	Name=XM_003392892.1;Parent=18986;ID=18987;Alias=XM_003392892.1;ncbi_desc=condensin%20complex%20subunit%202-like;Dbxref=NCBI_Gene	XP_003392940.1;Note=condensin%20complex%20subunit%202-like%20prot_id
Group1.1	478299	-	Name=XM_003392892.1;Parent=18986;ID=18987;Alias=XM_003392892.1;ncbi_desc=condensin%20complex%20subunit%202-like;Dbxref=NCBI_Gene	XP_003392940.1;Note=condensin%20complex%20subunit%202-like%20prot_id
Group1.1	478314	-	Name=XM_003392892.1;Parent=18986;ID=18987;Alias=XM_003392892.1;ncbi_desc=condensin%20complex%20subunit%202-like;Dbxref=NCBI_Gene	XP_003392940.1;Note=condensin%20complex%20subunit%202-like%20prot_id
Group1.1	478316	-	Name=XM_003392892.1;Parent=18986;ID=18987;Alias=XM_003392892.1;ncbi_desc=condensin%20complex%20subunit%202-like;Dbxref=NCBI_Gene	XP_003392940.1;Note=condensin%20complex%20subunit%202-like%20prot_id
Group1.1	478320	-	Name=XM_003392892.1;Parent=18986;ID=18987;Alias=XM_003392892.1;ncbi_desc=condensin%20complex%20subunit%202-like;Dbxref=NCBI_Gene	XP_003392940.1;Note=condensin%20complex%20subunit%202-like%20prot_id
Group1.1	478327	-	Name=XM_003392892.1;Parent=18986;ID=18987;Alias=XM_003392892.1;ncbi_desc=condensin%20complex%20subunit%202-like;Dbxref=NCBI_Gene	XP_003392940.1;Note=condensin%20complex%20subunit%202-like%20prot_id
Group1.1	478328	-	Name=XM_003392892.1;Parent=18986;ID=18987;Alias=XM_003392892.1;ncbi_desc=condensin%20complex%20subunit%202-like;Dbxref=NCBI_Gene	XP_003392940.1;Note=condensin%20complex%20subunit%202-like%20prot_id
Group1.1	478329	-	Name=XM_003392892.1;Parent=18986;ID=18987;Alias=XM_003392892.1;ncbi_desc=condensin%20complex%20subunit%202-like;Dbxref=NCBI_Gene	XP_003392940.1;Note=condensin%20complex%20subunit%202-like%20prot_id
Group1.1	478330	-	Name=XM_003392892.1;Parent=18986;ID=18987;Alias=XM_003392892.1;ncbi_desc=condensin%20complex%20subunit%202-like;Dbxref=NCBI_Gene	XP_003392940.1;Note=condensin%20complex%20subunit%202-like%20prot_id
Group1.1	478334	-	Name=XM_003392892.1;Parent=18986;ID=18987;Alias=XM_003392892.1;ncbi_desc=condensin%20complex%20subunit%202-like;Dbxref=NCBI_Gene	XP_003392940.1;Note=condensin%20complex%20subunit%202-like%20prot_id
Group1.1	478353	-	Name=XM_003392892.1;Parent=18986;ID=18987;Alias=XM_003392892.1;ncbi_desc=condensin%20complex%20subunit%202-like;Dbxref=NCBI_Gene	XP_003392940.1;Note=condensin%20complex%20subunit%202-like%20prot_id
Group1.1	478354	-	Name=XM_003392892.1;Parent=18986;ID=18987;Alias=XM_003392892.1;ncbi_desc=condensin%20complex%20subunit%202-like;Dbxref=NCBI_Gene	XP_003392940.1;Note=condensin%20complex%20subunit%202-like%20prot_id
Group1.1	478355	-	Name=XM_003392892.1;Parent=18986;ID=18987;Alias=XM_003392892.1;ncbi_desc=condensin%20complex%20subunit%202-like;Dbxref=NCBI_Gene	XP_003392940.1;Note=condensin%20complex%20subunit%202-like%20prot_id
Group1.1	478362	-	Name=XM_003392892.1;Parent=18986;ID=18987;Alias=XM_003392892.1;ncbi_desc=condensin%20complex%20subunit%202-like;Dbxref=NCBI_Gene	XP_003392940.1;Note=condensin%20complex%20subunit%202-like%20prot_id
Group1.1	478369	-	Name=XM_003392892.1;Parent=18986;ID=18987;Alias=XM_003392892.1;ncbi_desc=condensin%20complex%20subunit%202-like;Dbxref=NCBI_Gene	XP_003392940.1;Note=condensin%20complex%20subunit%202-like%20prot_id
Group1.1	478370	-	Name=XM_003392892.1;Parent=18986;ID=18987;Alias=XM_003392892.1;ncbi_desc=condensin%20complex%20subunit%202-like;Dbxref=NCBI_Gene	XP_003392940.1;Note=condensin%20complex%20subunit%202-like%20prot_id
Group1.1	478374	-	Name=XM_003392892.1;Parent=18986;ID=18987;Alias=XM_003392892.1;ncbi_desc=condensin%20complex%20subunit%202-like;Dbxref=NCBI_Gene	XP_003392940.1;Note=condensin%20complex%20subunit%202-like%20prot_id
Group1.1	478522	-	Name=XM_003392892.1;Parent=18986;ID=18987;Alias=XM_003392892.1;ncbi_desc=condensin%20complex%20subunit%202-like;Dbxref=NCBI_Gene	XP_003392940.1;Note=condensin%20complex%20subunit%202-like%20prot_id
Group1.1	478527	-	Name=XM_003392892.1;Parent=18986;ID=18987;Alias=XM_003392892.1;ncbi_desc=condensin%20complex%20subunit%202-like;Dbxref=NCBI_Gene	XP_003392940.1;Note=condensin%20complex%20subunit%202-like%20prot_id
Group1.1	478533	-	Name=XM_003392892.1;Parent=18986;ID=18987;Alias=XM_003392892.1;ncbi_desc=condensin%20complex%20subunit%202-like;Dbxref=NCBI_Gene	XP_003392940.1;Note=condensin%20complex%20subunit%202-like%20prot_id
Group1.1	478534	-	Name=XM_003392892.1;Parent=18986;ID=18987;Alias=XM_003392892.1;ncbi_desc=condensin%20complex%20subunit%202-like;Dbxref=NCBI_Gene	XP_003392940.1;Note=condensin%20complex%20subunit%202-like%20prot_id
Group1.1	478554	-	Name=XM_003392892.1;Parent=18986;ID=18987;Alias=XM_003392892.1;ncbi_desc=condensin%20complex%20subunit%202-like;Dbxref=NCBI_Gene	XP_003392940.1;Note=condensin%20complex%20subunit%202-like%20prot_id
Group1.1	478560	-	Name=XM_003392892.1;Parent=18986;ID=18987;Alias=XM_003392892.1;ncbi_desc=condensin%20complex%20subunit%202-like;Dbxref=NCBI_Gene	XP_003392940.1;Note=condensin%20complex%20subunit%202-like%20prot_id
Group1.1	478564	-	Name=XM_003392892.1;Parent=18986;ID=18987;Alias=XM_003392892.1;ncbi_desc=condensin%20complex%20subunit%202-like;Dbxref=NCBI_Gene	XP_003392940.1;Note=condensin%20complex%20subunit%202-like%20prot_id
Group1.1	478567	-	Name=XM_003392892.1;Parent=18986;ID=18987;Alias=XM_003392892.1;ncbi_desc=condensin%20complex%20subunit%202-like;Dbxref=NCBI_Gene	XP_003392940.1;Note=condensin%20complex%20subunit%202-like%20prot_id
Group1.1	478568	-	Name=XM_003392892.1;Parent=18986;ID=18987;Alias=XM_003392892.1;ncbi_desc=condensin%20complex%20subunit%202-like;Dbxref=NCBI_Gene	XP_003392940.1;Note=condensin%20complex%20subunit%202-like%20prot_id
Group1.1	478569	-	Name=XM_003392892.1;Parent=18986;ID=18987;Alias=XM_003392892.1;ncbi_desc=condensin%20complex%20subunit%202-like;Dbxref=NCBI_Gene	XP_003392940.1;Note=condensin%20complex%20subunit%202-like%20prot_id
Group1.1	478572	-	Name=XM_003392892.1;Parent=18986;ID=18987;Alias=XM_003392892.1;ncbi_desc=condensin%20complex%20subunit%202-like;Dbxref=NCBI_Gene	XP_003392940.1;Note=condensin%20complex%20subunit%202-like%20prot_id
Group1.1	478573	-	Name=XM_003392892.1;Parent=18986;ID=18987;Alias=XM_003392892.1;ncbi_desc=condensin%20complex%20subunit%202-like;Dbxref=NCBI_Gene	XP_003392940.1;Note=condensin%20complex%20subunit%202-like%20prot_id
Group1.1	478578	-	Name=XM_003392892.1;Parent=18986;ID=18987;Alias=XM_003392892.1;ncbi_desc=condensin%20complex%20subunit%202-like;Dbxref=NCBI_Gene	XP_003392940.1;Note=condensin%20complex%20subunit%202-like%20prot_id
Group1.1	478589	-	Name=XM_003392892.1;Parent=18986;ID=18987;Alias=XM_003392892.1;ncbi_desc=condensin%20complex%20subunit%202-like;Dbxref=NCBI_Gene	XP_003392940.1;Note=condensin%20complex%20subunit%202-like%20prot_id
Group1.1	478608	-	Name=XM_003392892.1;Parent=18986;ID=18987;Alias=XM_003392892.1;ncbi_desc=condensin%20complex%20subunit%202-like;Dbxref=NCBI_Gene	XP_003392940.1;Note=condensin%20complex%20subunit%202-like%20prot_id
Group1.1	481374	+	Name=XM_003392891.1;Parent=18991;ID=18992;Alias=XM_003392891.1;ncbi_desc=ubiquitin%20carboxyl-terminal%20hydrolase%2046-like;Dbxref=NCBI_Gene	XP_003392939.1;Note=ubiquitin%20carboxyl-terminal%20hydrolase%2046-like%20prot_id
Group1.1	481375	+	Name=XM_003392891.1;Parent=18991;ID=18992;Alias=XM_003392891.1;ncbi_desc=ubiquitin%20carboxyl-terminal%20hydrolase%2046-like;Dbxref=NCBI_Gene	XP_003392939.1;Note=ubiquitin%20carboxyl-terminal%20hydrolase%2046-like%20prot_id
Group1.1	481413	+	Name=XM_003392891.1;Parent=18991;ID=18992;Alias=XM_003392891.1;ncbi_desc=ubiquitin%20carboxyl-terminal%20hydrolase%2046-like;Dbxref=NCBI_Gene	XP_003392939.1;Note=ubiquitin%20carboxyl-terminal%20hydrolase%2046-like%20prot_id
Group1.1	481415	+	Name=XM_003392891.1;Parent=18991;ID=18992;Alias=XM_003392891.1;ncbi_desc=ubiquitin%20carboxyl-terminal%20hydrolase%2046-like;Dbxref=NCBI_Gene	XP_003392939.1;Note=ubiquitin%20carboxyl-terminal%20hydrolase%2046-like%20prot_id
Group1.1	481445	+	Name=XM_003392891.1;Parent=18991;ID=18992;Alias=XM_003392891.1;ncbi_desc=ubiquitin%20carboxyl-terminal%20hydrolase%2046-like;Dbxref=NCBI_Gene	XP_003392939.1;Note=ubiquitin%20carboxyl-terminal%20hydrolase%2046-like%20prot_id
Group1.1	485029	+	Name=XM_003392894.1;Parent=19015;ID=19016;Alias=XM_003392894.1;ncbi_desc=proteasome%20subunit%20alpha%20type-1-like;Dbxref=NCBI_Gene	XP_003392942.1;Note=proteasome%20subunit%20alpha%20type-1-like%20prot_id
Group1.1	485044	+	Name=XM_003392894.1;Parent=19015;ID=19016;Alias=XM_003392894.1;ncbi_desc=proteasome%20subunit%20alpha%20type-1-like;Dbxref=NCBI_Gene	XP_003392942.1;Note=proteasome%20subunit%20alpha%20type-1-like%20prot_id
Group1.1	485053	+	Name=XM_003392894.1;Parent=19015;ID=19016;Alias=XM_003392894.1;ncbi_desc=proteasome%20subunit%20alpha%20type-1-like;Dbxref=NCBI_Gene	XP_003392942.1;Note=proteasome%20subunit%20alpha%20type-1-like%20prot_id
Group1.1	485055	+	Name=XM_003392894.1;Parent=19015;ID=19016;Alias=XM_003392894.1;ncbi_desc=proteasome%20subunit%20alpha%20type-1-like;Dbxref=NCBI_Gene	XP_003392942.1;Note=proteasome%20subunit%20alpha%20type-1-like%20prot_id
Group1.1	485058	+	Name=XM_003392894.1;Parent=19015;ID=19016;Alias=XM_003392894.1;ncbi_desc=proteasome%20subunit%20alpha%20type-1-like;Dbxref=NCBI_Gene	XP_003392942.1;Note=proteasome%20subunit%20alpha%20type-1-like%20prot_id
Group1.1	485059	+	Name=XM_003392894.1;Parent=19015;ID=19016;Alias=XM_003392894.1;ncbi_desc=proteasome%20subunit%20alpha%20type-1-like;Dbxref=NCBI_Gene	XP_003392942.1;Note=proteasome%20subunit%20alpha%20type-1-like%20prot_id
Group1.1	485062	+	Name=XM_003392894.1;Parent=19015;ID=19016;Alias=XM_003392894.1;ncbi_desc=proteasome%20subunit%20alpha%20type-1-like;Dbxref=NCBI_Gene	XP_003392942.1;Note=proteasome%20subunit%20alpha%20type-1-like%20prot_id
Group1.1	485067	+	Name=XM_003392894.1;Parent=19015;ID=19016;Alias=XM_003392894.1;ncbi_desc=proteasome%20subunit%20alpha%20type-1-like;Dbxref=NCBI_Gene	XP_003392942.1;Note=proteasome%20subunit%20alpha%20type-1-like%20prot_id
Group1.1	485089	+	Name=XM_003392894.1;Parent=19015;ID=19016;Alias=XM_003392894.1;ncbi_desc=proteasome%20subunit%20alpha%20type-1-like;Dbxref=NCBI_Gene	XP_003392942.1;Note=proteasome%20subunit%20alpha%20type-1-like%20prot_id
Group1.1	485095	+	Name=XM_003392894.1;Parent=19015;ID=19016;Alias=XM_003392894.1;ncbi_desc=proteasome%20subunit%20alpha%20type-1-like;Dbxref=NCBI_Gene	XP_003392942.1;Note=proteasome%20subunit%20alpha%20type-1-like%20prot_id
Group1.1	485099	+	Name=XM_003392894.1;Parent=19015;ID=19016;Alias=XM_003392894.1;ncbi_desc=proteasome%20subunit%20alpha%20type-1-like;Dbxref=NCBI_Gene	XP_003392942.1;Note=proteasome%20subunit%20alpha%20type-1-like%20prot_id
Group1.1	485111	+	Name=XM_003392894.1;Parent=19015;ID=19016;Alias=XM_003392894.1;ncbi_desc=proteasome%20subunit%20alpha%20type-1-like;Dbxref=NCBI_Gene	XP_003392942.1;Note=proteasome%20subunit%20alpha%20type-1-like%20prot_id
Group1.1	485117	+	Name=XM_003392894.1;Parent=19015;ID=19016;Alias=XM_003392894.1;ncbi_desc=proteasome%20subunit%20alpha%20type-1-like;Dbxref=NCBI_Gene	XP_003392942.1;Note=proteasome%20subunit%20alpha%20type-1-like%20prot_id
Group1.1	485118	+	Name=XM_003392894.1;Parent=19015;ID=19016;Alias=XM_003392894.1;ncbi_desc=proteasome%20subunit%20alpha%20type-1-like;Dbxref=NCBI_Gene	XP_003392942.1;Note=proteasome%20subunit%20alpha%20type-1-like%20prot_id
Group1.1	485379	+	Name=XM_003392894.1;Parent=19015;ID=19016;Alias=XM_003392894.1;ncbi_desc=proteasome%20subunit%20alpha%20type-1-like;Dbxref=NCBI_Gene	XP_003392942.1;Note=proteasome%20subunit%20alpha%20type-1-like%20prot_id
Group1.1	485390	+	Name=XM_003392894.1;Parent=19015;ID=19016;Alias=XM_003392894.1;ncbi_desc=proteasome%20subunit%20alpha%20type-1-like;Dbxref=NCBI_Gene	XP_003392942.1;Note=proteasome%20subunit%20alpha%20type-1-like%20prot_id
Group1.1	485395	+	Name=XM_003392894.1;Parent=19015;ID=19016;Alias=XM_003392894.1;ncbi_desc=proteasome%20subunit%20alpha%20type-1-like;Dbxref=NCBI_Gene	XP_003392942.1;Note=proteasome%20subunit%20alpha%20type-1-like%20prot_id
Group1.1	485401	+	Name=XM_003392894.1;Parent=19015;ID=19016;Alias=XM_003392894.1;ncbi_desc=proteasome%20subunit%20alpha%20type-1-like;Dbxref=NCBI_Gene	XP_003392942.1;Note=proteasome%20subunit%20alpha%20type-1-like%20prot_id
Group1.1	485420	+	Name=XM_003392894.1;Parent=19015;ID=19016;Alias=XM_003392894.1;ncbi_desc=proteasome%20subunit%20alpha%20type-1-like;Dbxref=NCBI_Gene	XP_003392942.1;Note=proteasome%20subunit%20alpha%20type-1-like%20prot_id
Group1.1	485427	+	Name=XM_003392894.1;Parent=19015;ID=19016;Alias=XM_003392894.1;ncbi_desc=proteasome%20subunit%20alpha%20type-1-like;Dbxref=NCBI_Gene	XP_003392942.1;Note=proteasome%20subunit%20alpha%20type-1-like%20prot_id
Group1.1	485461	+	Name=XM_003392894.1;Parent=19015;ID=19016;Alias=XM_003392894.1;ncbi_desc=proteasome%20subunit%20alpha%20type-1-like;Dbxref=NCBI_Gene	XP_003392942.1;Note=proteasome%20subunit%20alpha%20type-1-like%20prot_id
Group1.1	485462	+	Name=XM_003392894.1;Parent=19015;ID=19016;Alias=XM_003392894.1;ncbi_desc=proteasome%20subunit%20alpha%20type-1-like;Dbxref=NCBI_Gene	XP_003392942.1;Note=proteasome%20subunit%20alpha%20type-1-like%20prot_id
Group1.1	486156	+	Name=XM_003392894.1;Parent=19015;ID=19016;Alias=XM_003392894.1;ncbi_desc=proteasome%20subunit%20alpha%20type-1-like;Dbxref=NCBI_Gene	XP_003392942.1;Note=proteasome%20subunit%20alpha%20type-1-like%20prot_id
Group1.1	486188	+	Name=XM_003392894.1;Parent=19015;ID=19016;Alias=XM_003392894.1;ncbi_desc=proteasome%20subunit%20alpha%20type-1-like;Dbxref=NCBI_Gene	XP_003392942.1;Note=proteasome%20subunit%20alpha%20type-1-like%20prot_id
Group1.1	486193	+	Name=XM_003392894.1;Parent=19015;ID=19016;Alias=XM_003392894.1;ncbi_desc=proteasome%20subunit%20alpha%20type-1-like;Dbxref=NCBI_Gene	XP_003392942.1;Note=proteasome%20subunit%20alpha%20type-1-like%20prot_id
Group1.1	486194	+	Name=XM_003392894.1;Parent=19015;ID=19016;Alias=XM_003392894.1;ncbi_desc=proteasome%20subunit%20alpha%20type-1-like;Dbxref=NCBI_Gene	XP_003392942.1;Note=proteasome%20subunit%20alpha%20type-1-like%20prot_id
Group1.1	486195	+	Name=XM_003392894.1;Parent=19015;ID=19016;Alias=XM_003392894.1;ncbi_desc=proteasome%20subunit%20alpha%20type-1-like;Dbxref=NCBI_Gene	XP_003392942.1;Note=proteasome%20subunit%20alpha%20type-1-like%20prot_id
Group1.1	486200	+	Name=XM_003392894.1;Parent=19015;ID=19016;Alias=XM_003392894.1;ncbi_desc=proteasome%20subunit%20alpha%20type-1-like;Dbxref=NCBI_Gene	XP_003392942.1;Note=proteasome%20subunit%20alpha%20type-1-like%20prot_id
Group1.1	486205	+	Name=XM_003392894.1;Parent=19015;ID=19016;Alias=XM_003392894.1;ncbi_desc=proteasome%20subunit%20alpha%20type-1-like;Dbxref=NCBI_Gene	XP_003392942.1;Note=proteasome%20subunit%20alpha%20type-1-like%20prot_id
Group1.1	486208	+	Name=XM_003392894.1;Parent=19015;ID=19016;Alias=XM_003392894.1;ncbi_desc=proteasome%20subunit%20alpha%20type-1-like;Dbxref=NCBI_Gene	XP_003392942.1;Note=proteasome%20subunit%20alpha%20type-1-like%20prot_id
Group1.1	486213	+	Name=XM_003392894.1;Parent=19015;ID=19016;Alias=XM_003392894.1;ncbi_desc=proteasome%20subunit%20alpha%20type-1-like;Dbxref=NCBI_Gene	XP_003392942.1;Note=proteasome%20subunit%20alpha%20type-1-like%20prot_id
Group1.1	486216	+	Name=XM_003392894.1;Parent=19015;ID=19016;Alias=XM_003392894.1;ncbi_desc=proteasome%20subunit%20alpha%20type-1-like;Dbxref=NCBI_Gene	XP_003392942.1;Note=proteasome%20subunit%20alpha%20type-1-like%20prot_id
Group1.1	486217	+	Name=XM_003392894.1;Parent=19015;ID=19016;Alias=XM_003392894.1;ncbi_desc=proteasome%20subunit%20alpha%20type-1-like;Dbxref=NCBI_Gene	XP_003392942.1;Note=proteasome%20subunit%20alpha%20type-1-like%20prot_id
Group1.1	486218	+	Name=XM_003392894.1;Parent=19015;ID=19016;Alias=XM_003392894.1;ncbi_desc=proteasome%20subunit%20alpha%20type-1-like;Dbxref=NCBI_Gene	XP_003392942.1;Note=proteasome%20subunit%20alpha%20type-1-like%20prot_id
Group1.1	486222	+	Name=XM_003392894.1;Parent=19015;ID=19016;Alias=XM_003392894.1;ncbi_desc=proteasome%20subunit%20alpha%20type-1-like;Dbxref=NCBI_Gene	XP_003392942.1;Note=proteasome%20subunit%20alpha%20type-1-like%20prot_id
Group1.1	486227	+	Name=XM_003392894.1;Parent=19015;ID=19016;Alias=XM_003392894.1;ncbi_desc=proteasome%20subunit%20alpha%20type-1-like;Dbxref=NCBI_Gene	XP_003392942.1;Note=proteasome%20subunit%20alpha%20type-1-like%20prot_id
Group1.1	486230	+	Name=XM_003392894.1;Parent=19015;ID=19016;Alias=XM_003392894.1;ncbi_desc=proteasome%20subunit%20alpha%20type-1-like;Dbxref=NCBI_Gene	XP_003392942.1;Note=proteasome%20subunit%20alpha%20type-1-like%20prot_id
Group1.1	486236	+	Name=XM_003392894.1;Parent=19015;ID=19016;Alias=XM_003392894.1;ncbi_desc=proteasome%20subunit%20alpha%20type-1-like;Dbxref=NCBI_Gene	XP_003392942.1;Note=proteasome%20subunit%20alpha%20type-1-like%20prot_id
Group1.1	486239	+	Name=XM_003392894.1;Parent=19015;ID=19016;Alias=XM_003392894.1;ncbi_desc=proteasome%20subunit%20alpha%20type-1-like;Dbxref=NCBI_Gene	XP_003392942.1;Note=proteasome%20subunit%20alpha%20type-1-like%20prot_id
Group1.1	486241	+	Name=XM_003392894.1;Parent=19015;ID=19016;Alias=XM_003392894.1;ncbi_desc=proteasome%20subunit%20alpha%20type-1-like;Dbxref=NCBI_Gene	XP_003392942.1;Note=proteasome%20subunit%20alpha%20type-1-like%20prot_id
Group1.1	486242	+	Name=XM_003392894.1;Parent=19015;ID=19016;Alias=XM_003392894.1;ncbi_desc=proteasome%20subunit%20alpha%20type-1-like;Dbxref=NCBI_Gene	XP_003392942.1;Note=proteasome%20subunit%20alpha%20type-1-like%20prot_id
Group1.1	486249	+	Name=XM_003392894.1;Parent=19015;ID=19016;Alias=XM_003392894.1;ncbi_desc=proteasome%20subunit%20alpha%20type-1-like;Dbxref=NCBI_Gene	XP_003392942.1;Note=proteasome%20subunit%20alpha%20type-1-like%20prot_id
Group1.1	486250	+	Name=XM_003392894.1;Parent=19015;ID=19016;Alias=XM_003392894.1;ncbi_desc=proteasome%20subunit%20alpha%20type-1-like;Dbxref=NCBI_Gene	XP_003392942.1;Note=proteasome%20subunit%20alpha%20type-1-like%20prot_id
Group1.1	486251	+	Name=XM_003392894.1;Parent=19015;ID=19016;Alias=XM_003392894.1;ncbi_desc=proteasome%20subunit%20alpha%20type-1-like;Dbxref=NCBI_Gene	XP_003392942.1;Note=proteasome%20subunit%20alpha%20type-1-like%20prot_id
Group1.1	486266	+	Name=XM_003392894.1;Parent=19015;ID=19016;Alias=XM_003392894.1;ncbi_desc=proteasome%20subunit%20alpha%20type-1-like;Dbxref=NCBI_Gene	XP_003392942.1;Note=proteasome%20subunit%20alpha%20type-1-like%20prot_id
Group1.1	486277	+	Name=XM_003392894.1;Parent=19015;ID=19016;Alias=XM_003392894.1;ncbi_desc=proteasome%20subunit%20alpha%20type-1-like;Dbxref=NCBI_Gene	XP_003392942.1;Note=proteasome%20subunit%20alpha%20type-1-like%20prot_id
Group1.1	486278	+	Name=XM_003392894.1;Parent=19015;ID=19016;Alias=XM_003392894.1;ncbi_desc=proteasome%20subunit%20alpha%20type-1-like;Dbxref=NCBI_Gene	XP_003392942.1;Note=proteasome%20subunit%20alpha%20type-1-like%20prot_id
Group1.1	486284	+	Name=XM_003392894.1;Parent=19015;ID=19016;Alias=XM_003392894.1;ncbi_desc=proteasome%20subunit%20alpha%20type-1-like;Dbxref=NCBI_Gene	XP_003392942.1;Note=proteasome%20subunit%20alpha%20type-1-like%20prot_id
Group1.1	486286	+	Name=XM_003392894.1;Parent=19015;ID=19016;Alias=XM_003392894.1;ncbi_desc=proteasome%20subunit%20alpha%20type-1-like;Dbxref=NCBI_Gene	XP_003392942.1;Note=proteasome%20subunit%20alpha%20type-1-like%20prot_id
Group1.1	486287	+	Name=XM_003392894.1;Parent=19015;ID=19016;Alias=XM_003392894.1;ncbi_desc=proteasome%20subunit%20alpha%20type-1-like;Dbxref=NCBI_Gene	XP_003392942.1;Note=proteasome%20subunit%20alpha%20type-1-like%20prot_id
Group1.1	486293	+	Name=XM_003392894.1;Parent=19015;ID=19016;Alias=XM_003392894.1;ncbi_desc=proteasome%20subunit%20alpha%20type-1-like;Dbxref=NCBI_Gene	XP_003392942.1;Note=proteasome%20subunit%20alpha%20type-1-like%20prot_id
Group1.1	486295	+	Name=XM_003392894.1;Parent=19015;ID=19016;Alias=XM_003392894.1;ncbi_desc=proteasome%20subunit%20alpha%20type-1-like;Dbxref=NCBI_Gene	XP_003392942.1;Note=proteasome%20subunit%20alpha%20type-1-like%20prot_id
Group1.1	486296	+	Name=XM_003392894.1;Parent=19015;ID=19016;Alias=XM_003392894.1;ncbi_desc=proteasome%20subunit%20alpha%20type-1-like;Dbxref=NCBI_Gene	XP_003392942.1;Note=proteasome%20subunit%20alpha%20type-1-like%20prot_id
Group1.1	486300	+	Name=XM_003392894.1;Parent=19015;ID=19016;Alias=XM_003392894.1;ncbi_desc=proteasome%20subunit%20alpha%20type-1-like;Dbxref=NCBI_Gene	XP_003392942.1;Note=proteasome%20subunit%20alpha%20type-1-like%20prot_id
Group1.1	486302	+	Name=XM_003392894.1;Parent=19015;ID=19016;Alias=XM_003392894.1;ncbi_desc=proteasome%20subunit%20alpha%20type-1-like;Dbxref=NCBI_Gene	XP_003392942.1;Note=proteasome%20subunit%20alpha%20type-1-like%20prot_id
Group1.1	486308	+	Name=XM_003392894.1;Parent=19015;ID=19016;Alias=XM_003392894.1;ncbi_desc=proteasome%20subunit%20alpha%20type-1-like;Dbxref=NCBI_Gene	XP_003392942.1;Note=proteasome%20subunit%20alpha%20type-1-like%20prot_id
Group1.1	486322	+	Name=XM_003392894.1;Parent=19015;ID=19016;Alias=XM_003392894.1;ncbi_desc=proteasome%20subunit%20alpha%20type-1-like;Dbxref=NCBI_Gene	XP_003392942.1;Note=proteasome%20subunit%20alpha%20type-1-like%20prot_id
Group1.1	486323	+	Name=XM_003392894.1;Parent=19015;ID=19016;Alias=XM_003392894.1;ncbi_desc=proteasome%20subunit%20alpha%20type-1-like;Dbxref=NCBI_Gene	XP_003392942.1;Note=proteasome%20subunit%20alpha%20type-1-like%20prot_id
Group1.1	486726	-	Name=XM_003392893.1;Parent=19027;ID=19028;Alias=XM_003392893.1;ncbi_desc=lipoyl%20synthase,%20mitochondrial-like;Dbxref=NCBI_Gene	XP_003392941.1;Note=lipoyl%20synthase,%20mitochondrial-like%20prot_id
Group1.1	486743	-	Name=XM_003392893.1;Parent=19027;ID=19028;Alias=XM_003392893.1;ncbi_desc=lipoyl%20synthase,%20mitochondrial-like;Dbxref=NCBI_Gene	XP_003392941.1;Note=lipoyl%20synthase,%20mitochondrial-like%20prot_id
Group1.1	486748	-	Name=XM_003392893.1;Parent=19027;ID=19028;Alias=XM_003392893.1;ncbi_desc=lipoyl%20synthase,%20mitochondrial-like;Dbxref=NCBI_Gene	XP_003392941.1;Note=lipoyl%20synthase,%20mitochondrial-like%20prot_id
Group1.1	486756	-	Name=XM_003392893.1;Parent=19027;ID=19028;Alias=XM_003392893.1;ncbi_desc=lipoyl%20synthase,%20mitochondrial-like;Dbxref=NCBI_Gene	XP_003392941.1;Note=lipoyl%20synthase,%20mitochondrial-like%20prot_id
Group1.1	486757	-	Name=XM_003392893.1;Parent=19027;ID=19028;Alias=XM_003392893.1;ncbi_desc=lipoyl%20synthase,%20mitochondrial-like;Dbxref=NCBI_Gene	XP_003392941.1;Note=lipoyl%20synthase,%20mitochondrial-like%20prot_id
Group1.1	486775	-	Name=XM_003392893.1;Parent=19027;ID=19028;Alias=XM_003392893.1;ncbi_desc=lipoyl%20synthase,%20mitochondrial-like;Dbxref=NCBI_Gene	XP_003392941.1;Note=lipoyl%20synthase,%20mitochondrial-like%20prot_id
Group1.1	486776	-	Name=XM_003392893.1;Parent=19027;ID=19028;Alias=XM_003392893.1;ncbi_desc=lipoyl%20synthase,%20mitochondrial-like;Dbxref=NCBI_Gene	XP_003392941.1;Note=lipoyl%20synthase,%20mitochondrial-like%20prot_id
Group1.1	486781	-	Name=XM_003392893.1;Parent=19027;ID=19028;Alias=XM_003392893.1;ncbi_desc=lipoyl%20synthase,%20mitochondrial-like;Dbxref=NCBI_Gene	XP_003392941.1;Note=lipoyl%20synthase,%20mitochondrial-like%20prot_id
Group1.1	486782	-	Name=XM_003392893.1;Parent=19027;ID=19028;Alias=XM_003392893.1;ncbi_desc=lipoyl%20synthase,%20mitochondrial-like;Dbxref=NCBI_Gene	XP_003392941.1;Note=lipoyl%20synthase,%20mitochondrial-like%20prot_id
Group1.1	486790	-	Name=XM_003392893.1;Parent=19027;ID=19028;Alias=XM_003392893.1;ncbi_desc=lipoyl%20synthase,%20mitochondrial-like;Dbxref=NCBI_Gene	XP_003392941.1;Note=lipoyl%20synthase,%20mitochondrial-like%20prot_id
Group1.1	486791	-	Name=XM_003392893.1;Parent=19027;ID=19028;Alias=XM_003392893.1;ncbi_desc=lipoyl%20synthase,%20mitochondrial-like;Dbxref=NCBI_Gene	XP_003392941.1;Note=lipoyl%20synthase,%20mitochondrial-like%20prot_id
Group1.1	486792	-	Name=XM_003392893.1;Parent=19027;ID=19028;Alias=XM_003392893.1;ncbi_desc=lipoyl%20synthase,%20mitochondrial-like;Dbxref=NCBI_Gene	XP_003392941.1;Note=lipoyl%20synthase,%20mitochondrial-like%20prot_id
Group1.1	486793	-	Name=XM_003392893.1;Parent=19027;ID=19028;Alias=XM_003392893.1;ncbi_desc=lipoyl%20synthase,%20mitochondrial-like;Dbxref=NCBI_Gene	XP_003392941.1;Note=lipoyl%20synthase,%20mitochondrial-like%20prot_id
Group1.1	486800	-	Name=XM_003392893.1;Parent=19027;ID=19028;Alias=XM_003392893.1;ncbi_desc=lipoyl%20synthase,%20mitochondrial-like;Dbxref=NCBI_Gene	XP_003392941.1;Note=lipoyl%20synthase,%20mitochondrial-like%20prot_id
Group1.1	486809	-	Name=XM_003392893.1;Parent=19027;ID=19028;Alias=XM_003392893.1;ncbi_desc=lipoyl%20synthase,%20mitochondrial-like;Dbxref=NCBI_Gene	XP_003392941.1;Note=lipoyl%20synthase,%20mitochondrial-like%20prot_id
Group1.1	486810	-	Name=XM_003392893.1;Parent=19027;ID=19028;Alias=XM_003392893.1;ncbi_desc=lipoyl%20synthase,%20mitochondrial-like;Dbxref=NCBI_Gene	XP_003392941.1;Note=lipoyl%20synthase,%20mitochondrial-like%20prot_id
Group1.1	486818	-	Name=XM_003392893.1;Parent=19027;ID=19028;Alias=XM_003392893.1;ncbi_desc=lipoyl%20synthase,%20mitochondrial-like;Dbxref=NCBI_Gene	XP_003392941.1;Note=lipoyl%20synthase,%20mitochondrial-like%20prot_id
Group1.1	486849	-	Name=XM_003392893.1;Parent=19027;ID=19028;Alias=XM_003392893.1;ncbi_desc=lipoyl%20synthase,%20mitochondrial-like;Dbxref=NCBI_Gene	XP_003392941.1;Note=lipoyl%20synthase,%20mitochondrial-like%20prot_id
Group1.1	486860	-	Name=XM_003392893.1;Parent=19027;ID=19028;Alias=XM_003392893.1;ncbi_desc=lipoyl%20synthase,%20mitochondrial-like;Dbxref=NCBI_Gene	XP_003392941.1;Note=lipoyl%20synthase,%20mitochondrial-like%20prot_id
Group1.1	486861	-	Name=XM_003392893.1;Parent=19027;ID=19028;Alias=XM_003392893.1;ncbi_desc=lipoyl%20synthase,%20mitochondrial-like;Dbxref=NCBI_Gene	XP_003392941.1;Note=lipoyl%20synthase,%20mitochondrial-like%20prot_id
Group1.1	486864	-	Name=XM_003392893.1;Parent=19027;ID=19028;Alias=XM_003392893.1;ncbi_desc=lipoyl%20synthase,%20mitochondrial-like;Dbxref=NCBI_Gene	XP_003392941.1;Note=lipoyl%20synthase,%20mitochondrial-like%20prot_id
Group1.1	486868	-	Name=XM_003392893.1;Parent=19027;ID=19028;Alias=XM_003392893.1;ncbi_desc=lipoyl%20synthase,%20mitochondrial-like;Dbxref=NCBI_Gene	XP_003392941.1;Note=lipoyl%20synthase,%20mitochondrial-like%20prot_id
Group1.1	486872	-	Name=XM_003392893.1;Parent=19027;ID=19028;Alias=XM_003392893.1;ncbi_desc=lipoyl%20synthase,%20mitochondrial-like;Dbxref=NCBI_Gene	XP_003392941.1;Note=lipoyl%20synthase,%20mitochondrial-like%20prot_id
Group1.1	486887	-	Name=XM_003392893.1;Parent=19027;ID=19028;Alias=XM_003392893.1;ncbi_desc=lipoyl%20synthase,%20mitochondrial-like;Dbxref=NCBI_Gene	XP_003392941.1;Note=lipoyl%20synthase,%20mitochondrial-like%20prot_id
Group1.1	486893	-	Name=XM_003392893.1;Parent=19027;ID=19028;Alias=XM_003392893.1;ncbi_desc=lipoyl%20synthase,%20mitochondrial-like;Dbxref=NCBI_Gene	XP_003392941.1;Note=lipoyl%20synthase,%20mitochondrial-like%20prot_id
Group1.1	486898	-	Name=XM_003392893.1;Parent=19027;ID=19028;Alias=XM_003392893.1;ncbi_desc=lipoyl%20synthase,%20mitochondrial-like;Dbxref=NCBI_Gene	XP_003392941.1;Note=lipoyl%20synthase,%20mitochondrial-like%20prot_id
Group1.1	486910	-	Name=XM_003392893.1;Parent=19027;ID=19028;Alias=XM_003392893.1;ncbi_desc=lipoyl%20synthase,%20mitochondrial-like;Dbxref=NCBI_Gene	XP_003392941.1;Note=lipoyl%20synthase,%20mitochondrial-like%20prot_id
Group1.1	486913	-	Name=XM_003392893.1;Parent=19027;ID=19028;Alias=XM_003392893.1;ncbi_desc=lipoyl%20synthase,%20mitochondrial-like;Dbxref=NCBI_Gene	XP_003392941.1;Note=lipoyl%20synthase,%20mitochondrial-like%20prot_id
Group1.1	486920	-	Name=XM_003392893.1;Parent=19027;ID=19028;Alias=XM_003392893.1;ncbi_desc=lipoyl%20synthase,%20mitochondrial-like;Dbxref=NCBI_Gene	XP_003392941.1;Note=lipoyl%20synthase,%20mitochondrial-like%20prot_id
Group1.1	486932	-	Name=XM_003392893.1;Parent=19027;ID=19028;Alias=XM_003392893.1;ncbi_desc=lipoyl%20synthase,%20mitochondrial-like;Dbxref=NCBI_Gene	XP_003392941.1;Note=lipoyl%20synthase,%20mitochondrial-like%20prot_id
Group1.1	486936	-	Name=XM_003392893.1;Parent=19027;ID=19028;Alias=XM_003392893.1;ncbi_desc=lipoyl%20synthase,%20mitochondrial-like;Dbxref=NCBI_Gene	XP_003392941.1;Note=lipoyl%20synthase,%20mitochondrial-like%20prot_id
Group1.1	486941	-	Name=XM_003392893.1;Parent=19027;ID=19028;Alias=XM_003392893.1;ncbi_desc=lipoyl%20synthase,%20mitochondrial-like;Dbxref=NCBI_Gene	XP_003392941.1;Note=lipoyl%20synthase,%20mitochondrial-like%20prot_id
Group1.1	486943	-	Name=XM_003392893.1;Parent=19027;ID=19028;Alias=XM_003392893.1;ncbi_desc=lipoyl%20synthase,%20mitochondrial-like;Dbxref=NCBI_Gene	XP_003392941.1;Note=lipoyl%20synthase,%20mitochondrial-like%20prot_id
Group1.1	486944	-	Name=XM_003392893.1;Parent=19027;ID=19028;Alias=XM_003392893.1;ncbi_desc=lipoyl%20synthase,%20mitochondrial-like;Dbxref=NCBI_Gene	XP_003392941.1;Note=lipoyl%20synthase,%20mitochondrial-like%20prot_id
Group1.1	486947	-	Name=XM_003392893.1;Parent=19027;ID=19028;Alias=XM_003392893.1;ncbi_desc=lipoyl%20synthase,%20mitochondrial-like;Dbxref=NCBI_Gene	XP_003392941.1;Note=lipoyl%20synthase,%20mitochondrial-like%20prot_id
Group1.1	487057	-	Name=XM_003392893.1;Parent=19027;ID=19028;Alias=XM_003392893.1;ncbi_desc=lipoyl%20synthase,%20mitochondrial-like;Dbxref=NCBI_Gene	XP_003392941.1;Note=lipoyl%20synthase,%20mitochondrial-like%20prot_id
Group1.1	487063	-	Name=XM_003392893.1;Parent=19027;ID=19028;Alias=XM_003392893.1;ncbi_desc=lipoyl%20synthase,%20mitochondrial-like;Dbxref=NCBI_Gene	XP_003392941.1;Note=lipoyl%20synthase,%20mitochondrial-like%20prot_id
Group1.1	487070	-	Name=XM_003392893.1;Parent=19027;ID=19028;Alias=XM_003392893.1;ncbi_desc=lipoyl%20synthase,%20mitochondrial-like;Dbxref=NCBI_Gene	XP_003392941.1;Note=lipoyl%20synthase,%20mitochondrial-like%20prot_id
Group1.1	487075	-	Name=XM_003392893.1;Parent=19027;ID=19028;Alias=XM_003392893.1;ncbi_desc=lipoyl%20synthase,%20mitochondrial-like;Dbxref=NCBI_Gene	XP_003392941.1;Note=lipoyl%20synthase,%20mitochondrial-like%20prot_id
Group1.1	487076	-	Name=XM_003392893.1;Parent=19027;ID=19028;Alias=XM_003392893.1;ncbi_desc=lipoyl%20synthase,%20mitochondrial-like;Dbxref=NCBI_Gene	XP_003392941.1;Note=lipoyl%20synthase,%20mitochondrial-like%20prot_id
Group1.1	487082	-	Name=XM_003392893.1;Parent=19027;ID=19028;Alias=XM_003392893.1;ncbi_desc=lipoyl%20synthase,%20mitochondrial-like;Dbxref=NCBI_Gene	XP_003392941.1;Note=lipoyl%20synthase,%20mitochondrial-like%20prot_id
Group1.1	487090	-	Name=XM_003392893.1;Parent=19027;ID=19028;Alias=XM_003392893.1;ncbi_desc=lipoyl%20synthase,%20mitochondrial-like;Dbxref=NCBI_Gene	XP_003392941.1;Note=lipoyl%20synthase,%20mitochondrial-like%20prot_id
Group1.1	487091	-	Name=XM_003392893.1;Parent=19027;ID=19028;Alias=XM_003392893.1;ncbi_desc=lipoyl%20synthase,%20mitochondrial-like;Dbxref=NCBI_Gene	XP_003392941.1;Note=lipoyl%20synthase,%20mitochondrial-like%20prot_id
Group1.1	487092	-	Name=XM_003392893.1;Parent=19027;ID=19028;Alias=XM_003392893.1;ncbi_desc=lipoyl%20synthase,%20mitochondrial-like;Dbxref=NCBI_Gene	XP_003392941.1;Note=lipoyl%20synthase,%20mitochondrial-like%20prot_id
Group1.1	487096	-	Name=XM_003392893.1;Parent=19027;ID=19028;Alias=XM_003392893.1;ncbi_desc=lipoyl%20synthase,%20mitochondrial-like;Dbxref=NCBI_Gene	XP_003392941.1;Note=lipoyl%20synthase,%20mitochondrial-like%20prot_id
Group1.1	487098	-	Name=XM_003392893.1;Parent=19027;ID=19028;Alias=XM_003392893.1;ncbi_desc=lipoyl%20synthase,%20mitochondrial-like;Dbxref=NCBI_Gene	XP_003392941.1;Note=lipoyl%20synthase,%20mitochondrial-like%20prot_id
Group1.1	487119	-	Name=XM_003392893.1;Parent=19027;ID=19028;Alias=XM_003392893.1;ncbi_desc=lipoyl%20synthase,%20mitochondrial-like;Dbxref=NCBI_Gene	XP_003392941.1;Note=lipoyl%20synthase,%20mitochondrial-like%20prot_id
Group1.1	487133	-	Name=XM_003392893.1;Parent=19027;ID=19028;Alias=XM_003392893.1;ncbi_desc=lipoyl%20synthase,%20mitochondrial-like;Dbxref=NCBI_Gene	XP_003392941.1;Note=lipoyl%20synthase,%20mitochondrial-like%20prot_id
Group1.1	487135	-	Name=XM_003392893.1;Parent=19027;ID=19028;Alias=XM_003392893.1;ncbi_desc=lipoyl%20synthase,%20mitochondrial-like;Dbxref=NCBI_Gene	XP_003392941.1;Note=lipoyl%20synthase,%20mitochondrial-like%20prot_id
Group1.1	487136	-	Name=XM_003392893.1;Parent=19027;ID=19028;Alias=XM_003392893.1;ncbi_desc=lipoyl%20synthase,%20mitochondrial-like;Dbxref=NCBI_Gene	XP_003392941.1;Note=lipoyl%20synthase,%20mitochondrial-like%20prot_id
Group1.1	487137	-	Name=XM_003392893.1;Parent=19027;ID=19028;Alias=XM_003392893.1;ncbi_desc=lipoyl%20synthase,%20mitochondrial-like;Dbxref=NCBI_Gene	XP_003392941.1;Note=lipoyl%20synthase,%20mitochondrial-like%20prot_id
Group1.1	487138	-	Name=XM_003392893.1;Parent=19027;ID=19028;Alias=XM_003392893.1;ncbi_desc=lipoyl%20synthase,%20mitochondrial-like;Dbxref=NCBI_Gene	XP_003392941.1;Note=lipoyl%20synthase,%20mitochondrial-like%20prot_id
Group1.1	489127	-	Name=XM_003392893.1;Parent=19027;ID=19028;Alias=XM_003392893.1;ncbi_desc=lipoyl%20synthase,%20mitochondrial-like;Dbxref=NCBI_Gene	XP_003392941.1;Note=lipoyl%20synthase,%20mitochondrial-like%20prot_id
Group1.1	489128	-	Name=XM_003392893.1;Parent=19027;ID=19028;Alias=XM_003392893.1;ncbi_desc=lipoyl%20synthase,%20mitochondrial-like;Dbxref=NCBI_Gene	XP_003392941.1;Note=lipoyl%20synthase,%20mitochondrial-like%20prot_id
Group1.1	489129	-	Name=XM_003392893.1;Parent=19027;ID=19028;Alias=XM_003392893.1;ncbi_desc=lipoyl%20synthase,%20mitochondrial-like;Dbxref=NCBI_Gene	XP_003392941.1;Note=lipoyl%20synthase,%20mitochondrial-like%20prot_id
Group1.1	489130	-	Name=XM_003392893.1;Parent=19027;ID=19028;Alias=XM_003392893.1;ncbi_desc=lipoyl%20synthase,%20mitochondrial-like;Dbxref=NCBI_Gene	XP_003392941.1;Note=lipoyl%20synthase,%20mitochondrial-like%20prot_id
Group1.1	489143	-	Name=XM_003392893.1;Parent=19027;ID=19028;Alias=XM_003392893.1;ncbi_desc=lipoyl%20synthase,%20mitochondrial-like;Dbxref=NCBI_Gene	XP_003392941.1;Note=lipoyl%20synthase,%20mitochondrial-like%20prot_id
Group1.1	489144	-	Name=XM_003392893.1;Parent=19027;ID=19028;Alias=XM_003392893.1;ncbi_desc=lipoyl%20synthase,%20mitochondrial-like;Dbxref=NCBI_Gene	XP_003392941.1;Note=lipoyl%20synthase,%20mitochondrial-like%20prot_id
Group1.1	489147	-	Name=XM_003392893.1;Parent=19027;ID=19028;Alias=XM_003392893.1;ncbi_desc=lipoyl%20synthase,%20mitochondrial-like;Dbxref=NCBI_Gene	XP_003392941.1;Note=lipoyl%20synthase,%20mitochondrial-like%20prot_id
Group1.1	489151	-	Name=XM_003392893.1;Parent=19027;ID=19028;Alias=XM_003392893.1;ncbi_desc=lipoyl%20synthase,%20mitochondrial-like;Dbxref=NCBI_Gene	XP_003392941.1;Note=lipoyl%20synthase,%20mitochondrial-like%20prot_id
Group1.1	489165	-	Name=XM_003392893.1;Parent=19027;ID=19028;Alias=XM_003392893.1;ncbi_desc=lipoyl%20synthase,%20mitochondrial-like;Dbxref=NCBI_Gene	XP_003392941.1;Note=lipoyl%20synthase,%20mitochondrial-like%20prot_id
Group1.1	489168	-	Name=XM_003392893.1;Parent=19027;ID=19028;Alias=XM_003392893.1;ncbi_desc=lipoyl%20synthase,%20mitochondrial-like;Dbxref=NCBI_Gene	XP_003392941.1;Note=lipoyl%20synthase,%20mitochondrial-like%20prot_id
Group1.1	489180	-	Name=XM_003392893.1;Parent=19027;ID=19028;Alias=XM_003392893.1;ncbi_desc=lipoyl%20synthase,%20mitochondrial-like;Dbxref=NCBI_Gene	XP_003392941.1;Note=lipoyl%20synthase,%20mitochondrial-like%20prot_id
Group1.1	489182	-	Name=XM_003392893.1;Parent=19027;ID=19028;Alias=XM_003392893.1;ncbi_desc=lipoyl%20synthase,%20mitochondrial-like;Dbxref=NCBI_Gene	XP_003392941.1;Note=lipoyl%20synthase,%20mitochondrial-like%20prot_id
Group1.1	489189	-	Name=XM_003392893.1;Parent=19027;ID=19028;Alias=XM_003392893.1;ncbi_desc=lipoyl%20synthase,%20mitochondrial-like;Dbxref=NCBI_Gene	XP_003392941.1;Note=lipoyl%20synthase,%20mitochondrial-like%20prot_id
Group1.1	489195	-	Name=XM_003392893.1;Parent=19027;ID=19028;Alias=XM_003392893.1;ncbi_desc=lipoyl%20synthase,%20mitochondrial-like;Dbxref=NCBI_Gene	XP_003392941.1;Note=lipoyl%20synthase,%20mitochondrial-like%20prot_id
Group1.1	489199	-	Name=XM_003392893.1;Parent=19027;ID=19028;Alias=XM_003392893.1;ncbi_desc=lipoyl%20synthase,%20mitochondrial-like;Dbxref=NCBI_Gene	XP_003392941.1;Note=lipoyl%20synthase,%20mitochondrial-like%20prot_id
Group1.1	489204	-	Name=XM_003392893.1;Parent=19027;ID=19028;Alias=XM_003392893.1;ncbi_desc=lipoyl%20synthase,%20mitochondrial-like;Dbxref=NCBI_Gene	XP_003392941.1;Note=lipoyl%20synthase,%20mitochondrial-like%20prot_id
Group1.1	489205	-	Name=XM_003392893.1;Parent=19027;ID=19028;Alias=XM_003392893.1;ncbi_desc=lipoyl%20synthase,%20mitochondrial-like;Dbxref=NCBI_Gene	XP_003392941.1;Note=lipoyl%20synthase,%20mitochondrial-like%20prot_id
Group1.1	489219	-	Name=XM_003392893.1;Parent=19027;ID=19028;Alias=XM_003392893.1;ncbi_desc=lipoyl%20synthase,%20mitochondrial-like;Dbxref=NCBI_Gene	XP_003392941.1;Note=lipoyl%20synthase,%20mitochondrial-like%20prot_id
Group1.1	489223	-	Name=XM_003392893.1;Parent=19027;ID=19028;Alias=XM_003392893.1;ncbi_desc=lipoyl%20synthase,%20mitochondrial-like;Dbxref=NCBI_Gene	XP_003392941.1;Note=lipoyl%20synthase,%20mitochondrial-like%20prot_id
Group1.1	489246	-	Name=XM_003392893.1;Parent=19027;ID=19028;Alias=XM_003392893.1;ncbi_desc=lipoyl%20synthase,%20mitochondrial-like;Dbxref=NCBI_Gene	XP_003392941.1;Note=lipoyl%20synthase,%20mitochondrial-like%20prot_id
Group1.1	489264	-	Name=XM_003392893.1;Parent=19027;ID=19028;Alias=XM_003392893.1;ncbi_desc=lipoyl%20synthase,%20mitochondrial-like;Dbxref=NCBI_Gene	XP_003392941.1;Note=lipoyl%20synthase,%20mitochondrial-like%20prot_id
Group1.1	489268	-	Name=XM_003392893.1;Parent=19027;ID=19028;Alias=XM_003392893.1;ncbi_desc=lipoyl%20synthase,%20mitochondrial-like;Dbxref=NCBI_Gene	XP_003392941.1;Note=lipoyl%20synthase,%20mitochondrial-like%20prot_id
Group1.1	489270	-	Name=XM_003392893.1;Parent=19027;ID=19028;Alias=XM_003392893.1;ncbi_desc=lipoyl%20synthase,%20mitochondrial-like;Dbxref=NCBI_Gene	XP_003392941.1;Note=lipoyl%20synthase,%20mitochondrial-like%20prot_id
Group1.1	489281	-	Name=XM_003392893.1;Parent=19027;ID=19028;Alias=XM_003392893.1;ncbi_desc=lipoyl%20synthase,%20mitochondrial-like;Dbxref=NCBI_Gene	XP_003392941.1;Note=lipoyl%20synthase,%20mitochondrial-like%20prot_id
Group1.1	489282	-	Name=XM_003392893.1;Parent=19027;ID=19028;Alias=XM_003392893.1;ncbi_desc=lipoyl%20synthase,%20mitochondrial-like;Dbxref=NCBI_Gene	XP_003392941.1;Note=lipoyl%20synthase,%20mitochondrial-like%20prot_id
Group1.1	489283	-	Name=XM_003392893.1;Parent=19027;ID=19028;Alias=XM_003392893.1;ncbi_desc=lipoyl%20synthase,%20mitochondrial-like;Dbxref=NCBI_Gene	XP_003392941.1;Note=lipoyl%20synthase,%20mitochondrial-like%20prot_id
Group1.1	489284	-	Name=XM_003392893.1;Parent=19027;ID=19028;Alias=XM_003392893.1;ncbi_desc=lipoyl%20synthase,%20mitochondrial-like;Dbxref=NCBI_Gene	XP_003392941.1;Note=lipoyl%20synthase,%20mitochondrial-like%20prot_id
Group1.1	489288	-	Name=XM_003392893.1;Parent=19027;ID=19028;Alias=XM_003392893.1;ncbi_desc=lipoyl%20synthase,%20mitochondrial-like;Dbxref=NCBI_Gene	XP_003392941.1;Note=lipoyl%20synthase,%20mitochondrial-like%20prot_id
Group1.1	489289	-	Name=XM_003392893.1;Parent=19027;ID=19028;Alias=XM_003392893.1;ncbi_desc=lipoyl%20synthase,%20mitochondrial-like;Dbxref=NCBI_Gene	XP_003392941.1;Note=lipoyl%20synthase,%20mitochondrial-like%20prot_id
Group1.1	489453	-	Name=XM_003392893.1;Parent=19027;ID=19028;Alias=XM_003392893.1;ncbi_desc=lipoyl%20synthase,%20mitochondrial-like;Dbxref=NCBI_Gene	XP_003392941.1;Note=lipoyl%20synthase,%20mitochondrial-like%20prot_id
Group1.1	489458	-	Name=XM_003392893.1;Parent=19027;ID=19028;Alias=XM_003392893.1;ncbi_desc=lipoyl%20synthase,%20mitochondrial-like;Dbxref=NCBI_Gene	XP_003392941.1;Note=lipoyl%20synthase,%20mitochondrial-like%20prot_id
Group1.1	489459	-	Name=XM_003392893.1;Parent=19027;ID=19028;Alias=XM_003392893.1;ncbi_desc=lipoyl%20synthase,%20mitochondrial-like;Dbxref=NCBI_Gene	XP_003392941.1;Note=lipoyl%20synthase,%20mitochondrial-like%20prot_id
Group1.1	489461	-	Name=XM_003392893.1;Parent=19027;ID=19028;Alias=XM_003392893.1;ncbi_desc=lipoyl%20synthase,%20mitochondrial-like;Dbxref=NCBI_Gene	XP_003392941.1;Note=lipoyl%20synthase,%20mitochondrial-like%20prot_id
Group1.1	489469	-	Name=XM_003392893.1;Parent=19027;ID=19028;Alias=XM_003392893.1;ncbi_desc=lipoyl%20synthase,%20mitochondrial-like;Dbxref=NCBI_Gene	XP_003392941.1;Note=lipoyl%20synthase,%20mitochondrial-like%20prot_id
Group1.1	489470	-	Name=XM_003392893.1;Parent=19027;ID=19028;Alias=XM_003392893.1;ncbi_desc=lipoyl%20synthase,%20mitochondrial-like;Dbxref=NCBI_Gene	XP_003392941.1;Note=lipoyl%20synthase,%20mitochondrial-like%20prot_id
Group1.1	489487	-	Name=XM_003392893.1;Parent=19027;ID=19028;Alias=XM_003392893.1;ncbi_desc=lipoyl%20synthase,%20mitochondrial-like;Dbxref=NCBI_Gene	XP_003392941.1;Note=lipoyl%20synthase,%20mitochondrial-like%20prot_id
Group1.1	489497	-	Name=XM_003392893.1;Parent=19027;ID=19028;Alias=XM_003392893.1;ncbi_desc=lipoyl%20synthase,%20mitochondrial-like;Dbxref=NCBI_Gene	XP_003392941.1;Note=lipoyl%20synthase,%20mitochondrial-like%20prot_id
Group1.1	489498	-	Name=XM_003392893.1;Parent=19027;ID=19028;Alias=XM_003392893.1;ncbi_desc=lipoyl%20synthase,%20mitochondrial-like;Dbxref=NCBI_Gene	XP_003392941.1;Note=lipoyl%20synthase,%20mitochondrial-like%20prot_id
Group1.1	489503	-	Name=XM_003392893.1;Parent=19027;ID=19028;Alias=XM_003392893.1;ncbi_desc=lipoyl%20synthase,%20mitochondrial-like;Dbxref=NCBI_Gene	XP_003392941.1;Note=lipoyl%20synthase,%20mitochondrial-like%20prot_id
Group1.1	489517	-	Name=XM_003392893.1;Parent=19027;ID=19028;Alias=XM_003392893.1;ncbi_desc=lipoyl%20synthase,%20mitochondrial-like;Dbxref=NCBI_Gene	XP_003392941.1;Note=lipoyl%20synthase,%20mitochondrial-like%20prot_id
Group1.1	490130	+	Name=XM_003392888.1;Parent=19041;ID=19042;Alias=XM_003392888.1;ncbi_desc=sterol%20regulatory%20element-binding%20protein%201-like%20isoform%201;Dbxref=NCBI_Gene	XP_003392936.1;Note=sterol%20regulatory%20element-binding%20protein%201-like%20isoform%201%20prot_id
Group1.1	490130	+	Name=XM_003392889.1;Parent=19041;ID=19059;Alias=XM_003392889.1;ncbi_desc=sterol%20regulatory%20element-binding%20protein%201-like%20isoform%202;Dbxref=NCBI_Gene	XP_003392937.1;Note=sterol%20regulatory%20element-binding%20protein%201-like%20isoform%202%20prot_id
Group1.1	490135	+	Name=XM_003392888.1;Parent=19041;ID=19042;Alias=XM_003392888.1;ncbi_desc=sterol%20regulatory%20element-binding%20protein%201-like%20isoform%201;Dbxref=NCBI_Gene	XP_003392936.1;Note=sterol%20regulatory%20element-binding%20protein%201-like%20isoform%201%20prot_id
Group1.1	490135	+	Name=XM_003392889.1;Parent=19041;ID=19059;Alias=XM_003392889.1;ncbi_desc=sterol%20regulatory%20element-binding%20protein%201-like%20isoform%202;Dbxref=NCBI_Gene	XP_003392937.1;Note=sterol%20regulatory%20element-binding%20protein%201-like%20isoform%202%20prot_id
Group1.1	490154	+	Name=XM_003392888.1;Parent=19041;ID=19042;Alias=XM_003392888.1;ncbi_desc=sterol%20regulatory%20element-binding%20protein%201-like%20isoform%201;Dbxref=NCBI_Gene	XP_003392936.1;Note=sterol%20regulatory%20element-binding%20protein%201-like%20isoform%201%20prot_id
Group1.1	490154	+	Name=XM_003392889.1;Parent=19041;ID=19059;Alias=XM_003392889.1;ncbi_desc=sterol%20regulatory%20element-binding%20protein%201-like%20isoform%202;Dbxref=NCBI_Gene	XP_003392937.1;Note=sterol%20regulatory%20element-binding%20protein%201-like%20isoform%202%20prot_id
Group1.1	490157	+	Name=XM_003392888.1;Parent=19041;ID=19042;Alias=XM_003392888.1;ncbi_desc=sterol%20regulatory%20element-binding%20protein%201-like%20isoform%201;Dbxref=NCBI_Gene	XP_003392936.1;Note=sterol%20regulatory%20element-binding%20protein%201-like%20isoform%201%20prot_id
Group1.1	490157	+	Name=XM_003392889.1;Parent=19041;ID=19059;Alias=XM_003392889.1;ncbi_desc=sterol%20regulatory%20element-binding%20protein%201-like%20isoform%202;Dbxref=NCBI_Gene	XP_003392937.1;Note=sterol%20regulatory%20element-binding%20protein%201-like%20isoform%202%20prot_id
Group1.1	490161	+	Name=XM_003392888.1;Parent=19041;ID=19042;Alias=XM_003392888.1;ncbi_desc=sterol%20regulatory%20element-binding%20protein%201-like%20isoform%201;Dbxref=NCBI_Gene	XP_003392936.1;Note=sterol%20regulatory%20element-binding%20protein%201-like%20isoform%201%20prot_id
Group1.1	490161	+	Name=XM_003392889.1;Parent=19041;ID=19059;Alias=XM_003392889.1;ncbi_desc=sterol%20regulatory%20element-binding%20protein%201-like%20isoform%202;Dbxref=NCBI_Gene	XP_003392937.1;Note=sterol%20regulatory%20element-binding%20protein%201-like%20isoform%202%20prot_id
Group1.1	490162	+	Name=XM_003392888.1;Parent=19041;ID=19042;Alias=XM_003392888.1;ncbi_desc=sterol%20regulatory%20element-binding%20protein%201-like%20isoform%201;Dbxref=NCBI_Gene	XP_003392936.1;Note=sterol%20regulatory%20element-binding%20protein%201-like%20isoform%201%20prot_id
Group1.1	490162	+	Name=XM_003392889.1;Parent=19041;ID=19059;Alias=XM_003392889.1;ncbi_desc=sterol%20regulatory%20element-binding%20protein%201-like%20isoform%202;Dbxref=NCBI_Gene	XP_003392937.1;Note=sterol%20regulatory%20element-binding%20protein%201-like%20isoform%202%20prot_id
Group1.1	490166	+	Name=XM_003392888.1;Parent=19041;ID=19042;Alias=XM_003392888.1;ncbi_desc=sterol%20regulatory%20element-binding%20protein%201-like%20isoform%201;Dbxref=NCBI_Gene	XP_003392936.1;Note=sterol%20regulatory%20element-binding%20protein%201-like%20isoform%201%20prot_id
Group1.1	490166	+	Name=XM_003392889.1;Parent=19041;ID=19059;Alias=XM_003392889.1;ncbi_desc=sterol%20regulatory%20element-binding%20protein%201-like%20isoform%202;Dbxref=NCBI_Gene	XP_003392937.1;Note=sterol%20regulatory%20element-binding%20protein%201-like%20isoform%202%20prot_id
Group1.1	490167	+	Name=XM_003392888.1;Parent=19041;ID=19042;Alias=XM_003392888.1;ncbi_desc=sterol%20regulatory%20element-binding%20protein%201-like%20isoform%201;Dbxref=NCBI_Gene	XP_003392936.1;Note=sterol%20regulatory%20element-binding%20protein%201-like%20isoform%201%20prot_id
Group1.1	490167	+	Name=XM_003392889.1;Parent=19041;ID=19059;Alias=XM_003392889.1;ncbi_desc=sterol%20regulatory%20element-binding%20protein%201-like%20isoform%202;Dbxref=NCBI_Gene	XP_003392937.1;Note=sterol%20regulatory%20element-binding%20protein%201-like%20isoform%202%20prot_id
Group1.1	490178	+	Name=XM_003392888.1;Parent=19041;ID=19042;Alias=XM_003392888.1;ncbi_desc=sterol%20regulatory%20element-binding%20protein%201-like%20isoform%201;Dbxref=NCBI_Gene	XP_003392936.1;Note=sterol%20regulatory%20element-binding%20protein%201-like%20isoform%201%20prot_id
Group1.1	490178	+	Name=XM_003392889.1;Parent=19041;ID=19059;Alias=XM_003392889.1;ncbi_desc=sterol%20regulatory%20element-binding%20protein%201-like%20isoform%202;Dbxref=NCBI_Gene	XP_003392937.1;Note=sterol%20regulatory%20element-binding%20protein%201-like%20isoform%202%20prot_id
Group1.1	490179	+	Name=XM_003392888.1;Parent=19041;ID=19042;Alias=XM_003392888.1;ncbi_desc=sterol%20regulatory%20element-binding%20protein%201-like%20isoform%201;Dbxref=NCBI_Gene	XP_003392936.1;Note=sterol%20regulatory%20element-binding%20protein%201-like%20isoform%201%20prot_id
Group1.1	490179	+	Name=XM_003392889.1;Parent=19041;ID=19059;Alias=XM_003392889.1;ncbi_desc=sterol%20regulatory%20element-binding%20protein%201-like%20isoform%202;Dbxref=NCBI_Gene	XP_003392937.1;Note=sterol%20regulatory%20element-binding%20protein%201-like%20isoform%202%20prot_id
Group1.1	490202	+	Name=XM_003392888.1;Parent=19041;ID=19042;Alias=XM_003392888.1;ncbi_desc=sterol%20regulatory%20element-binding%20protein%201-like%20isoform%201;Dbxref=NCBI_Gene	XP_003392936.1;Note=sterol%20regulatory%20element-binding%20protein%201-like%20isoform%201%20prot_id
Group1.1	490202	+	Name=XM_003392889.1;Parent=19041;ID=19059;Alias=XM_003392889.1;ncbi_desc=sterol%20regulatory%20element-binding%20protein%201-like%20isoform%202;Dbxref=NCBI_Gene	XP_003392937.1;Note=sterol%20regulatory%20element-binding%20protein%201-like%20isoform%202%20prot_id
Group1.1	490203	+	Name=XM_003392888.1;Parent=19041;ID=19042;Alias=XM_003392888.1;ncbi_desc=sterol%20regulatory%20element-binding%20protein%201-like%20isoform%201;Dbxref=NCBI_Gene	XP_003392936.1;Note=sterol%20regulatory%20element-binding%20protein%201-like%20isoform%201%20prot_id
Group1.1	490203	+	Name=XM_003392889.1;Parent=19041;ID=19059;Alias=XM_003392889.1;ncbi_desc=sterol%20regulatory%20element-binding%20protein%201-like%20isoform%202;Dbxref=NCBI_Gene	XP_003392937.1;Note=sterol%20regulatory%20element-binding%20protein%201-like%20isoform%202%20prot_id
Group1.1	490209	+	Name=XM_003392888.1;Parent=19041;ID=19042;Alias=XM_003392888.1;ncbi_desc=sterol%20regulatory%20element-binding%20protein%201-like%20isoform%201;Dbxref=NCBI_Gene	XP_003392936.1;Note=sterol%20regulatory%20element-binding%20protein%201-like%20isoform%201%20prot_id
Group1.1	490209	+	Name=XM_003392889.1;Parent=19041;ID=19059;Alias=XM_003392889.1;ncbi_desc=sterol%20regulatory%20element-binding%20protein%201-like%20isoform%202;Dbxref=NCBI_Gene	XP_003392937.1;Note=sterol%20regulatory%20element-binding%20protein%201-like%20isoform%202%20prot_id
Group1.1	490213	+	Name=XM_003392888.1;Parent=19041;ID=19042;Alias=XM_003392888.1;ncbi_desc=sterol%20regulatory%20element-binding%20protein%201-like%20isoform%201;Dbxref=NCBI_Gene	XP_003392936.1;Note=sterol%20regulatory%20element-binding%20protein%201-like%20isoform%201%20prot_id
Group1.1	490213	+	Name=XM_003392889.1;Parent=19041;ID=19059;Alias=XM_003392889.1;ncbi_desc=sterol%20regulatory%20element-binding%20protein%201-like%20isoform%202;Dbxref=NCBI_Gene	XP_003392937.1;Note=sterol%20regulatory%20element-binding%20protein%201-like%20isoform%202%20prot_id
Group1.1	490216	+	Name=XM_003392888.1;Parent=19041;ID=19042;Alias=XM_003392888.1;ncbi_desc=sterol%20regulatory%20element-binding%20protein%201-like%20isoform%201;Dbxref=NCBI_Gene	XP_003392936.1;Note=sterol%20regulatory%20element-binding%20protein%201-like%20isoform%201%20prot_id
Group1.1	490216	+	Name=XM_003392889.1;Parent=19041;ID=19059;Alias=XM_003392889.1;ncbi_desc=sterol%20regulatory%20element-binding%20protein%201-like%20isoform%202;Dbxref=NCBI_Gene	XP_003392937.1;Note=sterol%20regulatory%20element-binding%20protein%201-like%20isoform%202%20prot_id
Group1.1	490223	+	Name=XM_003392888.1;Parent=19041;ID=19042;Alias=XM_003392888.1;ncbi_desc=sterol%20regulatory%20element-binding%20protein%201-like%20isoform%201;Dbxref=NCBI_Gene	XP_003392936.1;Note=sterol%20regulatory%20element-binding%20protein%201-like%20isoform%201%20prot_id
Group1.1	490223	+	Name=XM_003392889.1;Parent=19041;ID=19059;Alias=XM_003392889.1;ncbi_desc=sterol%20regulatory%20element-binding%20protein%201-like%20isoform%202;Dbxref=NCBI_Gene	XP_003392937.1;Note=sterol%20regulatory%20element-binding%20protein%201-like%20isoform%202%20prot_id
Group1.1	490744	+	Name=XM_003392888.1;Parent=19041;ID=19042;Alias=XM_003392888.1;ncbi_desc=sterol%20regulatory%20element-binding%20protein%201-like%20isoform%201;Dbxref=NCBI_Gene	XP_003392936.1;Note=sterol%20regulatory%20element-binding%20protein%201-like%20isoform%201%20prot_id
Group1.1	490745	+	Name=XM_003392888.1;Parent=19041;ID=19042;Alias=XM_003392888.1;ncbi_desc=sterol%20regulatory%20element-binding%20protein%201-like%20isoform%201;Dbxref=NCBI_Gene	XP_003392936.1;Note=sterol%20regulatory%20element-binding%20protein%201-like%20isoform%201%20prot_id
Group1.1	490756	+	Name=XM_003392888.1;Parent=19041;ID=19042;Alias=XM_003392888.1;ncbi_desc=sterol%20regulatory%20element-binding%20protein%201-like%20isoform%201;Dbxref=NCBI_Gene	XP_003392936.1;Note=sterol%20regulatory%20element-binding%20protein%201-like%20isoform%201%20prot_id
Group1.1	490774	+	Name=XM_003392888.1;Parent=19041;ID=19042;Alias=XM_003392888.1;ncbi_desc=sterol%20regulatory%20element-binding%20protein%201-like%20isoform%201;Dbxref=NCBI_Gene	XP_003392936.1;Note=sterol%20regulatory%20element-binding%20protein%201-like%20isoform%201%20prot_id
Group1.1	490782	+	Name=XM_003392888.1;Parent=19041;ID=19042;Alias=XM_003392888.1;ncbi_desc=sterol%20regulatory%20element-binding%20protein%201-like%20isoform%201;Dbxref=NCBI_Gene	XP_003392936.1;Note=sterol%20regulatory%20element-binding%20protein%201-like%20isoform%201%20prot_id
Group1.1	490783	+	Name=XM_003392888.1;Parent=19041;ID=19042;Alias=XM_003392888.1;ncbi_desc=sterol%20regulatory%20element-binding%20protein%201-like%20isoform%201;Dbxref=NCBI_Gene	XP_003392936.1;Note=sterol%20regulatory%20element-binding%20protein%201-like%20isoform%201%20prot_id
Group1.1	490812	+	Name=XM_003392888.1;Parent=19041;ID=19042;Alias=XM_003392888.1;ncbi_desc=sterol%20regulatory%20element-binding%20protein%201-like%20isoform%201;Dbxref=NCBI_Gene	XP_003392936.1;Note=sterol%20regulatory%20element-binding%20protein%201-like%20isoform%201%20prot_id
Group1.1	490819	+	Name=XM_003392888.1;Parent=19041;ID=19042;Alias=XM_003392888.1;ncbi_desc=sterol%20regulatory%20element-binding%20protein%201-like%20isoform%201;Dbxref=NCBI_Gene	XP_003392936.1;Note=sterol%20regulatory%20element-binding%20protein%201-like%20isoform%201%20prot_id
Group1.1	490828	+	Name=XM_003392888.1;Parent=19041;ID=19042;Alias=XM_003392888.1;ncbi_desc=sterol%20regulatory%20element-binding%20protein%201-like%20isoform%201;Dbxref=NCBI_Gene	XP_003392936.1;Note=sterol%20regulatory%20element-binding%20protein%201-like%20isoform%201%20prot_id
Group1.1	490830	+	Name=XM_003392888.1;Parent=19041;ID=19042;Alias=XM_003392888.1;ncbi_desc=sterol%20regulatory%20element-binding%20protein%201-like%20isoform%201;Dbxref=NCBI_Gene	XP_003392936.1;Note=sterol%20regulatory%20element-binding%20protein%201-like%20isoform%201%20prot_id
Group1.1	495550	+	Name=XM_003392888.1;Parent=19041;ID=19042;Alias=XM_003392888.1;ncbi_desc=sterol%20regulatory%20element-binding%20protein%201-like%20isoform%201;Dbxref=NCBI_Gene	XP_003392936.1;Note=sterol%20regulatory%20element-binding%20protein%201-like%20isoform%201%20prot_id
Group1.1	495550	+	Name=XM_003392889.1;Parent=19041;ID=19059;Alias=XM_003392889.1;ncbi_desc=sterol%20regulatory%20element-binding%20protein%201-like%20isoform%202;Dbxref=NCBI_Gene	XP_003392937.1;Note=sterol%20regulatory%20element-binding%20protein%201-like%20isoform%202%20prot_id
Group1.1	495553	+	Name=XM_003392888.1;Parent=19041;ID=19042;Alias=XM_003392888.1;ncbi_desc=sterol%20regulatory%20element-binding%20protein%201-like%20isoform%201;Dbxref=NCBI_Gene	XP_003392936.1;Note=sterol%20regulatory%20element-binding%20protein%201-like%20isoform%201%20prot_id
Group1.1	495553	+	Name=XM_003392889.1;Parent=19041;ID=19059;Alias=XM_003392889.1;ncbi_desc=sterol%20regulatory%20element-binding%20protein%201-like%20isoform%202;Dbxref=NCBI_Gene	XP_003392937.1;Note=sterol%20regulatory%20element-binding%20protein%201-like%20isoform%202%20prot_id
Group1.1	495554	+	Name=XM_003392888.1;Parent=19041;ID=19042;Alias=XM_003392888.1;ncbi_desc=sterol%20regulatory%20element-binding%20protein%201-like%20isoform%201;Dbxref=NCBI_Gene	XP_003392936.1;Note=sterol%20regulatory%20element-binding%20protein%201-like%20isoform%201%20prot_id
Group1.1	495554	+	Name=XM_003392889.1;Parent=19041;ID=19059;Alias=XM_003392889.1;ncbi_desc=sterol%20regulatory%20element-binding%20protein%201-like%20isoform%202;Dbxref=NCBI_Gene	XP_003392937.1;Note=sterol%20regulatory%20element-binding%20protein%201-like%20isoform%202%20prot_id
Group1.1	495564	+	Name=XM_003392888.1;Parent=19041;ID=19042;Alias=XM_003392888.1;ncbi_desc=sterol%20regulatory%20element-binding%20protein%201-like%20isoform%201;Dbxref=NCBI_Gene	XP_003392936.1;Note=sterol%20regulatory%20element-binding%20protein%201-like%20isoform%201%20prot_id
Group1.1	495564	+	Name=XM_003392889.1;Parent=19041;ID=19059;Alias=XM_003392889.1;ncbi_desc=sterol%20regulatory%20element-binding%20protein%201-like%20isoform%202;Dbxref=NCBI_Gene	XP_003392937.1;Note=sterol%20regulatory%20element-binding%20protein%201-like%20isoform%202%20prot_id
Group1.1	495572	+	Name=XM_003392888.1;Parent=19041;ID=19042;Alias=XM_003392888.1;ncbi_desc=sterol%20regulatory%20element-binding%20protein%201-like%20isoform%201;Dbxref=NCBI_Gene	XP_003392936.1;Note=sterol%20regulatory%20element-binding%20protein%201-like%20isoform%201%20prot_id
Group1.1	495572	+	Name=XM_003392889.1;Parent=19041;ID=19059;Alias=XM_003392889.1;ncbi_desc=sterol%20regulatory%20element-binding%20protein%201-like%20isoform%202;Dbxref=NCBI_Gene	XP_003392937.1;Note=sterol%20regulatory%20element-binding%20protein%201-like%20isoform%202%20prot_id
Group1.1	495575	+	Name=XM_003392888.1;Parent=19041;ID=19042;Alias=XM_003392888.1;ncbi_desc=sterol%20regulatory%20element-binding%20protein%201-like%20isoform%201;Dbxref=NCBI_Gene	XP_003392936.1;Note=sterol%20regulatory%20element-binding%20protein%201-like%20isoform%201%20prot_id
Group1.1	495575	+	Name=XM_003392889.1;Parent=19041;ID=19059;Alias=XM_003392889.1;ncbi_desc=sterol%20regulatory%20element-binding%20protein%201-like%20isoform%202;Dbxref=NCBI_Gene	XP_003392937.1;Note=sterol%20regulatory%20element-binding%20protein%201-like%20isoform%202%20prot_id
Group1.1	495576	+	Name=XM_003392888.1;Parent=19041;ID=19042;Alias=XM_003392888.1;ncbi_desc=sterol%20regulatory%20element-binding%20protein%201-like%20isoform%201;Dbxref=NCBI_Gene	XP_003392936.1;Note=sterol%20regulatory%20element-binding%20protein%201-like%20isoform%201%20prot_id
Group1.1	495576	+	Name=XM_003392889.1;Parent=19041;ID=19059;Alias=XM_003392889.1;ncbi_desc=sterol%20regulatory%20element-binding%20protein%201-like%20isoform%202;Dbxref=NCBI_Gene	XP_003392937.1;Note=sterol%20regulatory%20element-binding%20protein%201-like%20isoform%202%20prot_id
Group1.1	495583	+	Name=XM_003392888.1;Parent=19041;ID=19042;Alias=XM_003392888.1;ncbi_desc=sterol%20regulatory%20element-binding%20protein%201-like%20isoform%201;Dbxref=NCBI_Gene	XP_003392936.1;Note=sterol%20regulatory%20element-binding%20protein%201-like%20isoform%201%20prot_id
Group1.1	495583	+	Name=XM_003392889.1;Parent=19041;ID=19059;Alias=XM_003392889.1;ncbi_desc=sterol%20regulatory%20element-binding%20protein%201-like%20isoform%202;Dbxref=NCBI_Gene	XP_003392937.1;Note=sterol%20regulatory%20element-binding%20protein%201-like%20isoform%202%20prot_id
Group1.1	495597	+	Name=XM_003392888.1;Parent=19041;ID=19042;Alias=XM_003392888.1;ncbi_desc=sterol%20regulatory%20element-binding%20protein%201-like%20isoform%201;Dbxref=NCBI_Gene	XP_003392936.1;Note=sterol%20regulatory%20element-binding%20protein%201-like%20isoform%201%20prot_id
Group1.1	495597	+	Name=XM_003392889.1;Parent=19041;ID=19059;Alias=XM_003392889.1;ncbi_desc=sterol%20regulatory%20element-binding%20protein%201-like%20isoform%202;Dbxref=NCBI_Gene	XP_003392937.1;Note=sterol%20regulatory%20element-binding%20protein%201-like%20isoform%202%20prot_id
Group1.1	495614	+	Name=XM_003392888.1;Parent=19041;ID=19042;Alias=XM_003392888.1;ncbi_desc=sterol%20regulatory%20element-binding%20protein%201-like%20isoform%201;Dbxref=NCBI_Gene	XP_003392936.1;Note=sterol%20regulatory%20element-binding%20protein%201-like%20isoform%201%20prot_id
Group1.1	495614	+	Name=XM_003392889.1;Parent=19041;ID=19059;Alias=XM_003392889.1;ncbi_desc=sterol%20regulatory%20element-binding%20protein%201-like%20isoform%202;Dbxref=NCBI_Gene	XP_003392937.1;Note=sterol%20regulatory%20element-binding%20protein%201-like%20isoform%202%20prot_id
Group1.1	495615	+	Name=XM_003392888.1;Parent=19041;ID=19042;Alias=XM_003392888.1;ncbi_desc=sterol%20regulatory%20element-binding%20protein%201-like%20isoform%201;Dbxref=NCBI_Gene	XP_003392936.1;Note=sterol%20regulatory%20element-binding%20protein%201-like%20isoform%201%20prot_id
Group1.1	495615	+	Name=XM_003392889.1;Parent=19041;ID=19059;Alias=XM_003392889.1;ncbi_desc=sterol%20regulatory%20element-binding%20protein%201-like%20isoform%202;Dbxref=NCBI_Gene	XP_003392937.1;Note=sterol%20regulatory%20element-binding%20protein%201-like%20isoform%202%20prot_id
Group1.1	498300	-	Name=XM_003392861.1;Parent=19088;ID=19089;Alias=XM_003392861.1;ncbi_desc=nuclear%20receptor%202C2-associated%20protein-like;Dbxref=NCBI_Gene	XP_003392909.1;Note=nuclear%20receptor%202C2-associated%20protein-like%20prot_id
Group1.1	498311	-	Name=XM_003392861.1;Parent=19088;ID=19089;Alias=XM_003392861.1;ncbi_desc=nuclear%20receptor%202C2-associated%20protein-like;Dbxref=NCBI_Gene	XP_003392909.1;Note=nuclear%20receptor%202C2-associated%20protein-like%20prot_id
Group1.1	498312	-	Name=XM_003392861.1;Parent=19088;ID=19089;Alias=XM_003392861.1;ncbi_desc=nuclear%20receptor%202C2-associated%20protein-like;Dbxref=NCBI_Gene	XP_003392909.1;Note=nuclear%20receptor%202C2-associated%20protein-like%20prot_id
Group1.1	498313	-	Name=XM_003392861.1;Parent=19088;ID=19089;Alias=XM_003392861.1;ncbi_desc=nuclear%20receptor%202C2-associated%20protein-like;Dbxref=NCBI_Gene	XP_003392909.1;Note=nuclear%20receptor%202C2-associated%20protein-like%20prot_id
Group1.1	498314	-	Name=XM_003392861.1;Parent=19088;ID=19089;Alias=XM_003392861.1;ncbi_desc=nuclear%20receptor%202C2-associated%20protein-like;Dbxref=NCBI_Gene	XP_003392909.1;Note=nuclear%20receptor%202C2-associated%20protein-like%20prot_id
Group1.1	498322	-	Name=XM_003392861.1;Parent=19088;ID=19089;Alias=XM_003392861.1;ncbi_desc=nuclear%20receptor%202C2-associated%20protein-like;Dbxref=NCBI_Gene	XP_003392909.1;Note=nuclear%20receptor%202C2-associated%20protein-like%20prot_id
Group1.1	498324	-	Name=XM_003392861.1;Parent=19088;ID=19089;Alias=XM_003392861.1;ncbi_desc=nuclear%20receptor%202C2-associated%20protein-like;Dbxref=NCBI_Gene	XP_003392909.1;Note=nuclear%20receptor%202C2-associated%20protein-like%20prot_id
Group1.1	498622	-	Name=XM_003392861.1;Parent=19088;ID=19089;Alias=XM_003392861.1;ncbi_desc=nuclear%20receptor%202C2-associated%20protein-like;Dbxref=NCBI_Gene	XP_003392909.1;Note=nuclear%20receptor%202C2-associated%20protein-like%20prot_id
Group1.1	499832	-	Name=XM_003392895.1;Parent=19098;ID=19099;Alias=XM_003392895.1;ncbi_desc=UPF0172%20protein%20CG3501-like;Dbxref=NCBI_Gene	XP_003392943.1;Note=UPF0172%20protein%20CG3501-like%20prot_id
Group1.1	499859	-	Name=XM_003392895.1;Parent=19098;ID=19099;Alias=XM_003392895.1;ncbi_desc=UPF0172%20protein%20CG3501-like;Dbxref=NCBI_Gene	XP_003392943.1;Note=UPF0172%20protein%20CG3501-like%20prot_id
Group1.1	499876	-	Name=XM_003392895.1;Parent=19098;ID=19099;Alias=XM_003392895.1;ncbi_desc=UPF0172%20protein%20CG3501-like;Dbxref=NCBI_Gene	XP_003392943.1;Note=UPF0172%20protein%20CG3501-like%20prot_id
Group1.1	499890	-	Name=XM_003392895.1;Parent=19098;ID=19099;Alias=XM_003392895.1;ncbi_desc=UPF0172%20protein%20CG3501-like;Dbxref=NCBI_Gene	XP_003392943.1;Note=UPF0172%20protein%20CG3501-like%20prot_id
Group1.1	499893	-	Name=XM_003392895.1;Parent=19098;ID=19099;Alias=XM_003392895.1;ncbi_desc=UPF0172%20protein%20CG3501-like;Dbxref=NCBI_Gene	XP_003392943.1;Note=UPF0172%20protein%20CG3501-like%20prot_id
Group1.1	499908	-	Name=XM_003392895.1;Parent=19098;ID=19099;Alias=XM_003392895.1;ncbi_desc=UPF0172%20protein%20CG3501-like;Dbxref=NCBI_Gene	XP_003392943.1;Note=UPF0172%20protein%20CG3501-like%20prot_id
Group1.1	499912	-	Name=XM_003392895.1;Parent=19098;ID=19099;Alias=XM_003392895.1;ncbi_desc=UPF0172%20protein%20CG3501-like;Dbxref=NCBI_Gene	XP_003392943.1;Note=UPF0172%20protein%20CG3501-like%20prot_id
Group1.1	499914	-	Name=XM_003392895.1;Parent=19098;ID=19099;Alias=XM_003392895.1;ncbi_desc=UPF0172%20protein%20CG3501-like;Dbxref=NCBI_Gene	XP_003392943.1;Note=UPF0172%20protein%20CG3501-like%20prot_id
Group1.1	499916	-	Name=XM_003392895.1;Parent=19098;ID=19099;Alias=XM_003392895.1;ncbi_desc=UPF0172%20protein%20CG3501-like;Dbxref=NCBI_Gene	XP_003392943.1;Note=UPF0172%20protein%20CG3501-like%20prot_id
Group1.1	499922	-	Name=XM_003392895.1;Parent=19098;ID=19099;Alias=XM_003392895.1;ncbi_desc=UPF0172%20protein%20CG3501-like;Dbxref=NCBI_Gene	XP_003392943.1;Note=UPF0172%20protein%20CG3501-like%20prot_id
Group1.1	499927	-	Name=XM_003392895.1;Parent=19098;ID=19099;Alias=XM_003392895.1;ncbi_desc=UPF0172%20protein%20CG3501-like;Dbxref=NCBI_Gene	XP_003392943.1;Note=UPF0172%20protein%20CG3501-like%20prot_id
Group1.1	499938	-	Name=XM_003392895.1;Parent=19098;ID=19099;Alias=XM_003392895.1;ncbi_desc=UPF0172%20protein%20CG3501-like;Dbxref=NCBI_Gene	XP_003392943.1;Note=UPF0172%20protein%20CG3501-like%20prot_id
Group1.1	499940	-	Name=XM_003392895.1;Parent=19098;ID=19099;Alias=XM_003392895.1;ncbi_desc=UPF0172%20protein%20CG3501-like;Dbxref=NCBI_Gene	XP_003392943.1;Note=UPF0172%20protein%20CG3501-like%20prot_id
Group1.1	499949	-	Name=XM_003392895.1;Parent=19098;ID=19099;Alias=XM_003392895.1;ncbi_desc=UPF0172%20protein%20CG3501-like;Dbxref=NCBI_Gene	XP_003392943.1;Note=UPF0172%20protein%20CG3501-like%20prot_id
Group1.1	499957	-	Name=XM_003392895.1;Parent=19098;ID=19099;Alias=XM_003392895.1;ncbi_desc=UPF0172%20protein%20CG3501-like;Dbxref=NCBI_Gene	XP_003392943.1;Note=UPF0172%20protein%20CG3501-like%20prot_id
Group1.1	499958	-	Name=XM_003392895.1;Parent=19098;ID=19099;Alias=XM_003392895.1;ncbi_desc=UPF0172%20protein%20CG3501-like;Dbxref=NCBI_Gene	XP_003392943.1;Note=UPF0172%20protein%20CG3501-like%20prot_id
Group1.1	499964	-	Name=XM_003392895.1;Parent=19098;ID=19099;Alias=XM_003392895.1;ncbi_desc=UPF0172%20protein%20CG3501-like;Dbxref=NCBI_Gene	XP_003392943.1;Note=UPF0172%20protein%20CG3501-like%20prot_id
Group1.1	499965	-	Name=XM_003392895.1;Parent=19098;ID=19099;Alias=XM_003392895.1;ncbi_desc=UPF0172%20protein%20CG3501-like;Dbxref=NCBI_Gene	XP_003392943.1;Note=UPF0172%20protein%20CG3501-like%20prot_id
Group1.1	499971	-	Name=XM_003392895.1;Parent=19098;ID=19099;Alias=XM_003392895.1;ncbi_desc=UPF0172%20protein%20CG3501-like;Dbxref=NCBI_Gene	XP_003392943.1;Note=UPF0172%20protein%20CG3501-like%20prot_id
Group1.1	500081	-	Name=XM_003392895.1;Parent=19098;ID=19099;Alias=XM_003392895.1;ncbi_desc=UPF0172%20protein%20CG3501-like;Dbxref=NCBI_Gene	XP_003392943.1;Note=UPF0172%20protein%20CG3501-like%20prot_id
Group1.1	500086	-	Name=XM_003392895.1;Parent=19098;ID=19099;Alias=XM_003392895.1;ncbi_desc=UPF0172%20protein%20CG3501-like;Dbxref=NCBI_Gene	XP_003392943.1;Note=UPF0172%20protein%20CG3501-like%20prot_id
Group1.1	500092	-	Name=XM_003392895.1;Parent=19098;ID=19099;Alias=XM_003392895.1;ncbi_desc=UPF0172%20protein%20CG3501-like;Dbxref=NCBI_Gene	XP_003392943.1;Note=UPF0172%20protein%20CG3501-like%20prot_id
Group1.1	500093	-	Name=XM_003392895.1;Parent=19098;ID=19099;Alias=XM_003392895.1;ncbi_desc=UPF0172%20protein%20CG3501-like;Dbxref=NCBI_Gene	XP_003392943.1;Note=UPF0172%20protein%20CG3501-like%20prot_id
Group1.1	500100	-	Name=XM_003392895.1;Parent=19098;ID=19099;Alias=XM_003392895.1;ncbi_desc=UPF0172%20protein%20CG3501-like;Dbxref=NCBI_Gene	XP_003392943.1;Note=UPF0172%20protein%20CG3501-like%20prot_id
Group1.1	500106	-	Name=XM_003392895.1;Parent=19098;ID=19099;Alias=XM_003392895.1;ncbi_desc=UPF0172%20protein%20CG3501-like;Dbxref=NCBI_Gene	XP_003392943.1;Note=UPF0172%20protein%20CG3501-like%20prot_id
Group1.1	500107	-	Name=XM_003392895.1;Parent=19098;ID=19099;Alias=XM_003392895.1;ncbi_desc=UPF0172%20protein%20CG3501-like;Dbxref=NCBI_Gene	XP_003392943.1;Note=UPF0172%20protein%20CG3501-like%20prot_id
Group1.1	500125	-	Name=XM_003392895.1;Parent=19098;ID=19099;Alias=XM_003392895.1;ncbi_desc=UPF0172%20protein%20CG3501-like;Dbxref=NCBI_Gene	XP_003392943.1;Note=UPF0172%20protein%20CG3501-like%20prot_id
Group1.1	500126	-	Name=XM_003392895.1;Parent=19098;ID=19099;Alias=XM_003392895.1;ncbi_desc=UPF0172%20protein%20CG3501-like;Dbxref=NCBI_Gene	XP_003392943.1;Note=UPF0172%20protein%20CG3501-like%20prot_id
Group1.1	500127	-	Name=XM_003392895.1;Parent=19098;ID=19099;Alias=XM_003392895.1;ncbi_desc=UPF0172%20protein%20CG3501-like;Dbxref=NCBI_Gene	XP_003392943.1;Note=UPF0172%20protein%20CG3501-like%20prot_id
Group1.1	500132	-	Name=XM_003392895.1;Parent=19098;ID=19099;Alias=XM_003392895.1;ncbi_desc=UPF0172%20protein%20CG3501-like;Dbxref=NCBI_Gene	XP_003392943.1;Note=UPF0172%20protein%20CG3501-like%20prot_id
Group1.1	500147	-	Name=XM_003392895.1;Parent=19098;ID=19099;Alias=XM_003392895.1;ncbi_desc=UPF0172%20protein%20CG3501-like;Dbxref=NCBI_Gene	XP_003392943.1;Note=UPF0172%20protein%20CG3501-like%20prot_id
Group1.1	500148	-	Name=XM_003392895.1;Parent=19098;ID=19099;Alias=XM_003392895.1;ncbi_desc=UPF0172%20protein%20CG3501-like;Dbxref=NCBI_Gene	XP_003392943.1;Note=UPF0172%20protein%20CG3501-like%20prot_id
Group1.1	500149	-	Name=XM_003392895.1;Parent=19098;ID=19099;Alias=XM_003392895.1;ncbi_desc=UPF0172%20protein%20CG3501-like;Dbxref=NCBI_Gene	XP_003392943.1;Note=UPF0172%20protein%20CG3501-like%20prot_id
Group1.1	500151	-	Name=XM_003392895.1;Parent=19098;ID=19099;Alias=XM_003392895.1;ncbi_desc=UPF0172%20protein%20CG3501-like;Dbxref=NCBI_Gene	XP_003392943.1;Note=UPF0172%20protein%20CG3501-like%20prot_id
Group1.1	500152	-	Name=XM_003392895.1;Parent=19098;ID=19099;Alias=XM_003392895.1;ncbi_desc=UPF0172%20protein%20CG3501-like;Dbxref=NCBI_Gene	XP_003392943.1;Note=UPF0172%20protein%20CG3501-like%20prot_id
Group1.1	500153	-	Name=XM_003392895.1;Parent=19098;ID=19099;Alias=XM_003392895.1;ncbi_desc=UPF0172%20protein%20CG3501-like;Dbxref=NCBI_Gene	XP_003392943.1;Note=UPF0172%20protein%20CG3501-like%20prot_id
Group1.1	500155	-	Name=XM_003392895.1;Parent=19098;ID=19099;Alias=XM_003392895.1;ncbi_desc=UPF0172%20protein%20CG3501-like;Dbxref=NCBI_Gene	XP_003392943.1;Note=UPF0172%20protein%20CG3501-like%20prot_id
Group1.1	500232	-	Name=XM_003392895.1;Parent=19098;ID=19099;Alias=XM_003392895.1;ncbi_desc=UPF0172%20protein%20CG3501-like;Dbxref=NCBI_Gene	XP_003392943.1;Note=UPF0172%20protein%20CG3501-like%20prot_id
Group1.1	500237	-	Name=XM_003392895.1;Parent=19098;ID=19099;Alias=XM_003392895.1;ncbi_desc=UPF0172%20protein%20CG3501-like;Dbxref=NCBI_Gene	XP_003392943.1;Note=UPF0172%20protein%20CG3501-like%20prot_id
Group1.1	500239	-	Name=XM_003392895.1;Parent=19098;ID=19099;Alias=XM_003392895.1;ncbi_desc=UPF0172%20protein%20CG3501-like;Dbxref=NCBI_Gene	XP_003392943.1;Note=UPF0172%20protein%20CG3501-like%20prot_id
Group1.1	500240	-	Name=XM_003392895.1;Parent=19098;ID=19099;Alias=XM_003392895.1;ncbi_desc=UPF0172%20protein%20CG3501-like;Dbxref=NCBI_Gene	XP_003392943.1;Note=UPF0172%20protein%20CG3501-like%20prot_id
Group1.1	500248	-	Name=XM_003392895.1;Parent=19098;ID=19099;Alias=XM_003392895.1;ncbi_desc=UPF0172%20protein%20CG3501-like;Dbxref=NCBI_Gene	XP_003392943.1;Note=UPF0172%20protein%20CG3501-like%20prot_id
Group1.1	500249	-	Name=XM_003392895.1;Parent=19098;ID=19099;Alias=XM_003392895.1;ncbi_desc=UPF0172%20protein%20CG3501-like;Dbxref=NCBI_Gene	XP_003392943.1;Note=UPF0172%20protein%20CG3501-like%20prot_id
Group1.1	500250	-	Name=XM_003392895.1;Parent=19098;ID=19099;Alias=XM_003392895.1;ncbi_desc=UPF0172%20protein%20CG3501-like;Dbxref=NCBI_Gene	XP_003392943.1;Note=UPF0172%20protein%20CG3501-like%20prot_id
Group1.1	500251	-	Name=XM_003392895.1;Parent=19098;ID=19099;Alias=XM_003392895.1;ncbi_desc=UPF0172%20protein%20CG3501-like;Dbxref=NCBI_Gene	XP_003392943.1;Note=UPF0172%20protein%20CG3501-like%20prot_id
Group1.1	500256	-	Name=XM_003392895.1;Parent=19098;ID=19099;Alias=XM_003392895.1;ncbi_desc=UPF0172%20protein%20CG3501-like;Dbxref=NCBI_Gene	XP_003392943.1;Note=UPF0172%20protein%20CG3501-like%20prot_id
Group1.1	500259	-	Name=XM_003392895.1;Parent=19098;ID=19099;Alias=XM_003392895.1;ncbi_desc=UPF0172%20protein%20CG3501-like;Dbxref=NCBI_Gene	XP_003392943.1;Note=UPF0172%20protein%20CG3501-like%20prot_id
Group1.1	500260	-	Name=XM_003392895.1;Parent=19098;ID=19099;Alias=XM_003392895.1;ncbi_desc=UPF0172%20protein%20CG3501-like;Dbxref=NCBI_Gene	XP_003392943.1;Note=UPF0172%20protein%20CG3501-like%20prot_id
Group1.1	500261	-	Name=XM_003392895.1;Parent=19098;ID=19099;Alias=XM_003392895.1;ncbi_desc=UPF0172%20protein%20CG3501-like;Dbxref=NCBI_Gene	XP_003392943.1;Note=UPF0172%20protein%20CG3501-like%20prot_id
Group1.1	500268	-	Name=XM_003392895.1;Parent=19098;ID=19099;Alias=XM_003392895.1;ncbi_desc=UPF0172%20protein%20CG3501-like;Dbxref=NCBI_Gene	XP_003392943.1;Note=UPF0172%20protein%20CG3501-like%20prot_id
Group1.1	500270	-	Name=XM_003392895.1;Parent=19098;ID=19099;Alias=XM_003392895.1;ncbi_desc=UPF0172%20protein%20CG3501-like;Dbxref=NCBI_Gene	XP_003392943.1;Note=UPF0172%20protein%20CG3501-like%20prot_id
Group1.1	500271	-	Name=XM_003392895.1;Parent=19098;ID=19099;Alias=XM_003392895.1;ncbi_desc=UPF0172%20protein%20CG3501-like;Dbxref=NCBI_Gene	XP_003392943.1;Note=UPF0172%20protein%20CG3501-like%20prot_id
Group1.1	500283	-	Name=XM_003392895.1;Parent=19098;ID=19099;Alias=XM_003392895.1;ncbi_desc=UPF0172%20protein%20CG3501-like;Dbxref=NCBI_Gene	XP_003392943.1;Note=UPF0172%20protein%20CG3501-like%20prot_id
Group1.1	500284	-	Name=XM_003392895.1;Parent=19098;ID=19099;Alias=XM_003392895.1;ncbi_desc=UPF0172%20protein%20CG3501-like;Dbxref=NCBI_Gene	XP_003392943.1;Note=UPF0172%20protein%20CG3501-like%20prot_id
Group1.1	500285	-	Name=XM_003392895.1;Parent=19098;ID=19099;Alias=XM_003392895.1;ncbi_desc=UPF0172%20protein%20CG3501-like;Dbxref=NCBI_Gene	XP_003392943.1;Note=UPF0172%20protein%20CG3501-like%20prot_id
Group1.1	500289	-	Name=XM_003392895.1;Parent=19098;ID=19099;Alias=XM_003392895.1;ncbi_desc=UPF0172%20protein%20CG3501-like;Dbxref=NCBI_Gene	XP_003392943.1;Note=UPF0172%20protein%20CG3501-like%20prot_id
Group1.1	500291	-	Name=XM_003392895.1;Parent=19098;ID=19099;Alias=XM_003392895.1;ncbi_desc=UPF0172%20protein%20CG3501-like;Dbxref=NCBI_Gene	XP_003392943.1;Note=UPF0172%20protein%20CG3501-like%20prot_id
Group1.1	500369	-	Name=XM_003392895.1;Parent=19098;ID=19099;Alias=XM_003392895.1;ncbi_desc=UPF0172%20protein%20CG3501-like;Dbxref=NCBI_Gene	XP_003392943.1;Note=UPF0172%20protein%20CG3501-like%20prot_id
Group1.1	500375	-	Name=XM_003392895.1;Parent=19098;ID=19099;Alias=XM_003392895.1;ncbi_desc=UPF0172%20protein%20CG3501-like;Dbxref=NCBI_Gene	XP_003392943.1;Note=UPF0172%20protein%20CG3501-like%20prot_id
Group1.1	500890	-	Name=XM_003392895.1;Parent=19098;ID=19099;Alias=XM_003392895.1;ncbi_desc=UPF0172%20protein%20CG3501-like;Dbxref=NCBI_Gene	XP_003392943.1;Note=UPF0172%20protein%20CG3501-like%20prot_id
Group1.1	500891	-	Name=XM_003392895.1;Parent=19098;ID=19099;Alias=XM_003392895.1;ncbi_desc=UPF0172%20protein%20CG3501-like;Dbxref=NCBI_Gene	XP_003392943.1;Note=UPF0172%20protein%20CG3501-like%20prot_id
Group1.1	500908	-	Name=XM_003392895.1;Parent=19098;ID=19099;Alias=XM_003392895.1;ncbi_desc=UPF0172%20protein%20CG3501-like;Dbxref=NCBI_Gene	XP_003392943.1;Note=UPF0172%20protein%20CG3501-like%20prot_id
Group1.1	500910	-	Name=XM_003392895.1;Parent=19098;ID=19099;Alias=XM_003392895.1;ncbi_desc=UPF0172%20protein%20CG3501-like;Dbxref=NCBI_Gene	XP_003392943.1;Note=UPF0172%20protein%20CG3501-like%20prot_id
Group1.1	500915	-	Name=XM_003392895.1;Parent=19098;ID=19099;Alias=XM_003392895.1;ncbi_desc=UPF0172%20protein%20CG3501-like;Dbxref=NCBI_Gene	XP_003392943.1;Note=UPF0172%20protein%20CG3501-like%20prot_id
Group1.1	500919	-	Name=XM_003392895.1;Parent=19098;ID=19099;Alias=XM_003392895.1;ncbi_desc=UPF0172%20protein%20CG3501-like;Dbxref=NCBI_Gene	XP_003392943.1;Note=UPF0172%20protein%20CG3501-like%20prot_id
Group1.1	500922	-	Name=XM_003392895.1;Parent=19098;ID=19099;Alias=XM_003392895.1;ncbi_desc=UPF0172%20protein%20CG3501-like;Dbxref=NCBI_Gene	XP_003392943.1;Note=UPF0172%20protein%20CG3501-like%20prot_id
Group1.1	500953	-	Name=XM_003392895.1;Parent=19098;ID=19099;Alias=XM_003392895.1;ncbi_desc=UPF0172%20protein%20CG3501-like;Dbxref=NCBI_Gene	XP_003392943.1;Note=UPF0172%20protein%20CG3501-like%20prot_id
Group1.1	500954	-	Name=XM_003392895.1;Parent=19098;ID=19099;Alias=XM_003392895.1;ncbi_desc=UPF0172%20protein%20CG3501-like;Dbxref=NCBI_Gene	XP_003392943.1;Note=UPF0172%20protein%20CG3501-like%20prot_id
Group1.1	500964	-	Name=XM_003392895.1;Parent=19098;ID=19099;Alias=XM_003392895.1;ncbi_desc=UPF0172%20protein%20CG3501-like;Dbxref=NCBI_Gene	XP_003392943.1;Note=UPF0172%20protein%20CG3501-like%20prot_id
Group1.1	500974	-	Name=XM_003392895.1;Parent=19098;ID=19099;Alias=XM_003392895.1;ncbi_desc=UPF0172%20protein%20CG3501-like;Dbxref=NCBI_Gene	XP_003392943.1;Note=UPF0172%20protein%20CG3501-like%20prot_id
Group1.1	500975	-	Name=XM_003392895.1;Parent=19098;ID=19099;Alias=XM_003392895.1;ncbi_desc=UPF0172%20protein%20CG3501-like;Dbxref=NCBI_Gene	XP_003392943.1;Note=UPF0172%20protein%20CG3501-like%20prot_id
Group1.1	504563	-	Name=XM_003392863.1;Parent=19122;ID=19123;Alias=XM_003392863.1;ncbi_desc=hypothetical%20protein%20LOC100648963;Dbxref=NCBI_Gene	XP_003392911.1;Note=hypothetical%20protein%20LOC100648963%20prot_id
Group1.1	504576	-	Name=XM_003392863.1;Parent=19122;ID=19123;Alias=XM_003392863.1;ncbi_desc=hypothetical%20protein%20LOC100648963;Dbxref=NCBI_Gene	XP_003392911.1;Note=hypothetical%20protein%20LOC100648963%20prot_id
Group1.1	504585	-	Name=XM_003392863.1;Parent=19122;ID=19123;Alias=XM_003392863.1;ncbi_desc=hypothetical%20protein%20LOC100648963;Dbxref=NCBI_Gene	XP_003392911.1;Note=hypothetical%20protein%20LOC100648963%20prot_id
Group1.1	504586	-	Name=XM_003392863.1;Parent=19122;ID=19123;Alias=XM_003392863.1;ncbi_desc=hypothetical%20protein%20LOC100648963;Dbxref=NCBI_Gene	XP_003392911.1;Note=hypothetical%20protein%20LOC100648963%20prot_id
Group1.1	504604	-	Name=XM_003392863.1;Parent=19122;ID=19123;Alias=XM_003392863.1;ncbi_desc=hypothetical%20protein%20LOC100648963;Dbxref=NCBI_Gene	XP_003392911.1;Note=hypothetical%20protein%20LOC100648963%20prot_id
Group1.1	504605	-	Name=XM_003392863.1;Parent=19122;ID=19123;Alias=XM_003392863.1;ncbi_desc=hypothetical%20protein%20LOC100648963;Dbxref=NCBI_Gene	XP_003392911.1;Note=hypothetical%20protein%20LOC100648963%20prot_id
Group1.1	504758	-	Name=XM_003392863.1;Parent=19122;ID=19123;Alias=XM_003392863.1;ncbi_desc=hypothetical%20protein%20LOC100648963;Dbxref=NCBI_Gene	XP_003392911.1;Note=hypothetical%20protein%20LOC100648963%20prot_id
Group1.1	504766	-	Name=XM_003392863.1;Parent=19122;ID=19123;Alias=XM_003392863.1;ncbi_desc=hypothetical%20protein%20LOC100648963;Dbxref=NCBI_Gene	XP_003392911.1;Note=hypothetical%20protein%20LOC100648963%20prot_id
Group1.1	504773	-	Name=XM_003392863.1;Parent=19122;ID=19123;Alias=XM_003392863.1;ncbi_desc=hypothetical%20protein%20LOC100648963;Dbxref=NCBI_Gene	XP_003392911.1;Note=hypothetical%20protein%20LOC100648963%20prot_id
Group1.1	504774	-	Name=XM_003392863.1;Parent=19122;ID=19123;Alias=XM_003392863.1;ncbi_desc=hypothetical%20protein%20LOC100648963;Dbxref=NCBI_Gene	XP_003392911.1;Note=hypothetical%20protein%20LOC100648963%20prot_id
Group1.1	504777	-	Name=XM_003392863.1;Parent=19122;ID=19123;Alias=XM_003392863.1;ncbi_desc=hypothetical%20protein%20LOC100648963;Dbxref=NCBI_Gene	XP_003392911.1;Note=hypothetical%20protein%20LOC100648963%20prot_id
Group1.1	504779	-	Name=XM_003392863.1;Parent=19122;ID=19123;Alias=XM_003392863.1;ncbi_desc=hypothetical%20protein%20LOC100648963;Dbxref=NCBI_Gene	XP_003392911.1;Note=hypothetical%20protein%20LOC100648963%20prot_id
Group1.1	504780	-	Name=XM_003392863.1;Parent=19122;ID=19123;Alias=XM_003392863.1;ncbi_desc=hypothetical%20protein%20LOC100648963;Dbxref=NCBI_Gene	XP_003392911.1;Note=hypothetical%20protein%20LOC100648963%20prot_id
Group1.1	504781	-	Name=XM_003392863.1;Parent=19122;ID=19123;Alias=XM_003392863.1;ncbi_desc=hypothetical%20protein%20LOC100648963;Dbxref=NCBI_Gene	XP_003392911.1;Note=hypothetical%20protein%20LOC100648963%20prot_id
Group1.1	504784	-	Name=XM_003392863.1;Parent=19122;ID=19123;Alias=XM_003392863.1;ncbi_desc=hypothetical%20protein%20LOC100648963;Dbxref=NCBI_Gene	XP_003392911.1;Note=hypothetical%20protein%20LOC100648963%20prot_id
Group1.1	504790	-	Name=XM_003392863.1;Parent=19122;ID=19123;Alias=XM_003392863.1;ncbi_desc=hypothetical%20protein%20LOC100648963;Dbxref=NCBI_Gene	XP_003392911.1;Note=hypothetical%20protein%20LOC100648963%20prot_id
Group1.1	504796	-	Name=XM_003392863.1;Parent=19122;ID=19123;Alias=XM_003392863.1;ncbi_desc=hypothetical%20protein%20LOC100648963;Dbxref=NCBI_Gene	XP_003392911.1;Note=hypothetical%20protein%20LOC100648963%20prot_id
Group1.1	504797	-	Name=XM_003392863.1;Parent=19122;ID=19123;Alias=XM_003392863.1;ncbi_desc=hypothetical%20protein%20LOC100648963;Dbxref=NCBI_Gene	XP_003392911.1;Note=hypothetical%20protein%20LOC100648963%20prot_id
Group1.1	504798	-	Name=XM_003392863.1;Parent=19122;ID=19123;Alias=XM_003392863.1;ncbi_desc=hypothetical%20protein%20LOC100648963;Dbxref=NCBI_Gene	XP_003392911.1;Note=hypothetical%20protein%20LOC100648963%20prot_id
Group1.1	504799	-	Name=XM_003392863.1;Parent=19122;ID=19123;Alias=XM_003392863.1;ncbi_desc=hypothetical%20protein%20LOC100648963;Dbxref=NCBI_Gene	XP_003392911.1;Note=hypothetical%20protein%20LOC100648963%20prot_id
Group1.1	504800	-	Name=XM_003392863.1;Parent=19122;ID=19123;Alias=XM_003392863.1;ncbi_desc=hypothetical%20protein%20LOC100648963;Dbxref=NCBI_Gene	XP_003392911.1;Note=hypothetical%20protein%20LOC100648963%20prot_id
Group1.1	504812	-	Name=XM_003392863.1;Parent=19122;ID=19123;Alias=XM_003392863.1;ncbi_desc=hypothetical%20protein%20LOC100648963;Dbxref=NCBI_Gene	XP_003392911.1;Note=hypothetical%20protein%20LOC100648963%20prot_id
Group1.1	504813	-	Name=XM_003392863.1;Parent=19122;ID=19123;Alias=XM_003392863.1;ncbi_desc=hypothetical%20protein%20LOC100648963;Dbxref=NCBI_Gene	XP_003392911.1;Note=hypothetical%20protein%20LOC100648963%20prot_id
Group1.1	504814	-	Name=XM_003392863.1;Parent=19122;ID=19123;Alias=XM_003392863.1;ncbi_desc=hypothetical%20protein%20LOC100648963;Dbxref=NCBI_Gene	XP_003392911.1;Note=hypothetical%20protein%20LOC100648963%20prot_id
Group1.1	504816	-	Name=XM_003392863.1;Parent=19122;ID=19123;Alias=XM_003392863.1;ncbi_desc=hypothetical%20protein%20LOC100648963;Dbxref=NCBI_Gene	XP_003392911.1;Note=hypothetical%20protein%20LOC100648963%20prot_id
Group1.1	504819	-	Name=XM_003392863.1;Parent=19122;ID=19123;Alias=XM_003392863.1;ncbi_desc=hypothetical%20protein%20LOC100648963;Dbxref=NCBI_Gene	XP_003392911.1;Note=hypothetical%20protein%20LOC100648963%20prot_id
Group1.1	504820	-	Name=XM_003392863.1;Parent=19122;ID=19123;Alias=XM_003392863.1;ncbi_desc=hypothetical%20protein%20LOC100648963;Dbxref=NCBI_Gene	XP_003392911.1;Note=hypothetical%20protein%20LOC100648963%20prot_id
Group1.1	504821	-	Name=XM_003392863.1;Parent=19122;ID=19123;Alias=XM_003392863.1;ncbi_desc=hypothetical%20protein%20LOC100648963;Dbxref=NCBI_Gene	XP_003392911.1;Note=hypothetical%20protein%20LOC100648963%20prot_id
Group1.1	504822	-	Name=XM_003392863.1;Parent=19122;ID=19123;Alias=XM_003392863.1;ncbi_desc=hypothetical%20protein%20LOC100648963;Dbxref=NCBI_Gene	XP_003392911.1;Note=hypothetical%20protein%20LOC100648963%20prot_id
Group1.1	504823	-	Name=XM_003392863.1;Parent=19122;ID=19123;Alias=XM_003392863.1;ncbi_desc=hypothetical%20protein%20LOC100648963;Dbxref=NCBI_Gene	XP_003392911.1;Note=hypothetical%20protein%20LOC100648963%20prot_id
Group1.1	504824	-	Name=XM_003392863.1;Parent=19122;ID=19123;Alias=XM_003392863.1;ncbi_desc=hypothetical%20protein%20LOC100648963;Dbxref=NCBI_Gene	XP_003392911.1;Note=hypothetical%20protein%20LOC100648963%20prot_id
Group1.1	504834	-	Name=XM_003392863.1;Parent=19122;ID=19123;Alias=XM_003392863.1;ncbi_desc=hypothetical%20protein%20LOC100648963;Dbxref=NCBI_Gene	XP_003392911.1;Note=hypothetical%20protein%20LOC100648963%20prot_id
Group1.1	504835	-	Name=XM_003392863.1;Parent=19122;ID=19123;Alias=XM_003392863.1;ncbi_desc=hypothetical%20protein%20LOC100648963;Dbxref=NCBI_Gene	XP_003392911.1;Note=hypothetical%20protein%20LOC100648963%20prot_id
Group1.1	504836	-	Name=XM_003392863.1;Parent=19122;ID=19123;Alias=XM_003392863.1;ncbi_desc=hypothetical%20protein%20LOC100648963;Dbxref=NCBI_Gene	XP_003392911.1;Note=hypothetical%20protein%20LOC100648963%20prot_id
Group1.1	504838	-	Name=XM_003392863.1;Parent=19122;ID=19123;Alias=XM_003392863.1;ncbi_desc=hypothetical%20protein%20LOC100648963;Dbxref=NCBI_Gene	XP_003392911.1;Note=hypothetical%20protein%20LOC100648963%20prot_id
Group1.1	504840	-	Name=XM_003392863.1;Parent=19122;ID=19123;Alias=XM_003392863.1;ncbi_desc=hypothetical%20protein%20LOC100648963;Dbxref=NCBI_Gene	XP_003392911.1;Note=hypothetical%20protein%20LOC100648963%20prot_id
Group1.1	504844	-	Name=XM_003392863.1;Parent=19122;ID=19123;Alias=XM_003392863.1;ncbi_desc=hypothetical%20protein%20LOC100648963;Dbxref=NCBI_Gene	XP_003392911.1;Note=hypothetical%20protein%20LOC100648963%20prot_id
Group1.1	504845	-	Name=XM_003392863.1;Parent=19122;ID=19123;Alias=XM_003392863.1;ncbi_desc=hypothetical%20protein%20LOC100648963;Dbxref=NCBI_Gene	XP_003392911.1;Note=hypothetical%20protein%20LOC100648963%20prot_id
Group1.1	504853	-	Name=XM_003392863.1;Parent=19122;ID=19123;Alias=XM_003392863.1;ncbi_desc=hypothetical%20protein%20LOC100648963;Dbxref=NCBI_Gene	XP_003392911.1;Note=hypothetical%20protein%20LOC100648963%20prot_id
Group1.1	504862	-	Name=XM_003392863.1;Parent=19122;ID=19123;Alias=XM_003392863.1;ncbi_desc=hypothetical%20protein%20LOC100648963;Dbxref=NCBI_Gene	XP_003392911.1;Note=hypothetical%20protein%20LOC100648963%20prot_id
Group1.1	504868	-	Name=XM_003392863.1;Parent=19122;ID=19123;Alias=XM_003392863.1;ncbi_desc=hypothetical%20protein%20LOC100648963;Dbxref=NCBI_Gene	XP_003392911.1;Note=hypothetical%20protein%20LOC100648963%20prot_id
Group1.1	504874	-	Name=XM_003392863.1;Parent=19122;ID=19123;Alias=XM_003392863.1;ncbi_desc=hypothetical%20protein%20LOC100648963;Dbxref=NCBI_Gene	XP_003392911.1;Note=hypothetical%20protein%20LOC100648963%20prot_id
Group1.1	504879	-	Name=XM_003392863.1;Parent=19122;ID=19123;Alias=XM_003392863.1;ncbi_desc=hypothetical%20protein%20LOC100648963;Dbxref=NCBI_Gene	XP_003392911.1;Note=hypothetical%20protein%20LOC100648963%20prot_id
Group1.1	504880	-	Name=XM_003392863.1;Parent=19122;ID=19123;Alias=XM_003392863.1;ncbi_desc=hypothetical%20protein%20LOC100648963;Dbxref=NCBI_Gene	XP_003392911.1;Note=hypothetical%20protein%20LOC100648963%20prot_id
Group1.1	504922	-	Name=XM_003392863.1;Parent=19122;ID=19123;Alias=XM_003392863.1;ncbi_desc=hypothetical%20protein%20LOC100648963;Dbxref=NCBI_Gene	XP_003392911.1;Note=hypothetical%20protein%20LOC100648963%20prot_id
Group1.1	504924	-	Name=XM_003392863.1;Parent=19122;ID=19123;Alias=XM_003392863.1;ncbi_desc=hypothetical%20protein%20LOC100648963;Dbxref=NCBI_Gene	XP_003392911.1;Note=hypothetical%20protein%20LOC100648963%20prot_id
Group1.1	504932	-	Name=XM_003392863.1;Parent=19122;ID=19123;Alias=XM_003392863.1;ncbi_desc=hypothetical%20protein%20LOC100648963;Dbxref=NCBI_Gene	XP_003392911.1;Note=hypothetical%20protein%20LOC100648963%20prot_id
Group1.1	504943	-	Name=XM_003392863.1;Parent=19122;ID=19123;Alias=XM_003392863.1;ncbi_desc=hypothetical%20protein%20LOC100648963;Dbxref=NCBI_Gene	XP_003392911.1;Note=hypothetical%20protein%20LOC100648963%20prot_id
Group1.1	504946	-	Name=XM_003392863.1;Parent=19122;ID=19123;Alias=XM_003392863.1;ncbi_desc=hypothetical%20protein%20LOC100648963;Dbxref=NCBI_Gene	XP_003392911.1;Note=hypothetical%20protein%20LOC100648963%20prot_id
Group1.1	504954	-	Name=XM_003392863.1;Parent=19122;ID=19123;Alias=XM_003392863.1;ncbi_desc=hypothetical%20protein%20LOC100648963;Dbxref=NCBI_Gene	XP_003392911.1;Note=hypothetical%20protein%20LOC100648963%20prot_id
Group1.1	504956	-	Name=XM_003392863.1;Parent=19122;ID=19123;Alias=XM_003392863.1;ncbi_desc=hypothetical%20protein%20LOC100648963;Dbxref=NCBI_Gene	XP_003392911.1;Note=hypothetical%20protein%20LOC100648963%20prot_id
Group1.1	504957	-	Name=XM_003392863.1;Parent=19122;ID=19123;Alias=XM_003392863.1;ncbi_desc=hypothetical%20protein%20LOC100648963;Dbxref=NCBI_Gene	XP_003392911.1;Note=hypothetical%20protein%20LOC100648963%20prot_id
Group1.1	504958	-	Name=XM_003392863.1;Parent=19122;ID=19123;Alias=XM_003392863.1;ncbi_desc=hypothetical%20protein%20LOC100648963;Dbxref=NCBI_Gene	XP_003392911.1;Note=hypothetical%20protein%20LOC100648963%20prot_id
Group1.1	504962	-	Name=XM_003392863.1;Parent=19122;ID=19123;Alias=XM_003392863.1;ncbi_desc=hypothetical%20protein%20LOC100648963;Dbxref=NCBI_Gene	XP_003392911.1;Note=hypothetical%20protein%20LOC100648963%20prot_id
Group1.1	504964	-	Name=XM_003392863.1;Parent=19122;ID=19123;Alias=XM_003392863.1;ncbi_desc=hypothetical%20protein%20LOC100648963;Dbxref=NCBI_Gene	XP_003392911.1;Note=hypothetical%20protein%20LOC100648963%20prot_id
Group1.1	504967	-	Name=XM_003392863.1;Parent=19122;ID=19123;Alias=XM_003392863.1;ncbi_desc=hypothetical%20protein%20LOC100648963;Dbxref=NCBI_Gene	XP_003392911.1;Note=hypothetical%20protein%20LOC100648963%20prot_id
Group1.1	505274	-	Name=XM_003392863.1;Parent=19122;ID=19123;Alias=XM_003392863.1;ncbi_desc=hypothetical%20protein%20LOC100648963;Dbxref=NCBI_Gene	XP_003392911.1;Note=hypothetical%20protein%20LOC100648963%20prot_id
Group1.1	505277	-	Name=XM_003392863.1;Parent=19122;ID=19123;Alias=XM_003392863.1;ncbi_desc=hypothetical%20protein%20LOC100648963;Dbxref=NCBI_Gene	XP_003392911.1;Note=hypothetical%20protein%20LOC100648963%20prot_id
Group1.1	505287	-	Name=XM_003392863.1;Parent=19122;ID=19123;Alias=XM_003392863.1;ncbi_desc=hypothetical%20protein%20LOC100648963;Dbxref=NCBI_Gene	XP_003392911.1;Note=hypothetical%20protein%20LOC100648963%20prot_id
Group1.1	505289	-	Name=XM_003392863.1;Parent=19122;ID=19123;Alias=XM_003392863.1;ncbi_desc=hypothetical%20protein%20LOC100648963;Dbxref=NCBI_Gene	XP_003392911.1;Note=hypothetical%20protein%20LOC100648963%20prot_id
Group1.1	505290	-	Name=XM_003392863.1;Parent=19122;ID=19123;Alias=XM_003392863.1;ncbi_desc=hypothetical%20protein%20LOC100648963;Dbxref=NCBI_Gene	XP_003392911.1;Note=hypothetical%20protein%20LOC100648963%20prot_id
Group1.1	505307	-	Name=XM_003392863.1;Parent=19122;ID=19123;Alias=XM_003392863.1;ncbi_desc=hypothetical%20protein%20LOC100648963;Dbxref=NCBI_Gene	XP_003392911.1;Note=hypothetical%20protein%20LOC100648963%20prot_id
Group1.1	505315	-	Name=XM_003392863.1;Parent=19122;ID=19123;Alias=XM_003392863.1;ncbi_desc=hypothetical%20protein%20LOC100648963;Dbxref=NCBI_Gene	XP_003392911.1;Note=hypothetical%20protein%20LOC100648963%20prot_id
Group1.1	505322	-	Name=XM_003392863.1;Parent=19122;ID=19123;Alias=XM_003392863.1;ncbi_desc=hypothetical%20protein%20LOC100648963;Dbxref=NCBI_Gene	XP_003392911.1;Note=hypothetical%20protein%20LOC100648963%20prot_id
Group1.1	505325	-	Name=XM_003392863.1;Parent=19122;ID=19123;Alias=XM_003392863.1;ncbi_desc=hypothetical%20protein%20LOC100648963;Dbxref=NCBI_Gene	XP_003392911.1;Note=hypothetical%20protein%20LOC100648963%20prot_id
Group1.1	505328	-	Name=XM_003392863.1;Parent=19122;ID=19123;Alias=XM_003392863.1;ncbi_desc=hypothetical%20protein%20LOC100648963;Dbxref=NCBI_Gene	XP_003392911.1;Note=hypothetical%20protein%20LOC100648963%20prot_id
Group1.1	505331	-	Name=XM_003392863.1;Parent=19122;ID=19123;Alias=XM_003392863.1;ncbi_desc=hypothetical%20protein%20LOC100648963;Dbxref=NCBI_Gene	XP_003392911.1;Note=hypothetical%20protein%20LOC100648963%20prot_id
Group1.1	505332	-	Name=XM_003392863.1;Parent=19122;ID=19123;Alias=XM_003392863.1;ncbi_desc=hypothetical%20protein%20LOC100648963;Dbxref=NCBI_Gene	XP_003392911.1;Note=hypothetical%20protein%20LOC100648963%20prot_id
Group1.1	505335	-	Name=XM_003392863.1;Parent=19122;ID=19123;Alias=XM_003392863.1;ncbi_desc=hypothetical%20protein%20LOC100648963;Dbxref=NCBI_Gene	XP_003392911.1;Note=hypothetical%20protein%20LOC100648963%20prot_id
Group1.1	505337	-	Name=XM_003392863.1;Parent=19122;ID=19123;Alias=XM_003392863.1;ncbi_desc=hypothetical%20protein%20LOC100648963;Dbxref=NCBI_Gene	XP_003392911.1;Note=hypothetical%20protein%20LOC100648963%20prot_id
Group1.1	505340	-	Name=XM_003392863.1;Parent=19122;ID=19123;Alias=XM_003392863.1;ncbi_desc=hypothetical%20protein%20LOC100648963;Dbxref=NCBI_Gene	XP_003392911.1;Note=hypothetical%20protein%20LOC100648963%20prot_id
Group1.1	505341	-	Name=XM_003392863.1;Parent=19122;ID=19123;Alias=XM_003392863.1;ncbi_desc=hypothetical%20protein%20LOC100648963;Dbxref=NCBI_Gene	XP_003392911.1;Note=hypothetical%20protein%20LOC100648963%20prot_id
Group1.1	505342	-	Name=XM_003392863.1;Parent=19122;ID=19123;Alias=XM_003392863.1;ncbi_desc=hypothetical%20protein%20LOC100648963;Dbxref=NCBI_Gene	XP_003392911.1;Note=hypothetical%20protein%20LOC100648963%20prot_id
Group1.1	505347	-	Name=XM_003392863.1;Parent=19122;ID=19123;Alias=XM_003392863.1;ncbi_desc=hypothetical%20protein%20LOC100648963;Dbxref=NCBI_Gene	XP_003392911.1;Note=hypothetical%20protein%20LOC100648963%20prot_id
Group1.1	505350	-	Name=XM_003392863.1;Parent=19122;ID=19123;Alias=XM_003392863.1;ncbi_desc=hypothetical%20protein%20LOC100648963;Dbxref=NCBI_Gene	XP_003392911.1;Note=hypothetical%20protein%20LOC100648963%20prot_id
Group1.1	505352	-	Name=XM_003392863.1;Parent=19122;ID=19123;Alias=XM_003392863.1;ncbi_desc=hypothetical%20protein%20LOC100648963;Dbxref=NCBI_Gene	XP_003392911.1;Note=hypothetical%20protein%20LOC100648963%20prot_id
Group1.1	505353	-	Name=XM_003392863.1;Parent=19122;ID=19123;Alias=XM_003392863.1;ncbi_desc=hypothetical%20protein%20LOC100648963;Dbxref=NCBI_Gene	XP_003392911.1;Note=hypothetical%20protein%20LOC100648963%20prot_id
Group1.1	505354	-	Name=XM_003392863.1;Parent=19122;ID=19123;Alias=XM_003392863.1;ncbi_desc=hypothetical%20protein%20LOC100648963;Dbxref=NCBI_Gene	XP_003392911.1;Note=hypothetical%20protein%20LOC100648963%20prot_id
Group1.1	505357	-	Name=XM_003392863.1;Parent=19122;ID=19123;Alias=XM_003392863.1;ncbi_desc=hypothetical%20protein%20LOC100648963;Dbxref=NCBI_Gene	XP_003392911.1;Note=hypothetical%20protein%20LOC100648963%20prot_id
Group1.1	505358	-	Name=XM_003392863.1;Parent=19122;ID=19123;Alias=XM_003392863.1;ncbi_desc=hypothetical%20protein%20LOC100648963;Dbxref=NCBI_Gene	XP_003392911.1;Note=hypothetical%20protein%20LOC100648963%20prot_id
Group1.1	505362	-	Name=XM_003392863.1;Parent=19122;ID=19123;Alias=XM_003392863.1;ncbi_desc=hypothetical%20protein%20LOC100648963;Dbxref=NCBI_Gene	XP_003392911.1;Note=hypothetical%20protein%20LOC100648963%20prot_id
Group1.1	505363	-	Name=XM_003392863.1;Parent=19122;ID=19123;Alias=XM_003392863.1;ncbi_desc=hypothetical%20protein%20LOC100648963;Dbxref=NCBI_Gene	XP_003392911.1;Note=hypothetical%20protein%20LOC100648963%20prot_id
Group1.1	505370	-	Name=XM_003392863.1;Parent=19122;ID=19123;Alias=XM_003392863.1;ncbi_desc=hypothetical%20protein%20LOC100648963;Dbxref=NCBI_Gene	XP_003392911.1;Note=hypothetical%20protein%20LOC100648963%20prot_id
Group1.1	505373	-	Name=XM_003392863.1;Parent=19122;ID=19123;Alias=XM_003392863.1;ncbi_desc=hypothetical%20protein%20LOC100648963;Dbxref=NCBI_Gene	XP_003392911.1;Note=hypothetical%20protein%20LOC100648963%20prot_id
Group1.1	505374	-	Name=XM_003392863.1;Parent=19122;ID=19123;Alias=XM_003392863.1;ncbi_desc=hypothetical%20protein%20LOC100648963;Dbxref=NCBI_Gene	XP_003392911.1;Note=hypothetical%20protein%20LOC100648963%20prot_id
Group1.1	505377	-	Name=XM_003392863.1;Parent=19122;ID=19123;Alias=XM_003392863.1;ncbi_desc=hypothetical%20protein%20LOC100648963;Dbxref=NCBI_Gene	XP_003392911.1;Note=hypothetical%20protein%20LOC100648963%20prot_id
Group1.1	505379	-	Name=XM_003392863.1;Parent=19122;ID=19123;Alias=XM_003392863.1;ncbi_desc=hypothetical%20protein%20LOC100648963;Dbxref=NCBI_Gene	XP_003392911.1;Note=hypothetical%20protein%20LOC100648963%20prot_id
Group1.1	505380	-	Name=XM_003392863.1;Parent=19122;ID=19123;Alias=XM_003392863.1;ncbi_desc=hypothetical%20protein%20LOC100648963;Dbxref=NCBI_Gene	XP_003392911.1;Note=hypothetical%20protein%20LOC100648963%20prot_id
Group1.1	505382	-	Name=XM_003392863.1;Parent=19122;ID=19123;Alias=XM_003392863.1;ncbi_desc=hypothetical%20protein%20LOC100648963;Dbxref=NCBI_Gene	XP_003392911.1;Note=hypothetical%20protein%20LOC100648963%20prot_id
Group1.1	505384	-	Name=XM_003392863.1;Parent=19122;ID=19123;Alias=XM_003392863.1;ncbi_desc=hypothetical%20protein%20LOC100648963;Dbxref=NCBI_Gene	XP_003392911.1;Note=hypothetical%20protein%20LOC100648963%20prot_id
Group1.1	505387	-	Name=XM_003392863.1;Parent=19122;ID=19123;Alias=XM_003392863.1;ncbi_desc=hypothetical%20protein%20LOC100648963;Dbxref=NCBI_Gene	XP_003392911.1;Note=hypothetical%20protein%20LOC100648963%20prot_id
Group1.1	505390	-	Name=XM_003392863.1;Parent=19122;ID=19123;Alias=XM_003392863.1;ncbi_desc=hypothetical%20protein%20LOC100648963;Dbxref=NCBI_Gene	XP_003392911.1;Note=hypothetical%20protein%20LOC100648963%20prot_id
Group1.1	505392	-	Name=XM_003392863.1;Parent=19122;ID=19123;Alias=XM_003392863.1;ncbi_desc=hypothetical%20protein%20LOC100648963;Dbxref=NCBI_Gene	XP_003392911.1;Note=hypothetical%20protein%20LOC100648963%20prot_id
Group1.1	505397	-	Name=XM_003392863.1;Parent=19122;ID=19123;Alias=XM_003392863.1;ncbi_desc=hypothetical%20protein%20LOC100648963;Dbxref=NCBI_Gene	XP_003392911.1;Note=hypothetical%20protein%20LOC100648963%20prot_id
Group1.1	505399	-	Name=XM_003392863.1;Parent=19122;ID=19123;Alias=XM_003392863.1;ncbi_desc=hypothetical%20protein%20LOC100648963;Dbxref=NCBI_Gene	XP_003392911.1;Note=hypothetical%20protein%20LOC100648963%20prot_id
Group1.1	505404	-	Name=XM_003392863.1;Parent=19122;ID=19123;Alias=XM_003392863.1;ncbi_desc=hypothetical%20protein%20LOC100648963;Dbxref=NCBI_Gene	XP_003392911.1;Note=hypothetical%20protein%20LOC100648963%20prot_id
Group1.1	505409	-	Name=XM_003392863.1;Parent=19122;ID=19123;Alias=XM_003392863.1;ncbi_desc=hypothetical%20protein%20LOC100648963;Dbxref=NCBI_Gene	XP_003392911.1;Note=hypothetical%20protein%20LOC100648963%20prot_id
Group1.1	505410	-	Name=XM_003392863.1;Parent=19122;ID=19123;Alias=XM_003392863.1;ncbi_desc=hypothetical%20protein%20LOC100648963;Dbxref=NCBI_Gene	XP_003392911.1;Note=hypothetical%20protein%20LOC100648963%20prot_id
Group1.1	505414	-	Name=XM_003392863.1;Parent=19122;ID=19123;Alias=XM_003392863.1;ncbi_desc=hypothetical%20protein%20LOC100648963;Dbxref=NCBI_Gene	XP_003392911.1;Note=hypothetical%20protein%20LOC100648963%20prot_id
Group1.1	505415	-	Name=XM_003392863.1;Parent=19122;ID=19123;Alias=XM_003392863.1;ncbi_desc=hypothetical%20protein%20LOC100648963;Dbxref=NCBI_Gene	XP_003392911.1;Note=hypothetical%20protein%20LOC100648963%20prot_id
Group1.1	505416	-	Name=XM_003392863.1;Parent=19122;ID=19123;Alias=XM_003392863.1;ncbi_desc=hypothetical%20protein%20LOC100648963;Dbxref=NCBI_Gene	XP_003392911.1;Note=hypothetical%20protein%20LOC100648963%20prot_id
Group1.1	505423	-	Name=XM_003392863.1;Parent=19122;ID=19123;Alias=XM_003392863.1;ncbi_desc=hypothetical%20protein%20LOC100648963;Dbxref=NCBI_Gene	XP_003392911.1;Note=hypothetical%20protein%20LOC100648963%20prot_id
Group1.1	505425	-	Name=XM_003392863.1;Parent=19122;ID=19123;Alias=XM_003392863.1;ncbi_desc=hypothetical%20protein%20LOC100648963;Dbxref=NCBI_Gene	XP_003392911.1;Note=hypothetical%20protein%20LOC100648963%20prot_id
Group1.1	505428	-	Name=XM_003392863.1;Parent=19122;ID=19123;Alias=XM_003392863.1;ncbi_desc=hypothetical%20protein%20LOC100648963;Dbxref=NCBI_Gene	XP_003392911.1;Note=hypothetical%20protein%20LOC100648963%20prot_id
Group1.1	505429	-	Name=XM_003392863.1;Parent=19122;ID=19123;Alias=XM_003392863.1;ncbi_desc=hypothetical%20protein%20LOC100648963;Dbxref=NCBI_Gene	XP_003392911.1;Note=hypothetical%20protein%20LOC100648963%20prot_id
Group1.1	505430	-	Name=XM_003392863.1;Parent=19122;ID=19123;Alias=XM_003392863.1;ncbi_desc=hypothetical%20protein%20LOC100648963;Dbxref=NCBI_Gene	XP_003392911.1;Note=hypothetical%20protein%20LOC100648963%20prot_id
Group1.1	505437	-	Name=XM_003392863.1;Parent=19122;ID=19123;Alias=XM_003392863.1;ncbi_desc=hypothetical%20protein%20LOC100648963;Dbxref=NCBI_Gene	XP_003392911.1;Note=hypothetical%20protein%20LOC100648963%20prot_id
Group1.1	505440	-	Name=XM_003392863.1;Parent=19122;ID=19123;Alias=XM_003392863.1;ncbi_desc=hypothetical%20protein%20LOC100648963;Dbxref=NCBI_Gene	XP_003392911.1;Note=hypothetical%20protein%20LOC100648963%20prot_id
Group1.1	505443	-	Name=XM_003392863.1;Parent=19122;ID=19123;Alias=XM_003392863.1;ncbi_desc=hypothetical%20protein%20LOC100648963;Dbxref=NCBI_Gene	XP_003392911.1;Note=hypothetical%20protein%20LOC100648963%20prot_id
Group1.1	505458	-	Name=XM_003392863.1;Parent=19122;ID=19123;Alias=XM_003392863.1;ncbi_desc=hypothetical%20protein%20LOC100648963;Dbxref=NCBI_Gene	XP_003392911.1;Note=hypothetical%20protein%20LOC100648963%20prot_id
Group1.1	506141	-	Name=XM_003392863.1;Parent=19122;ID=19123;Alias=XM_003392863.1;ncbi_desc=hypothetical%20protein%20LOC100648963;Dbxref=NCBI_Gene	XP_003392911.1;Note=hypothetical%20protein%20LOC100648963%20prot_id
Group1.1	506151	-	Name=XM_003392863.1;Parent=19122;ID=19123;Alias=XM_003392863.1;ncbi_desc=hypothetical%20protein%20LOC100648963;Dbxref=NCBI_Gene	XP_003392911.1;Note=hypothetical%20protein%20LOC100648963%20prot_id
Group1.1	506154	-	Name=XM_003392863.1;Parent=19122;ID=19123;Alias=XM_003392863.1;ncbi_desc=hypothetical%20protein%20LOC100648963;Dbxref=NCBI_Gene	XP_003392911.1;Note=hypothetical%20protein%20LOC100648963%20prot_id
Group1.1	506161	-	Name=XM_003392863.1;Parent=19122;ID=19123;Alias=XM_003392863.1;ncbi_desc=hypothetical%20protein%20LOC100648963;Dbxref=NCBI_Gene	XP_003392911.1;Note=hypothetical%20protein%20LOC100648963%20prot_id
Group1.1	506164	-	Name=XM_003392863.1;Parent=19122;ID=19123;Alias=XM_003392863.1;ncbi_desc=hypothetical%20protein%20LOC100648963;Dbxref=NCBI_Gene	XP_003392911.1;Note=hypothetical%20protein%20LOC100648963%20prot_id
Group1.1	506174	-	Name=XM_003392863.1;Parent=19122;ID=19123;Alias=XM_003392863.1;ncbi_desc=hypothetical%20protein%20LOC100648963;Dbxref=NCBI_Gene	XP_003392911.1;Note=hypothetical%20protein%20LOC100648963%20prot_id
Group1.1	506294	-	Name=XM_003392863.1;Parent=19122;ID=19123;Alias=XM_003392863.1;ncbi_desc=hypothetical%20protein%20LOC100648963;Dbxref=NCBI_Gene	XP_003392911.1;Note=hypothetical%20protein%20LOC100648963%20prot_id
Group1.1	506304	-	Name=XM_003392863.1;Parent=19122;ID=19123;Alias=XM_003392863.1;ncbi_desc=hypothetical%20protein%20LOC100648963;Dbxref=NCBI_Gene	XP_003392911.1;Note=hypothetical%20protein%20LOC100648963%20prot_id
Group1.1	506305	-	Name=XM_003392863.1;Parent=19122;ID=19123;Alias=XM_003392863.1;ncbi_desc=hypothetical%20protein%20LOC100648963;Dbxref=NCBI_Gene	XP_003392911.1;Note=hypothetical%20protein%20LOC100648963%20prot_id
Group1.1	506308	-	Name=XM_003392863.1;Parent=19122;ID=19123;Alias=XM_003392863.1;ncbi_desc=hypothetical%20protein%20LOC100648963;Dbxref=NCBI_Gene	XP_003392911.1;Note=hypothetical%20protein%20LOC100648963%20prot_id
Group1.1	506309	-	Name=XM_003392863.1;Parent=19122;ID=19123;Alias=XM_003392863.1;ncbi_desc=hypothetical%20protein%20LOC100648963;Dbxref=NCBI_Gene	XP_003392911.1;Note=hypothetical%20protein%20LOC100648963%20prot_id
Group1.1	506310	-	Name=XM_003392863.1;Parent=19122;ID=19123;Alias=XM_003392863.1;ncbi_desc=hypothetical%20protein%20LOC100648963;Dbxref=NCBI_Gene	XP_003392911.1;Note=hypothetical%20protein%20LOC100648963%20prot_id
Group1.1	506315	-	Name=XM_003392863.1;Parent=19122;ID=19123;Alias=XM_003392863.1;ncbi_desc=hypothetical%20protein%20LOC100648963;Dbxref=NCBI_Gene	XP_003392911.1;Note=hypothetical%20protein%20LOC100648963%20prot_id
Group1.1	506327	-	Name=XM_003392863.1;Parent=19122;ID=19123;Alias=XM_003392863.1;ncbi_desc=hypothetical%20protein%20LOC100648963;Dbxref=NCBI_Gene	XP_003392911.1;Note=hypothetical%20protein%20LOC100648963%20prot_id
Group1.1	506328	-	Name=XM_003392863.1;Parent=19122;ID=19123;Alias=XM_003392863.1;ncbi_desc=hypothetical%20protein%20LOC100648963;Dbxref=NCBI_Gene	XP_003392911.1;Note=hypothetical%20protein%20LOC100648963%20prot_id
Group1.1	506331	-	Name=XM_003392863.1;Parent=19122;ID=19123;Alias=XM_003392863.1;ncbi_desc=hypothetical%20protein%20LOC100648963;Dbxref=NCBI_Gene	XP_003392911.1;Note=hypothetical%20protein%20LOC100648963%20prot_id
Group1.1	506332	-	Name=XM_003392863.1;Parent=19122;ID=19123;Alias=XM_003392863.1;ncbi_desc=hypothetical%20protein%20LOC100648963;Dbxref=NCBI_Gene	XP_003392911.1;Note=hypothetical%20protein%20LOC100648963%20prot_id
Group1.1	506333	-	Name=XM_003392863.1;Parent=19122;ID=19123;Alias=XM_003392863.1;ncbi_desc=hypothetical%20protein%20LOC100648963;Dbxref=NCBI_Gene	XP_003392911.1;Note=hypothetical%20protein%20LOC100648963%20prot_id
Group1.1	506346	-	Name=XM_003392863.1;Parent=19122;ID=19123;Alias=XM_003392863.1;ncbi_desc=hypothetical%20protein%20LOC100648963;Dbxref=NCBI_Gene	XP_003392911.1;Note=hypothetical%20protein%20LOC100648963%20prot_id
Group1.1	506347	-	Name=XM_003392863.1;Parent=19122;ID=19123;Alias=XM_003392863.1;ncbi_desc=hypothetical%20protein%20LOC100648963;Dbxref=NCBI_Gene	XP_003392911.1;Note=hypothetical%20protein%20LOC100648963%20prot_id
Group1.1	506358	-	Name=XM_003392863.1;Parent=19122;ID=19123;Alias=XM_003392863.1;ncbi_desc=hypothetical%20protein%20LOC100648963;Dbxref=NCBI_Gene	XP_003392911.1;Note=hypothetical%20protein%20LOC100648963%20prot_id
Group1.1	506363	-	Name=XM_003392863.1;Parent=19122;ID=19123;Alias=XM_003392863.1;ncbi_desc=hypothetical%20protein%20LOC100648963;Dbxref=NCBI_Gene	XP_003392911.1;Note=hypothetical%20protein%20LOC100648963%20prot_id
Group1.1	506364	-	Name=XM_003392863.1;Parent=19122;ID=19123;Alias=XM_003392863.1;ncbi_desc=hypothetical%20protein%20LOC100648963;Dbxref=NCBI_Gene	XP_003392911.1;Note=hypothetical%20protein%20LOC100648963%20prot_id
Group1.1	506366	-	Name=XM_003392863.1;Parent=19122;ID=19123;Alias=XM_003392863.1;ncbi_desc=hypothetical%20protein%20LOC100648963;Dbxref=NCBI_Gene	XP_003392911.1;Note=hypothetical%20protein%20LOC100648963%20prot_id
Group1.1	506372	-	Name=XM_003392863.1;Parent=19122;ID=19123;Alias=XM_003392863.1;ncbi_desc=hypothetical%20protein%20LOC100648963;Dbxref=NCBI_Gene	XP_003392911.1;Note=hypothetical%20protein%20LOC100648963%20prot_id
Group1.1	506373	-	Name=XM_003392863.1;Parent=19122;ID=19123;Alias=XM_003392863.1;ncbi_desc=hypothetical%20protein%20LOC100648963;Dbxref=NCBI_Gene	XP_003392911.1;Note=hypothetical%20protein%20LOC100648963%20prot_id
Group1.1	506376	-	Name=XM_003392863.1;Parent=19122;ID=19123;Alias=XM_003392863.1;ncbi_desc=hypothetical%20protein%20LOC100648963;Dbxref=NCBI_Gene	XP_003392911.1;Note=hypothetical%20protein%20LOC100648963%20prot_id
Group1.1	506377	-	Name=XM_003392863.1;Parent=19122;ID=19123;Alias=XM_003392863.1;ncbi_desc=hypothetical%20protein%20LOC100648963;Dbxref=NCBI_Gene	XP_003392911.1;Note=hypothetical%20protein%20LOC100648963%20prot_id
Group1.1	506394	-	Name=XM_003392863.1;Parent=19122;ID=19123;Alias=XM_003392863.1;ncbi_desc=hypothetical%20protein%20LOC100648963;Dbxref=NCBI_Gene	XP_003392911.1;Note=hypothetical%20protein%20LOC100648963%20prot_id
Group1.1	506401	-	Name=XM_003392863.1;Parent=19122;ID=19123;Alias=XM_003392863.1;ncbi_desc=hypothetical%20protein%20LOC100648963;Dbxref=NCBI_Gene	XP_003392911.1;Note=hypothetical%20protein%20LOC100648963%20prot_id
Group1.1	506402	-	Name=XM_003392863.1;Parent=19122;ID=19123;Alias=XM_003392863.1;ncbi_desc=hypothetical%20protein%20LOC100648963;Dbxref=NCBI_Gene	XP_003392911.1;Note=hypothetical%20protein%20LOC100648963%20prot_id
Group1.1	506407	-	Name=XM_003392863.1;Parent=19122;ID=19123;Alias=XM_003392863.1;ncbi_desc=hypothetical%20protein%20LOC100648963;Dbxref=NCBI_Gene	XP_003392911.1;Note=hypothetical%20protein%20LOC100648963%20prot_id
Group1.1	506409	-	Name=XM_003392863.1;Parent=19122;ID=19123;Alias=XM_003392863.1;ncbi_desc=hypothetical%20protein%20LOC100648963;Dbxref=NCBI_Gene	XP_003392911.1;Note=hypothetical%20protein%20LOC100648963%20prot_id
Group1.1	506412	-	Name=XM_003392863.1;Parent=19122;ID=19123;Alias=XM_003392863.1;ncbi_desc=hypothetical%20protein%20LOC100648963;Dbxref=NCBI_Gene	XP_003392911.1;Note=hypothetical%20protein%20LOC100648963%20prot_id
Group1.1	506420	-	Name=XM_003392863.1;Parent=19122;ID=19123;Alias=XM_003392863.1;ncbi_desc=hypothetical%20protein%20LOC100648963;Dbxref=NCBI_Gene	XP_003392911.1;Note=hypothetical%20protein%20LOC100648963%20prot_id
Group1.1	506424	-	Name=XM_003392863.1;Parent=19122;ID=19123;Alias=XM_003392863.1;ncbi_desc=hypothetical%20protein%20LOC100648963;Dbxref=NCBI_Gene	XP_003392911.1;Note=hypothetical%20protein%20LOC100648963%20prot_id
Group1.1	506425	-	Name=XM_003392863.1;Parent=19122;ID=19123;Alias=XM_003392863.1;ncbi_desc=hypothetical%20protein%20LOC100648963;Dbxref=NCBI_Gene	XP_003392911.1;Note=hypothetical%20protein%20LOC100648963%20prot_id
Group1.1	506426	-	Name=XM_003392863.1;Parent=19122;ID=19123;Alias=XM_003392863.1;ncbi_desc=hypothetical%20protein%20LOC100648963;Dbxref=NCBI_Gene	XP_003392911.1;Note=hypothetical%20protein%20LOC100648963%20prot_id
Group1.1	506447	-	Name=XM_003392863.1;Parent=19122;ID=19123;Alias=XM_003392863.1;ncbi_desc=hypothetical%20protein%20LOC100648963;Dbxref=NCBI_Gene	XP_003392911.1;Note=hypothetical%20protein%20LOC100648963%20prot_id
Group1.1	506449	-	Name=XM_003392863.1;Parent=19122;ID=19123;Alias=XM_003392863.1;ncbi_desc=hypothetical%20protein%20LOC100648963;Dbxref=NCBI_Gene	XP_003392911.1;Note=hypothetical%20protein%20LOC100648963%20prot_id
Group1.1	506452	-	Name=XM_003392863.1;Parent=19122;ID=19123;Alias=XM_003392863.1;ncbi_desc=hypothetical%20protein%20LOC100648963;Dbxref=NCBI_Gene	XP_003392911.1;Note=hypothetical%20protein%20LOC100648963%20prot_id
Group1.1	506453	-	Name=XM_003392863.1;Parent=19122;ID=19123;Alias=XM_003392863.1;ncbi_desc=hypothetical%20protein%20LOC100648963;Dbxref=NCBI_Gene	XP_003392911.1;Note=hypothetical%20protein%20LOC100648963%20prot_id
Group1.1	506460	-	Name=XM_003392863.1;Parent=19122;ID=19123;Alias=XM_003392863.1;ncbi_desc=hypothetical%20protein%20LOC100648963;Dbxref=NCBI_Gene	XP_003392911.1;Note=hypothetical%20protein%20LOC100648963%20prot_id
Group1.1	506465	-	Name=XM_003392863.1;Parent=19122;ID=19123;Alias=XM_003392863.1;ncbi_desc=hypothetical%20protein%20LOC100648963;Dbxref=NCBI_Gene	XP_003392911.1;Note=hypothetical%20protein%20LOC100648963%20prot_id
Group1.1	506466	-	Name=XM_003392863.1;Parent=19122;ID=19123;Alias=XM_003392863.1;ncbi_desc=hypothetical%20protein%20LOC100648963;Dbxref=NCBI_Gene	XP_003392911.1;Note=hypothetical%20protein%20LOC100648963%20prot_id
Group1.1	506468	-	Name=XM_003392863.1;Parent=19122;ID=19123;Alias=XM_003392863.1;ncbi_desc=hypothetical%20protein%20LOC100648963;Dbxref=NCBI_Gene	XP_003392911.1;Note=hypothetical%20protein%20LOC100648963%20prot_id
Group1.1	506471	-	Name=XM_003392863.1;Parent=19122;ID=19123;Alias=XM_003392863.1;ncbi_desc=hypothetical%20protein%20LOC100648963;Dbxref=NCBI_Gene	XP_003392911.1;Note=hypothetical%20protein%20LOC100648963%20prot_id
Group1.1	506476	-	Name=XM_003392863.1;Parent=19122;ID=19123;Alias=XM_003392863.1;ncbi_desc=hypothetical%20protein%20LOC100648963;Dbxref=NCBI_Gene	XP_003392911.1;Note=hypothetical%20protein%20LOC100648963%20prot_id
Group1.1	506650	-	Name=XM_003392864.1;Parent=19142;ID=19143;Alias=XM_003392864.1;ncbi_desc=hypothetical%20protein%20LOC100649078;Dbxref=NCBI_Gene	XP_003392912.1;Note=hypothetical%20protein%20LOC100649078%20prot_id
Group1.1	506656	-	Name=XM_003392864.1;Parent=19142;ID=19143;Alias=XM_003392864.1;ncbi_desc=hypothetical%20protein%20LOC100649078;Dbxref=NCBI_Gene	XP_003392912.1;Note=hypothetical%20protein%20LOC100649078%20prot_id
Group1.1	506657	-	Name=XM_003392864.1;Parent=19142;ID=19143;Alias=XM_003392864.1;ncbi_desc=hypothetical%20protein%20LOC100649078;Dbxref=NCBI_Gene	XP_003392912.1;Note=hypothetical%20protein%20LOC100649078%20prot_id
Group1.1	506664	-	Name=XM_003392864.1;Parent=19142;ID=19143;Alias=XM_003392864.1;ncbi_desc=hypothetical%20protein%20LOC100649078;Dbxref=NCBI_Gene	XP_003392912.1;Note=hypothetical%20protein%20LOC100649078%20prot_id
Group1.1	506667	-	Name=XM_003392864.1;Parent=19142;ID=19143;Alias=XM_003392864.1;ncbi_desc=hypothetical%20protein%20LOC100649078;Dbxref=NCBI_Gene	XP_003392912.1;Note=hypothetical%20protein%20LOC100649078%20prot_id
Group1.1	506668	-	Name=XM_003392864.1;Parent=19142;ID=19143;Alias=XM_003392864.1;ncbi_desc=hypothetical%20protein%20LOC100649078;Dbxref=NCBI_Gene	XP_003392912.1;Note=hypothetical%20protein%20LOC100649078%20prot_id
Group1.1	506678	-	Name=XM_003392864.1;Parent=19142;ID=19143;Alias=XM_003392864.1;ncbi_desc=hypothetical%20protein%20LOC100649078;Dbxref=NCBI_Gene	XP_003392912.1;Note=hypothetical%20protein%20LOC100649078%20prot_id
Group1.1	506686	-	Name=XM_003392864.1;Parent=19142;ID=19143;Alias=XM_003392864.1;ncbi_desc=hypothetical%20protein%20LOC100649078;Dbxref=NCBI_Gene	XP_003392912.1;Note=hypothetical%20protein%20LOC100649078%20prot_id
Group1.1	506689	-	Name=XM_003392864.1;Parent=19142;ID=19143;Alias=XM_003392864.1;ncbi_desc=hypothetical%20protein%20LOC100649078;Dbxref=NCBI_Gene	XP_003392912.1;Note=hypothetical%20protein%20LOC100649078%20prot_id
Group1.1	506693	-	Name=XM_003392864.1;Parent=19142;ID=19143;Alias=XM_003392864.1;ncbi_desc=hypothetical%20protein%20LOC100649078;Dbxref=NCBI_Gene	XP_003392912.1;Note=hypothetical%20protein%20LOC100649078%20prot_id
Group1.1	506710	-	Name=XM_003392864.1;Parent=19142;ID=19143;Alias=XM_003392864.1;ncbi_desc=hypothetical%20protein%20LOC100649078;Dbxref=NCBI_Gene	XP_003392912.1;Note=hypothetical%20protein%20LOC100649078%20prot_id
Group1.1	506716	-	Name=XM_003392864.1;Parent=19142;ID=19143;Alias=XM_003392864.1;ncbi_desc=hypothetical%20protein%20LOC100649078;Dbxref=NCBI_Gene	XP_003392912.1;Note=hypothetical%20protein%20LOC100649078%20prot_id
Group1.1	506722	-	Name=XM_003392864.1;Parent=19142;ID=19143;Alias=XM_003392864.1;ncbi_desc=hypothetical%20protein%20LOC100649078;Dbxref=NCBI_Gene	XP_003392912.1;Note=hypothetical%20protein%20LOC100649078%20prot_id
Group1.1	506723	-	Name=XM_003392864.1;Parent=19142;ID=19143;Alias=XM_003392864.1;ncbi_desc=hypothetical%20protein%20LOC100649078;Dbxref=NCBI_Gene	XP_003392912.1;Note=hypothetical%20protein%20LOC100649078%20prot_id
Group1.1	506724	-	Name=XM_003392864.1;Parent=19142;ID=19143;Alias=XM_003392864.1;ncbi_desc=hypothetical%20protein%20LOC100649078;Dbxref=NCBI_Gene	XP_003392912.1;Note=hypothetical%20protein%20LOC100649078%20prot_id
Group1.1	506725	-	Name=XM_003392864.1;Parent=19142;ID=19143;Alias=XM_003392864.1;ncbi_desc=hypothetical%20protein%20LOC100649078;Dbxref=NCBI_Gene	XP_003392912.1;Note=hypothetical%20protein%20LOC100649078%20prot_id
Group1.1	506726	-	Name=XM_003392864.1;Parent=19142;ID=19143;Alias=XM_003392864.1;ncbi_desc=hypothetical%20protein%20LOC100649078;Dbxref=NCBI_Gene	XP_003392912.1;Note=hypothetical%20protein%20LOC100649078%20prot_id
Group1.1	506732	-	Name=XM_003392864.1;Parent=19142;ID=19143;Alias=XM_003392864.1;ncbi_desc=hypothetical%20protein%20LOC100649078;Dbxref=NCBI_Gene	XP_003392912.1;Note=hypothetical%20protein%20LOC100649078%20prot_id
Group1.1	506738	-	Name=XM_003392864.1;Parent=19142;ID=19143;Alias=XM_003392864.1;ncbi_desc=hypothetical%20protein%20LOC100649078;Dbxref=NCBI_Gene	XP_003392912.1;Note=hypothetical%20protein%20LOC100649078%20prot_id
Group1.1	506739	-	Name=XM_003392864.1;Parent=19142;ID=19143;Alias=XM_003392864.1;ncbi_desc=hypothetical%20protein%20LOC100649078;Dbxref=NCBI_Gene	XP_003392912.1;Note=hypothetical%20protein%20LOC100649078%20prot_id
Group1.1	507048	-	Name=XM_003392864.1;Parent=19142;ID=19143;Alias=XM_003392864.1;ncbi_desc=hypothetical%20protein%20LOC100649078;Dbxref=NCBI_Gene	XP_003392912.1;Note=hypothetical%20protein%20LOC100649078%20prot_id
Group1.1	507076	-	Name=XM_003392864.1;Parent=19142;ID=19143;Alias=XM_003392864.1;ncbi_desc=hypothetical%20protein%20LOC100649078;Dbxref=NCBI_Gene	XP_003392912.1;Note=hypothetical%20protein%20LOC100649078%20prot_id
Group1.1	507086	-	Name=XM_003392864.1;Parent=19142;ID=19143;Alias=XM_003392864.1;ncbi_desc=hypothetical%20protein%20LOC100649078;Dbxref=NCBI_Gene	XP_003392912.1;Note=hypothetical%20protein%20LOC100649078%20prot_id
Group1.1	507087	-	Name=XM_003392864.1;Parent=19142;ID=19143;Alias=XM_003392864.1;ncbi_desc=hypothetical%20protein%20LOC100649078;Dbxref=NCBI_Gene	XP_003392912.1;Note=hypothetical%20protein%20LOC100649078%20prot_id
Group1.1	507088	-	Name=XM_003392864.1;Parent=19142;ID=19143;Alias=XM_003392864.1;ncbi_desc=hypothetical%20protein%20LOC100649078;Dbxref=NCBI_Gene	XP_003392912.1;Note=hypothetical%20protein%20LOC100649078%20prot_id
Group1.1	507089	-	Name=XM_003392864.1;Parent=19142;ID=19143;Alias=XM_003392864.1;ncbi_desc=hypothetical%20protein%20LOC100649078;Dbxref=NCBI_Gene	XP_003392912.1;Note=hypothetical%20protein%20LOC100649078%20prot_id
Group1.1	507092	-	Name=XM_003392864.1;Parent=19142;ID=19143;Alias=XM_003392864.1;ncbi_desc=hypothetical%20protein%20LOC100649078;Dbxref=NCBI_Gene	XP_003392912.1;Note=hypothetical%20protein%20LOC100649078%20prot_id
Group1.1	507117	-	Name=XM_003392864.1;Parent=19142;ID=19143;Alias=XM_003392864.1;ncbi_desc=hypothetical%20protein%20LOC100649078;Dbxref=NCBI_Gene	XP_003392912.1;Note=hypothetical%20protein%20LOC100649078%20prot_id
Group1.1	507118	-	Name=XM_003392864.1;Parent=19142;ID=19143;Alias=XM_003392864.1;ncbi_desc=hypothetical%20protein%20LOC100649078;Dbxref=NCBI_Gene	XP_003392912.1;Note=hypothetical%20protein%20LOC100649078%20prot_id
Group1.1	507131	-	Name=XM_003392864.1;Parent=19142;ID=19143;Alias=XM_003392864.1;ncbi_desc=hypothetical%20protein%20LOC100649078;Dbxref=NCBI_Gene	XP_003392912.1;Note=hypothetical%20protein%20LOC100649078%20prot_id
Group1.1	507142	-	Name=XM_003392864.1;Parent=19142;ID=19143;Alias=XM_003392864.1;ncbi_desc=hypothetical%20protein%20LOC100649078;Dbxref=NCBI_Gene	XP_003392912.1;Note=hypothetical%20protein%20LOC100649078%20prot_id
Group1.1	507156	-	Name=XM_003392864.1;Parent=19142;ID=19143;Alias=XM_003392864.1;ncbi_desc=hypothetical%20protein%20LOC100649078;Dbxref=NCBI_Gene	XP_003392912.1;Note=hypothetical%20protein%20LOC100649078%20prot_id
Group1.1	507157	-	Name=XM_003392864.1;Parent=19142;ID=19143;Alias=XM_003392864.1;ncbi_desc=hypothetical%20protein%20LOC100649078;Dbxref=NCBI_Gene	XP_003392912.1;Note=hypothetical%20protein%20LOC100649078%20prot_id
Group1.1	507162	-	Name=XM_003392864.1;Parent=19142;ID=19143;Alias=XM_003392864.1;ncbi_desc=hypothetical%20protein%20LOC100649078;Dbxref=NCBI_Gene	XP_003392912.1;Note=hypothetical%20protein%20LOC100649078%20prot_id
Group1.1	507190	-	Name=XM_003392864.1;Parent=19142;ID=19143;Alias=XM_003392864.1;ncbi_desc=hypothetical%20protein%20LOC100649078;Dbxref=NCBI_Gene	XP_003392912.1;Note=hypothetical%20protein%20LOC100649078%20prot_id
Group1.1	507211	-	Name=XM_003392864.1;Parent=19142;ID=19143;Alias=XM_003392864.1;ncbi_desc=hypothetical%20protein%20LOC100649078;Dbxref=NCBI_Gene	XP_003392912.1;Note=hypothetical%20protein%20LOC100649078%20prot_id
Group1.1	507212	-	Name=XM_003392864.1;Parent=19142;ID=19143;Alias=XM_003392864.1;ncbi_desc=hypothetical%20protein%20LOC100649078;Dbxref=NCBI_Gene	XP_003392912.1;Note=hypothetical%20protein%20LOC100649078%20prot_id
Group1.1	507301	-	Name=XM_003392864.1;Parent=19142;ID=19143;Alias=XM_003392864.1;ncbi_desc=hypothetical%20protein%20LOC100649078;Dbxref=NCBI_Gene	XP_003392912.1;Note=hypothetical%20protein%20LOC100649078%20prot_id
Group1.1	507302	-	Name=XM_003392864.1;Parent=19142;ID=19143;Alias=XM_003392864.1;ncbi_desc=hypothetical%20protein%20LOC100649078;Dbxref=NCBI_Gene	XP_003392912.1;Note=hypothetical%20protein%20LOC100649078%20prot_id
Group1.1	507308	-	Name=XM_003392864.1;Parent=19142;ID=19143;Alias=XM_003392864.1;ncbi_desc=hypothetical%20protein%20LOC100649078;Dbxref=NCBI_Gene	XP_003392912.1;Note=hypothetical%20protein%20LOC100649078%20prot_id
Group1.1	507318	-	Name=XM_003392864.1;Parent=19142;ID=19143;Alias=XM_003392864.1;ncbi_desc=hypothetical%20protein%20LOC100649078;Dbxref=NCBI_Gene	XP_003392912.1;Note=hypothetical%20protein%20LOC100649078%20prot_id
Group1.1	507319	-	Name=XM_003392864.1;Parent=19142;ID=19143;Alias=XM_003392864.1;ncbi_desc=hypothetical%20protein%20LOC100649078;Dbxref=NCBI_Gene	XP_003392912.1;Note=hypothetical%20protein%20LOC100649078%20prot_id
Group1.1	507322	-	Name=XM_003392864.1;Parent=19142;ID=19143;Alias=XM_003392864.1;ncbi_desc=hypothetical%20protein%20LOC100649078;Dbxref=NCBI_Gene	XP_003392912.1;Note=hypothetical%20protein%20LOC100649078%20prot_id
Group1.1	507326	-	Name=XM_003392864.1;Parent=19142;ID=19143;Alias=XM_003392864.1;ncbi_desc=hypothetical%20protein%20LOC100649078;Dbxref=NCBI_Gene	XP_003392912.1;Note=hypothetical%20protein%20LOC100649078%20prot_id
Group1.1	507327	-	Name=XM_003392864.1;Parent=19142;ID=19143;Alias=XM_003392864.1;ncbi_desc=hypothetical%20protein%20LOC100649078;Dbxref=NCBI_Gene	XP_003392912.1;Note=hypothetical%20protein%20LOC100649078%20prot_id
Group1.1	507336	-	Name=XM_003392864.1;Parent=19142;ID=19143;Alias=XM_003392864.1;ncbi_desc=hypothetical%20protein%20LOC100649078;Dbxref=NCBI_Gene	XP_003392912.1;Note=hypothetical%20protein%20LOC100649078%20prot_id
Group1.1	507360	-	Name=XM_003392864.1;Parent=19142;ID=19143;Alias=XM_003392864.1;ncbi_desc=hypothetical%20protein%20LOC100649078;Dbxref=NCBI_Gene	XP_003392912.1;Note=hypothetical%20protein%20LOC100649078%20prot_id
Group1.1	507364	-	Name=XM_003392864.1;Parent=19142;ID=19143;Alias=XM_003392864.1;ncbi_desc=hypothetical%20protein%20LOC100649078;Dbxref=NCBI_Gene	XP_003392912.1;Note=hypothetical%20protein%20LOC100649078%20prot_id
Group1.1	507365	-	Name=XM_003392864.1;Parent=19142;ID=19143;Alias=XM_003392864.1;ncbi_desc=hypothetical%20protein%20LOC100649078;Dbxref=NCBI_Gene	XP_003392912.1;Note=hypothetical%20protein%20LOC100649078%20prot_id
Group1.1	507373	-	Name=XM_003392864.1;Parent=19142;ID=19143;Alias=XM_003392864.1;ncbi_desc=hypothetical%20protein%20LOC100649078;Dbxref=NCBI_Gene	XP_003392912.1;Note=hypothetical%20protein%20LOC100649078%20prot_id
Group1.1	507374	-	Name=XM_003392864.1;Parent=19142;ID=19143;Alias=XM_003392864.1;ncbi_desc=hypothetical%20protein%20LOC100649078;Dbxref=NCBI_Gene	XP_003392912.1;Note=hypothetical%20protein%20LOC100649078%20prot_id
Group1.1	507375	-	Name=XM_003392864.1;Parent=19142;ID=19143;Alias=XM_003392864.1;ncbi_desc=hypothetical%20protein%20LOC100649078;Dbxref=NCBI_Gene	XP_003392912.1;Note=hypothetical%20protein%20LOC100649078%20prot_id
Group1.1	507376	-	Name=XM_003392864.1;Parent=19142;ID=19143;Alias=XM_003392864.1;ncbi_desc=hypothetical%20protein%20LOC100649078;Dbxref=NCBI_Gene	XP_003392912.1;Note=hypothetical%20protein%20LOC100649078%20prot_id
Group1.1	507382	-	Name=XM_003392864.1;Parent=19142;ID=19143;Alias=XM_003392864.1;ncbi_desc=hypothetical%20protein%20LOC100649078;Dbxref=NCBI_Gene	XP_003392912.1;Note=hypothetical%20protein%20LOC100649078%20prot_id
Group1.1	507390	-	Name=XM_003392864.1;Parent=19142;ID=19143;Alias=XM_003392864.1;ncbi_desc=hypothetical%20protein%20LOC100649078;Dbxref=NCBI_Gene	XP_003392912.1;Note=hypothetical%20protein%20LOC100649078%20prot_id
Group1.1	507404	-	Name=XM_003392864.1;Parent=19142;ID=19143;Alias=XM_003392864.1;ncbi_desc=hypothetical%20protein%20LOC100649078;Dbxref=NCBI_Gene	XP_003392912.1;Note=hypothetical%20protein%20LOC100649078%20prot_id
Group1.1	507405	-	Name=XM_003392864.1;Parent=19142;ID=19143;Alias=XM_003392864.1;ncbi_desc=hypothetical%20protein%20LOC100649078;Dbxref=NCBI_Gene	XP_003392912.1;Note=hypothetical%20protein%20LOC100649078%20prot_id
Group1.1	507418	-	Name=XM_003392864.1;Parent=19142;ID=19143;Alias=XM_003392864.1;ncbi_desc=hypothetical%20protein%20LOC100649078;Dbxref=NCBI_Gene	XP_003392912.1;Note=hypothetical%20protein%20LOC100649078%20prot_id
Group1.1	507436	-	Name=XM_003392864.1;Parent=19142;ID=19143;Alias=XM_003392864.1;ncbi_desc=hypothetical%20protein%20LOC100649078;Dbxref=NCBI_Gene	XP_003392912.1;Note=hypothetical%20protein%20LOC100649078%20prot_id
Group1.1	507444	-	Name=XM_003392864.1;Parent=19142;ID=19143;Alias=XM_003392864.1;ncbi_desc=hypothetical%20protein%20LOC100649078;Dbxref=NCBI_Gene	XP_003392912.1;Note=hypothetical%20protein%20LOC100649078%20prot_id
Group1.1	507471	-	Name=XM_003392864.1;Parent=19142;ID=19143;Alias=XM_003392864.1;ncbi_desc=hypothetical%20protein%20LOC100649078;Dbxref=NCBI_Gene	XP_003392912.1;Note=hypothetical%20protein%20LOC100649078%20prot_id
Group1.1	507474	-	Name=XM_003392864.1;Parent=19142;ID=19143;Alias=XM_003392864.1;ncbi_desc=hypothetical%20protein%20LOC100649078;Dbxref=NCBI_Gene	XP_003392912.1;Note=hypothetical%20protein%20LOC100649078%20prot_id
Group1.1	507477	-	Name=XM_003392864.1;Parent=19142;ID=19143;Alias=XM_003392864.1;ncbi_desc=hypothetical%20protein%20LOC100649078;Dbxref=NCBI_Gene	XP_003392912.1;Note=hypothetical%20protein%20LOC100649078%20prot_id
Group1.1	507478	-	Name=XM_003392864.1;Parent=19142;ID=19143;Alias=XM_003392864.1;ncbi_desc=hypothetical%20protein%20LOC100649078;Dbxref=NCBI_Gene	XP_003392912.1;Note=hypothetical%20protein%20LOC100649078%20prot_id
Group1.1	507502	-	Name=XM_003392864.1;Parent=19142;ID=19143;Alias=XM_003392864.1;ncbi_desc=hypothetical%20protein%20LOC100649078;Dbxref=NCBI_Gene	XP_003392912.1;Note=hypothetical%20protein%20LOC100649078%20prot_id
Group1.1	507503	-	Name=XM_003392864.1;Parent=19142;ID=19143;Alias=XM_003392864.1;ncbi_desc=hypothetical%20protein%20LOC100649078;Dbxref=NCBI_Gene	XP_003392912.1;Note=hypothetical%20protein%20LOC100649078%20prot_id
Group1.1	507505	-	Name=XM_003392864.1;Parent=19142;ID=19143;Alias=XM_003392864.1;ncbi_desc=hypothetical%20protein%20LOC100649078;Dbxref=NCBI_Gene	XP_003392912.1;Note=hypothetical%20protein%20LOC100649078%20prot_id
Group1.1	507506	-	Name=XM_003392864.1;Parent=19142;ID=19143;Alias=XM_003392864.1;ncbi_desc=hypothetical%20protein%20LOC100649078;Dbxref=NCBI_Gene	XP_003392912.1;Note=hypothetical%20protein%20LOC100649078%20prot_id
Group1.1	507507	-	Name=XM_003392864.1;Parent=19142;ID=19143;Alias=XM_003392864.1;ncbi_desc=hypothetical%20protein%20LOC100649078;Dbxref=NCBI_Gene	XP_003392912.1;Note=hypothetical%20protein%20LOC100649078%20prot_id
Group1.1	507512	-	Name=XM_003392864.1;Parent=19142;ID=19143;Alias=XM_003392864.1;ncbi_desc=hypothetical%20protein%20LOC100649078;Dbxref=NCBI_Gene	XP_003392912.1;Note=hypothetical%20protein%20LOC100649078%20prot_id
Group1.1	507515	-	Name=XM_003392864.1;Parent=19142;ID=19143;Alias=XM_003392864.1;ncbi_desc=hypothetical%20protein%20LOC100649078;Dbxref=NCBI_Gene	XP_003392912.1;Note=hypothetical%20protein%20LOC100649078%20prot_id
Group1.1	507517	-	Name=XM_003392864.1;Parent=19142;ID=19143;Alias=XM_003392864.1;ncbi_desc=hypothetical%20protein%20LOC100649078;Dbxref=NCBI_Gene	XP_003392912.1;Note=hypothetical%20protein%20LOC100649078%20prot_id
Group1.1	507527	-	Name=XM_003392864.1;Parent=19142;ID=19143;Alias=XM_003392864.1;ncbi_desc=hypothetical%20protein%20LOC100649078;Dbxref=NCBI_Gene	XP_003392912.1;Note=hypothetical%20protein%20LOC100649078%20prot_id
Group1.1	507535	-	Name=XM_003392864.1;Parent=19142;ID=19143;Alias=XM_003392864.1;ncbi_desc=hypothetical%20protein%20LOC100649078;Dbxref=NCBI_Gene	XP_003392912.1;Note=hypothetical%20protein%20LOC100649078%20prot_id
Group1.1	507536	-	Name=XM_003392864.1;Parent=19142;ID=19143;Alias=XM_003392864.1;ncbi_desc=hypothetical%20protein%20LOC100649078;Dbxref=NCBI_Gene	XP_003392912.1;Note=hypothetical%20protein%20LOC100649078%20prot_id
Group1.1	507537	-	Name=XM_003392864.1;Parent=19142;ID=19143;Alias=XM_003392864.1;ncbi_desc=hypothetical%20protein%20LOC100649078;Dbxref=NCBI_Gene	XP_003392912.1;Note=hypothetical%20protein%20LOC100649078%20prot_id
Group1.1	507555	-	Name=XM_003392864.1;Parent=19142;ID=19143;Alias=XM_003392864.1;ncbi_desc=hypothetical%20protein%20LOC100649078;Dbxref=NCBI_Gene	XP_003392912.1;Note=hypothetical%20protein%20LOC100649078%20prot_id
Group1.1	507566	-	Name=XM_003392864.1;Parent=19142;ID=19143;Alias=XM_003392864.1;ncbi_desc=hypothetical%20protein%20LOC100649078;Dbxref=NCBI_Gene	XP_003392912.1;Note=hypothetical%20protein%20LOC100649078%20prot_id
Group1.1	507569	-	Name=XM_003392864.1;Parent=19142;ID=19143;Alias=XM_003392864.1;ncbi_desc=hypothetical%20protein%20LOC100649078;Dbxref=NCBI_Gene	XP_003392912.1;Note=hypothetical%20protein%20LOC100649078%20prot_id
Group1.1	507571	-	Name=XM_003392864.1;Parent=19142;ID=19143;Alias=XM_003392864.1;ncbi_desc=hypothetical%20protein%20LOC100649078;Dbxref=NCBI_Gene	XP_003392912.1;Note=hypothetical%20protein%20LOC100649078%20prot_id
Group1.1	507575	-	Name=XM_003392864.1;Parent=19142;ID=19143;Alias=XM_003392864.1;ncbi_desc=hypothetical%20protein%20LOC100649078;Dbxref=NCBI_Gene	XP_003392912.1;Note=hypothetical%20protein%20LOC100649078%20prot_id
Group1.1	507577	-	Name=XM_003392864.1;Parent=19142;ID=19143;Alias=XM_003392864.1;ncbi_desc=hypothetical%20protein%20LOC100649078;Dbxref=NCBI_Gene	XP_003392912.1;Note=hypothetical%20protein%20LOC100649078%20prot_id
Group1.1	507584	-	Name=XM_003392864.1;Parent=19142;ID=19143;Alias=XM_003392864.1;ncbi_desc=hypothetical%20protein%20LOC100649078;Dbxref=NCBI_Gene	XP_003392912.1;Note=hypothetical%20protein%20LOC100649078%20prot_id
Group1.1	507595	-	Name=XM_003392864.1;Parent=19142;ID=19143;Alias=XM_003392864.1;ncbi_desc=hypothetical%20protein%20LOC100649078;Dbxref=NCBI_Gene	XP_003392912.1;Note=hypothetical%20protein%20LOC100649078%20prot_id
Group1.1	507614	-	Name=XM_003392864.1;Parent=19142;ID=19143;Alias=XM_003392864.1;ncbi_desc=hypothetical%20protein%20LOC100649078;Dbxref=NCBI_Gene	XP_003392912.1;Note=hypothetical%20protein%20LOC100649078%20prot_id
Group1.1	507615	-	Name=XM_003392864.1;Parent=19142;ID=19143;Alias=XM_003392864.1;ncbi_desc=hypothetical%20protein%20LOC100649078;Dbxref=NCBI_Gene	XP_003392912.1;Note=hypothetical%20protein%20LOC100649078%20prot_id
Group1.1	508056	-	Name=XM_003392864.1;Parent=19142;ID=19143;Alias=XM_003392864.1;ncbi_desc=hypothetical%20protein%20LOC100649078;Dbxref=NCBI_Gene	XP_003392912.1;Note=hypothetical%20protein%20LOC100649078%20prot_id
Group1.1	508058	-	Name=XM_003392864.1;Parent=19142;ID=19143;Alias=XM_003392864.1;ncbi_desc=hypothetical%20protein%20LOC100649078;Dbxref=NCBI_Gene	XP_003392912.1;Note=hypothetical%20protein%20LOC100649078%20prot_id
Group1.1	508059	-	Name=XM_003392864.1;Parent=19142;ID=19143;Alias=XM_003392864.1;ncbi_desc=hypothetical%20protein%20LOC100649078;Dbxref=NCBI_Gene	XP_003392912.1;Note=hypothetical%20protein%20LOC100649078%20prot_id
Group1.1	508061	-	Name=XM_003392864.1;Parent=19142;ID=19143;Alias=XM_003392864.1;ncbi_desc=hypothetical%20protein%20LOC100649078;Dbxref=NCBI_Gene	XP_003392912.1;Note=hypothetical%20protein%20LOC100649078%20prot_id
Group1.1	508065	-	Name=XM_003392864.1;Parent=19142;ID=19143;Alias=XM_003392864.1;ncbi_desc=hypothetical%20protein%20LOC100649078;Dbxref=NCBI_Gene	XP_003392912.1;Note=hypothetical%20protein%20LOC100649078%20prot_id
Group1.1	508080	-	Name=XM_003392864.1;Parent=19142;ID=19143;Alias=XM_003392864.1;ncbi_desc=hypothetical%20protein%20LOC100649078;Dbxref=NCBI_Gene	XP_003392912.1;Note=hypothetical%20protein%20LOC100649078%20prot_id
Group1.1	508083	-	Name=XM_003392864.1;Parent=19142;ID=19143;Alias=XM_003392864.1;ncbi_desc=hypothetical%20protein%20LOC100649078;Dbxref=NCBI_Gene	XP_003392912.1;Note=hypothetical%20protein%20LOC100649078%20prot_id
Group1.1	508089	-	Name=XM_003392864.1;Parent=19142;ID=19143;Alias=XM_003392864.1;ncbi_desc=hypothetical%20protein%20LOC100649078;Dbxref=NCBI_Gene	XP_003392912.1;Note=hypothetical%20protein%20LOC100649078%20prot_id
Group1.1	508090	-	Name=XM_003392864.1;Parent=19142;ID=19143;Alias=XM_003392864.1;ncbi_desc=hypothetical%20protein%20LOC100649078;Dbxref=NCBI_Gene	XP_003392912.1;Note=hypothetical%20protein%20LOC100649078%20prot_id
Group1.1	508094	-	Name=XM_003392864.1;Parent=19142;ID=19143;Alias=XM_003392864.1;ncbi_desc=hypothetical%20protein%20LOC100649078;Dbxref=NCBI_Gene	XP_003392912.1;Note=hypothetical%20protein%20LOC100649078%20prot_id
Group1.1	508097	-	Name=XM_003392864.1;Parent=19142;ID=19143;Alias=XM_003392864.1;ncbi_desc=hypothetical%20protein%20LOC100649078;Dbxref=NCBI_Gene	XP_003392912.1;Note=hypothetical%20protein%20LOC100649078%20prot_id
Group1.1	508101	-	Name=XM_003392864.1;Parent=19142;ID=19143;Alias=XM_003392864.1;ncbi_desc=hypothetical%20protein%20LOC100649078;Dbxref=NCBI_Gene	XP_003392912.1;Note=hypothetical%20protein%20LOC100649078%20prot_id
Group1.1	508104	-	Name=XM_003392864.1;Parent=19142;ID=19143;Alias=XM_003392864.1;ncbi_desc=hypothetical%20protein%20LOC100649078;Dbxref=NCBI_Gene	XP_003392912.1;Note=hypothetical%20protein%20LOC100649078%20prot_id
Group1.1	508122	-	Name=XM_003392864.1;Parent=19142;ID=19143;Alias=XM_003392864.1;ncbi_desc=hypothetical%20protein%20LOC100649078;Dbxref=NCBI_Gene	XP_003392912.1;Note=hypothetical%20protein%20LOC100649078%20prot_id
Group1.1	508123	-	Name=XM_003392864.1;Parent=19142;ID=19143;Alias=XM_003392864.1;ncbi_desc=hypothetical%20protein%20LOC100649078;Dbxref=NCBI_Gene	XP_003392912.1;Note=hypothetical%20protein%20LOC100649078%20prot_id
Group1.1	508129	-	Name=XM_003392864.1;Parent=19142;ID=19143;Alias=XM_003392864.1;ncbi_desc=hypothetical%20protein%20LOC100649078;Dbxref=NCBI_Gene	XP_003392912.1;Note=hypothetical%20protein%20LOC100649078%20prot_id
Group1.1	515240	+	Name=XM_003392813.1;Parent=19165;ID=19166;Alias=XM_003392813.1;ncbi_desc=anaphase-promoting%20complex%20subunit%207-like;Dbxref=NCBI_Gene	XP_003392861.1;Note=anaphase-promoting%20complex%20subunit%207-like%20prot_id
Group1.1	515246	+	Name=XM_003392813.1;Parent=19165;ID=19166;Alias=XM_003392813.1;ncbi_desc=anaphase-promoting%20complex%20subunit%207-like;Dbxref=NCBI_Gene	XP_003392861.1;Note=anaphase-promoting%20complex%20subunit%207-like%20prot_id
Group1.1	515247	+	Name=XM_003392813.1;Parent=19165;ID=19166;Alias=XM_003392813.1;ncbi_desc=anaphase-promoting%20complex%20subunit%207-like;Dbxref=NCBI_Gene	XP_003392861.1;Note=anaphase-promoting%20complex%20subunit%207-like%20prot_id
Group1.1	515248	+	Name=XM_003392813.1;Parent=19165;ID=19166;Alias=XM_003392813.1;ncbi_desc=anaphase-promoting%20complex%20subunit%207-like;Dbxref=NCBI_Gene	XP_003392861.1;Note=anaphase-promoting%20complex%20subunit%207-like%20prot_id
Group1.1	515255	+	Name=XM_003392813.1;Parent=19165;ID=19166;Alias=XM_003392813.1;ncbi_desc=anaphase-promoting%20complex%20subunit%207-like;Dbxref=NCBI_Gene	XP_003392861.1;Note=anaphase-promoting%20complex%20subunit%207-like%20prot_id
Group1.1	515258	+	Name=XM_003392813.1;Parent=19165;ID=19166;Alias=XM_003392813.1;ncbi_desc=anaphase-promoting%20complex%20subunit%207-like;Dbxref=NCBI_Gene	XP_003392861.1;Note=anaphase-promoting%20complex%20subunit%207-like%20prot_id
Group1.1	515262	+	Name=XM_003392813.1;Parent=19165;ID=19166;Alias=XM_003392813.1;ncbi_desc=anaphase-promoting%20complex%20subunit%207-like;Dbxref=NCBI_Gene	XP_003392861.1;Note=anaphase-promoting%20complex%20subunit%207-like%20prot_id
Group1.1	515264	+	Name=XM_003392813.1;Parent=19165;ID=19166;Alias=XM_003392813.1;ncbi_desc=anaphase-promoting%20complex%20subunit%207-like;Dbxref=NCBI_Gene	XP_003392861.1;Note=anaphase-promoting%20complex%20subunit%207-like%20prot_id
Group1.1	515265	+	Name=XM_003392813.1;Parent=19165;ID=19166;Alias=XM_003392813.1;ncbi_desc=anaphase-promoting%20complex%20subunit%207-like;Dbxref=NCBI_Gene	XP_003392861.1;Note=anaphase-promoting%20complex%20subunit%207-like%20prot_id
Group1.1	515278	+	Name=XM_003392813.1;Parent=19165;ID=19166;Alias=XM_003392813.1;ncbi_desc=anaphase-promoting%20complex%20subunit%207-like;Dbxref=NCBI_Gene	XP_003392861.1;Note=anaphase-promoting%20complex%20subunit%207-like%20prot_id
Group1.1	515288	+	Name=XM_003392813.1;Parent=19165;ID=19166;Alias=XM_003392813.1;ncbi_desc=anaphase-promoting%20complex%20subunit%207-like;Dbxref=NCBI_Gene	XP_003392861.1;Note=anaphase-promoting%20complex%20subunit%207-like%20prot_id
Group1.1	515293	+	Name=XM_003392813.1;Parent=19165;ID=19166;Alias=XM_003392813.1;ncbi_desc=anaphase-promoting%20complex%20subunit%207-like;Dbxref=NCBI_Gene	XP_003392861.1;Note=anaphase-promoting%20complex%20subunit%207-like%20prot_id
Group1.1	531877	-	Name=XM_003392817.1;Parent=19217;ID=19218;Alias=XM_003392817.1;ncbi_desc=BTB%2FPOZ%20domain-containing%20protein%209-like;Dbxref=NCBI_Gene	XP_003392865.1;Note=BTB%2FPOZ%20domain-containing%20protein%209-like%20prot_id
Group1.1	531878	-	Name=XM_003392817.1;Parent=19217;ID=19218;Alias=XM_003392817.1;ncbi_desc=BTB%2FPOZ%20domain-containing%20protein%209-like;Dbxref=NCBI_Gene	XP_003392865.1;Note=BTB%2FPOZ%20domain-containing%20protein%209-like%20prot_id
Group1.1	531881	-	Name=XM_003392817.1;Parent=19217;ID=19218;Alias=XM_003392817.1;ncbi_desc=BTB%2FPOZ%20domain-containing%20protein%209-like;Dbxref=NCBI_Gene	XP_003392865.1;Note=BTB%2FPOZ%20domain-containing%20protein%209-like%20prot_id
Group1.1	531886	-	Name=XM_003392817.1;Parent=19217;ID=19218;Alias=XM_003392817.1;ncbi_desc=BTB%2FPOZ%20domain-containing%20protein%209-like;Dbxref=NCBI_Gene	XP_003392865.1;Note=BTB%2FPOZ%20domain-containing%20protein%209-like%20prot_id
Group1.1	531887	-	Name=XM_003392817.1;Parent=19217;ID=19218;Alias=XM_003392817.1;ncbi_desc=BTB%2FPOZ%20domain-containing%20protein%209-like;Dbxref=NCBI_Gene	XP_003392865.1;Note=BTB%2FPOZ%20domain-containing%20protein%209-like%20prot_id
Group1.1	531888	-	Name=XM_003392817.1;Parent=19217;ID=19218;Alias=XM_003392817.1;ncbi_desc=BTB%2FPOZ%20domain-containing%20protein%209-like;Dbxref=NCBI_Gene	XP_003392865.1;Note=BTB%2FPOZ%20domain-containing%20protein%209-like%20prot_id
Group1.1	531907	-	Name=XM_003392817.1;Parent=19217;ID=19218;Alias=XM_003392817.1;ncbi_desc=BTB%2FPOZ%20domain-containing%20protein%209-like;Dbxref=NCBI_Gene	XP_003392865.1;Note=BTB%2FPOZ%20domain-containing%20protein%209-like%20prot_id
Group1.1	531909	-	Name=XM_003392817.1;Parent=19217;ID=19218;Alias=XM_003392817.1;ncbi_desc=BTB%2FPOZ%20domain-containing%20protein%209-like;Dbxref=NCBI_Gene	XP_003392865.1;Note=BTB%2FPOZ%20domain-containing%20protein%209-like%20prot_id
Group1.1	531912	-	Name=XM_003392817.1;Parent=19217;ID=19218;Alias=XM_003392817.1;ncbi_desc=BTB%2FPOZ%20domain-containing%20protein%209-like;Dbxref=NCBI_Gene	XP_003392865.1;Note=BTB%2FPOZ%20domain-containing%20protein%209-like%20prot_id
Group1.1	531918	-	Name=XM_003392817.1;Parent=19217;ID=19218;Alias=XM_003392817.1;ncbi_desc=BTB%2FPOZ%20domain-containing%20protein%209-like;Dbxref=NCBI_Gene	XP_003392865.1;Note=BTB%2FPOZ%20domain-containing%20protein%209-like%20prot_id
Group1.1	531922	-	Name=XM_003392817.1;Parent=19217;ID=19218;Alias=XM_003392817.1;ncbi_desc=BTB%2FPOZ%20domain-containing%20protein%209-like;Dbxref=NCBI_Gene	XP_003392865.1;Note=BTB%2FPOZ%20domain-containing%20protein%209-like%20prot_id
Group1.1	531923	-	Name=XM_003392817.1;Parent=19217;ID=19218;Alias=XM_003392817.1;ncbi_desc=BTB%2FPOZ%20domain-containing%20protein%209-like;Dbxref=NCBI_Gene	XP_003392865.1;Note=BTB%2FPOZ%20domain-containing%20protein%209-like%20prot_id
Group1.1	531924	-	Name=XM_003392817.1;Parent=19217;ID=19218;Alias=XM_003392817.1;ncbi_desc=BTB%2FPOZ%20domain-containing%20protein%209-like;Dbxref=NCBI_Gene	XP_003392865.1;Note=BTB%2FPOZ%20domain-containing%20protein%209-like%20prot_id
Group1.1	531934	-	Name=XM_003392817.1;Parent=19217;ID=19218;Alias=XM_003392817.1;ncbi_desc=BTB%2FPOZ%20domain-containing%20protein%209-like;Dbxref=NCBI_Gene	XP_003392865.1;Note=BTB%2FPOZ%20domain-containing%20protein%209-like%20prot_id
Group1.1	536051	-	Name=XM_003392822.1;Parent=19255;ID=19256;Alias=XM_003392822.1;ncbi_desc=ejaculatory%20bulb-specific%20protein%203-like;Dbxref=NCBI_Gene	XP_003392870.1;Note=ejaculatory%20bulb-specific%20protein%203-like%20prot_id
Group1.1	536051	-	Name=XM_003392820.1;Parent=19255;ID=19262;Alias=XM_003392820.1;ncbi_desc=ejaculatory%20bulb-specific%20protein%203-like;Dbxref=NCBI_Gene	XP_003392868.1;Note=ejaculatory%20bulb-specific%20protein%203-like%20prot_id
Group1.1	536051	-	Name=XM_003392821.1;Parent=19255;ID=19267;Alias=XM_003392821.1;ncbi_desc=ejaculatory%20bulb-specific%20protein%203-like;Dbxref=NCBI_Gene	XP_003392869.1;Note=ejaculatory%20bulb-specific%20protein%203-like%20prot_id
Group1.1	536052	-	Name=XM_003392822.1;Parent=19255;ID=19256;Alias=XM_003392822.1;ncbi_desc=ejaculatory%20bulb-specific%20protein%203-like;Dbxref=NCBI_Gene	XP_003392870.1;Note=ejaculatory%20bulb-specific%20protein%203-like%20prot_id
Group1.1	536052	-	Name=XM_003392820.1;Parent=19255;ID=19262;Alias=XM_003392820.1;ncbi_desc=ejaculatory%20bulb-specific%20protein%203-like;Dbxref=NCBI_Gene	XP_003392868.1;Note=ejaculatory%20bulb-specific%20protein%203-like%20prot_id
Group1.1	536052	-	Name=XM_003392821.1;Parent=19255;ID=19267;Alias=XM_003392821.1;ncbi_desc=ejaculatory%20bulb-specific%20protein%203-like;Dbxref=NCBI_Gene	XP_003392869.1;Note=ejaculatory%20bulb-specific%20protein%203-like%20prot_id
Group1.1	536061	-	Name=XM_003392822.1;Parent=19255;ID=19256;Alias=XM_003392822.1;ncbi_desc=ejaculatory%20bulb-specific%20protein%203-like;Dbxref=NCBI_Gene	XP_003392870.1;Note=ejaculatory%20bulb-specific%20protein%203-like%20prot_id
Group1.1	536061	-	Name=XM_003392820.1;Parent=19255;ID=19262;Alias=XM_003392820.1;ncbi_desc=ejaculatory%20bulb-specific%20protein%203-like;Dbxref=NCBI_Gene	XP_003392868.1;Note=ejaculatory%20bulb-specific%20protein%203-like%20prot_id
Group1.1	536061	-	Name=XM_003392821.1;Parent=19255;ID=19267;Alias=XM_003392821.1;ncbi_desc=ejaculatory%20bulb-specific%20protein%203-like;Dbxref=NCBI_Gene	XP_003392869.1;Note=ejaculatory%20bulb-specific%20protein%203-like%20prot_id
Group1.1	536062	-	Name=XM_003392822.1;Parent=19255;ID=19256;Alias=XM_003392822.1;ncbi_desc=ejaculatory%20bulb-specific%20protein%203-like;Dbxref=NCBI_Gene	XP_003392870.1;Note=ejaculatory%20bulb-specific%20protein%203-like%20prot_id
Group1.1	536062	-	Name=XM_003392820.1;Parent=19255;ID=19262;Alias=XM_003392820.1;ncbi_desc=ejaculatory%20bulb-specific%20protein%203-like;Dbxref=NCBI_Gene	XP_003392868.1;Note=ejaculatory%20bulb-specific%20protein%203-like%20prot_id
Group1.1	536062	-	Name=XM_003392821.1;Parent=19255;ID=19267;Alias=XM_003392821.1;ncbi_desc=ejaculatory%20bulb-specific%20protein%203-like;Dbxref=NCBI_Gene	XP_003392869.1;Note=ejaculatory%20bulb-specific%20protein%203-like%20prot_id
Group1.1	536064	-	Name=XM_003392822.1;Parent=19255;ID=19256;Alias=XM_003392822.1;ncbi_desc=ejaculatory%20bulb-specific%20protein%203-like;Dbxref=NCBI_Gene	XP_003392870.1;Note=ejaculatory%20bulb-specific%20protein%203-like%20prot_id
Group1.1	536064	-	Name=XM_003392820.1;Parent=19255;ID=19262;Alias=XM_003392820.1;ncbi_desc=ejaculatory%20bulb-specific%20protein%203-like;Dbxref=NCBI_Gene	XP_003392868.1;Note=ejaculatory%20bulb-specific%20protein%203-like%20prot_id
Group1.1	536064	-	Name=XM_003392821.1;Parent=19255;ID=19267;Alias=XM_003392821.1;ncbi_desc=ejaculatory%20bulb-specific%20protein%203-like;Dbxref=NCBI_Gene	XP_003392869.1;Note=ejaculatory%20bulb-specific%20protein%203-like%20prot_id
Group1.1	536077	-	Name=XM_003392822.1;Parent=19255;ID=19256;Alias=XM_003392822.1;ncbi_desc=ejaculatory%20bulb-specific%20protein%203-like;Dbxref=NCBI_Gene	XP_003392870.1;Note=ejaculatory%20bulb-specific%20protein%203-like%20prot_id
Group1.1	536077	-	Name=XM_003392820.1;Parent=19255;ID=19262;Alias=XM_003392820.1;ncbi_desc=ejaculatory%20bulb-specific%20protein%203-like;Dbxref=NCBI_Gene	XP_003392868.1;Note=ejaculatory%20bulb-specific%20protein%203-like%20prot_id
Group1.1	536077	-	Name=XM_003392821.1;Parent=19255;ID=19267;Alias=XM_003392821.1;ncbi_desc=ejaculatory%20bulb-specific%20protein%203-like;Dbxref=NCBI_Gene	XP_003392869.1;Note=ejaculatory%20bulb-specific%20protein%203-like%20prot_id
Group1.1	536083	-	Name=XM_003392822.1;Parent=19255;ID=19256;Alias=XM_003392822.1;ncbi_desc=ejaculatory%20bulb-specific%20protein%203-like;Dbxref=NCBI_Gene	XP_003392870.1;Note=ejaculatory%20bulb-specific%20protein%203-like%20prot_id
Group1.1	536083	-	Name=XM_003392820.1;Parent=19255;ID=19262;Alias=XM_003392820.1;ncbi_desc=ejaculatory%20bulb-specific%20protein%203-like;Dbxref=NCBI_Gene	XP_003392868.1;Note=ejaculatory%20bulb-specific%20protein%203-like%20prot_id
Group1.1	536083	-	Name=XM_003392821.1;Parent=19255;ID=19267;Alias=XM_003392821.1;ncbi_desc=ejaculatory%20bulb-specific%20protein%203-like;Dbxref=NCBI_Gene	XP_003392869.1;Note=ejaculatory%20bulb-specific%20protein%203-like%20prot_id
Group1.1	536086	-	Name=XM_003392822.1;Parent=19255;ID=19256;Alias=XM_003392822.1;ncbi_desc=ejaculatory%20bulb-specific%20protein%203-like;Dbxref=NCBI_Gene	XP_003392870.1;Note=ejaculatory%20bulb-specific%20protein%203-like%20prot_id
Group1.1	536086	-	Name=XM_003392820.1;Parent=19255;ID=19262;Alias=XM_003392820.1;ncbi_desc=ejaculatory%20bulb-specific%20protein%203-like;Dbxref=NCBI_Gene	XP_003392868.1;Note=ejaculatory%20bulb-specific%20protein%203-like%20prot_id
Group1.1	536086	-	Name=XM_003392821.1;Parent=19255;ID=19267;Alias=XM_003392821.1;ncbi_desc=ejaculatory%20bulb-specific%20protein%203-like;Dbxref=NCBI_Gene	XP_003392869.1;Note=ejaculatory%20bulb-specific%20protein%203-like%20prot_id
Group1.1	536087	-	Name=XM_003392822.1;Parent=19255;ID=19256;Alias=XM_003392822.1;ncbi_desc=ejaculatory%20bulb-specific%20protein%203-like;Dbxref=NCBI_Gene	XP_003392870.1;Note=ejaculatory%20bulb-specific%20protein%203-like%20prot_id
Group1.1	536087	-	Name=XM_003392820.1;Parent=19255;ID=19262;Alias=XM_003392820.1;ncbi_desc=ejaculatory%20bulb-specific%20protein%203-like;Dbxref=NCBI_Gene	XP_003392868.1;Note=ejaculatory%20bulb-specific%20protein%203-like%20prot_id
Group1.1	536087	-	Name=XM_003392821.1;Parent=19255;ID=19267;Alias=XM_003392821.1;ncbi_desc=ejaculatory%20bulb-specific%20protein%203-like;Dbxref=NCBI_Gene	XP_003392869.1;Note=ejaculatory%20bulb-specific%20protein%203-like%20prot_id
Group1.1	536091	-	Name=XM_003392822.1;Parent=19255;ID=19256;Alias=XM_003392822.1;ncbi_desc=ejaculatory%20bulb-specific%20protein%203-like;Dbxref=NCBI_Gene	XP_003392870.1;Note=ejaculatory%20bulb-specific%20protein%203-like%20prot_id
Group1.1	536091	-	Name=XM_003392820.1;Parent=19255;ID=19262;Alias=XM_003392820.1;ncbi_desc=ejaculatory%20bulb-specific%20protein%203-like;Dbxref=NCBI_Gene	XP_003392868.1;Note=ejaculatory%20bulb-specific%20protein%203-like%20prot_id
Group1.1	536091	-	Name=XM_003392821.1;Parent=19255;ID=19267;Alias=XM_003392821.1;ncbi_desc=ejaculatory%20bulb-specific%20protein%203-like;Dbxref=NCBI_Gene	XP_003392869.1;Note=ejaculatory%20bulb-specific%20protein%203-like%20prot_id
Group1.1	536099	-	Name=XM_003392822.1;Parent=19255;ID=19256;Alias=XM_003392822.1;ncbi_desc=ejaculatory%20bulb-specific%20protein%203-like;Dbxref=NCBI_Gene	XP_003392870.1;Note=ejaculatory%20bulb-specific%20protein%203-like%20prot_id
Group1.1	536099	-	Name=XM_003392820.1;Parent=19255;ID=19262;Alias=XM_003392820.1;ncbi_desc=ejaculatory%20bulb-specific%20protein%203-like;Dbxref=NCBI_Gene	XP_003392868.1;Note=ejaculatory%20bulb-specific%20protein%203-like%20prot_id
Group1.1	536099	-	Name=XM_003392821.1;Parent=19255;ID=19267;Alias=XM_003392821.1;ncbi_desc=ejaculatory%20bulb-specific%20protein%203-like;Dbxref=NCBI_Gene	XP_003392869.1;Note=ejaculatory%20bulb-specific%20protein%203-like%20prot_id
Group1.1	536100	-	Name=XM_003392822.1;Parent=19255;ID=19256;Alias=XM_003392822.1;ncbi_desc=ejaculatory%20bulb-specific%20protein%203-like;Dbxref=NCBI_Gene	XP_003392870.1;Note=ejaculatory%20bulb-specific%20protein%203-like%20prot_id
Group1.1	536100	-	Name=XM_003392820.1;Parent=19255;ID=19262;Alias=XM_003392820.1;ncbi_desc=ejaculatory%20bulb-specific%20protein%203-like;Dbxref=NCBI_Gene	XP_003392868.1;Note=ejaculatory%20bulb-specific%20protein%203-like%20prot_id
Group1.1	536100	-	Name=XM_003392821.1;Parent=19255;ID=19267;Alias=XM_003392821.1;ncbi_desc=ejaculatory%20bulb-specific%20protein%203-like;Dbxref=NCBI_Gene	XP_003392869.1;Note=ejaculatory%20bulb-specific%20protein%203-like%20prot_id
Group1.1	536107	-	Name=XM_003392822.1;Parent=19255;ID=19256;Alias=XM_003392822.1;ncbi_desc=ejaculatory%20bulb-specific%20protein%203-like;Dbxref=NCBI_Gene	XP_003392870.1;Note=ejaculatory%20bulb-specific%20protein%203-like%20prot_id
Group1.1	536107	-	Name=XM_003392820.1;Parent=19255;ID=19262;Alias=XM_003392820.1;ncbi_desc=ejaculatory%20bulb-specific%20protein%203-like;Dbxref=NCBI_Gene	XP_003392868.1;Note=ejaculatory%20bulb-specific%20protein%203-like%20prot_id
Group1.1	536107	-	Name=XM_003392821.1;Parent=19255;ID=19267;Alias=XM_003392821.1;ncbi_desc=ejaculatory%20bulb-specific%20protein%203-like;Dbxref=NCBI_Gene	XP_003392869.1;Note=ejaculatory%20bulb-specific%20protein%203-like%20prot_id
Group1.1	536134	-	Name=XM_003392822.1;Parent=19255;ID=19256;Alias=XM_003392822.1;ncbi_desc=ejaculatory%20bulb-specific%20protein%203-like;Dbxref=NCBI_Gene	XP_003392870.1;Note=ejaculatory%20bulb-specific%20protein%203-like%20prot_id
Group1.1	536134	-	Name=XM_003392820.1;Parent=19255;ID=19262;Alias=XM_003392820.1;ncbi_desc=ejaculatory%20bulb-specific%20protein%203-like;Dbxref=NCBI_Gene	XP_003392868.1;Note=ejaculatory%20bulb-specific%20protein%203-like%20prot_id
Group1.1	536134	-	Name=XM_003392821.1;Parent=19255;ID=19267;Alias=XM_003392821.1;ncbi_desc=ejaculatory%20bulb-specific%20protein%203-like;Dbxref=NCBI_Gene	XP_003392869.1;Note=ejaculatory%20bulb-specific%20protein%203-like%20prot_id
Group1.1	536142	-	Name=XM_003392822.1;Parent=19255;ID=19256;Alias=XM_003392822.1;ncbi_desc=ejaculatory%20bulb-specific%20protein%203-like;Dbxref=NCBI_Gene	XP_003392870.1;Note=ejaculatory%20bulb-specific%20protein%203-like%20prot_id
Group1.1	536142	-	Name=XM_003392820.1;Parent=19255;ID=19262;Alias=XM_003392820.1;ncbi_desc=ejaculatory%20bulb-specific%20protein%203-like;Dbxref=NCBI_Gene	XP_003392868.1;Note=ejaculatory%20bulb-specific%20protein%203-like%20prot_id
Group1.1	536142	-	Name=XM_003392821.1;Parent=19255;ID=19267;Alias=XM_003392821.1;ncbi_desc=ejaculatory%20bulb-specific%20protein%203-like;Dbxref=NCBI_Gene	XP_003392869.1;Note=ejaculatory%20bulb-specific%20protein%203-like%20prot_id
Group1.1	539474	-	Name=XM_003392822.1;Parent=19255;ID=19256;Alias=XM_003392822.1;ncbi_desc=ejaculatory%20bulb-specific%20protein%203-like;Dbxref=NCBI_Gene	XP_003392870.1;Note=ejaculatory%20bulb-specific%20protein%203-like%20prot_id
Group1.1	539474	-	Name=XM_003392820.1;Parent=19255;ID=19262;Alias=XM_003392820.1;ncbi_desc=ejaculatory%20bulb-specific%20protein%203-like;Dbxref=NCBI_Gene	XP_003392868.1;Note=ejaculatory%20bulb-specific%20protein%203-like%20prot_id
Group1.1	539474	-	Name=XM_003392821.1;Parent=19255;ID=19267;Alias=XM_003392821.1;ncbi_desc=ejaculatory%20bulb-specific%20protein%203-like;Dbxref=NCBI_Gene	XP_003392869.1;Note=ejaculatory%20bulb-specific%20protein%203-like%20prot_id
Group1.1	539490	-	Name=XM_003392820.1;Parent=19255;ID=19262;Alias=XM_003392820.1;ncbi_desc=ejaculatory%20bulb-specific%20protein%203-like;Dbxref=NCBI_Gene	XP_003392868.1;Note=ejaculatory%20bulb-specific%20protein%203-like%20prot_id
Group1.1	539490	-	Name=XM_003392821.1;Parent=19255;ID=19267;Alias=XM_003392821.1;ncbi_desc=ejaculatory%20bulb-specific%20protein%203-like;Dbxref=NCBI_Gene	XP_003392869.1;Note=ejaculatory%20bulb-specific%20protein%203-like%20prot_id
Group1.1	539491	-	Name=XM_003392820.1;Parent=19255;ID=19262;Alias=XM_003392820.1;ncbi_desc=ejaculatory%20bulb-specific%20protein%203-like;Dbxref=NCBI_Gene	XP_003392868.1;Note=ejaculatory%20bulb-specific%20protein%203-like%20prot_id
Group1.1	539491	-	Name=XM_003392821.1;Parent=19255;ID=19267;Alias=XM_003392821.1;ncbi_desc=ejaculatory%20bulb-specific%20protein%203-like;Dbxref=NCBI_Gene	XP_003392869.1;Note=ejaculatory%20bulb-specific%20protein%203-like%20prot_id
Group1.1	539518	-	Name=XM_003392820.1;Parent=19255;ID=19262;Alias=XM_003392820.1;ncbi_desc=ejaculatory%20bulb-specific%20protein%203-like;Dbxref=NCBI_Gene	XP_003392868.1;Note=ejaculatory%20bulb-specific%20protein%203-like%20prot_id
Group1.1	539518	-	Name=XM_003392821.1;Parent=19255;ID=19267;Alias=XM_003392821.1;ncbi_desc=ejaculatory%20bulb-specific%20protein%203-like;Dbxref=NCBI_Gene	XP_003392869.1;Note=ejaculatory%20bulb-specific%20protein%203-like%20prot_id
Group1.1	539519	-	Name=XM_003392820.1;Parent=19255;ID=19262;Alias=XM_003392820.1;ncbi_desc=ejaculatory%20bulb-specific%20protein%203-like;Dbxref=NCBI_Gene	XP_003392868.1;Note=ejaculatory%20bulb-specific%20protein%203-like%20prot_id
Group1.1	539519	-	Name=XM_003392821.1;Parent=19255;ID=19267;Alias=XM_003392821.1;ncbi_desc=ejaculatory%20bulb-specific%20protein%203-like;Dbxref=NCBI_Gene	XP_003392869.1;Note=ejaculatory%20bulb-specific%20protein%203-like%20prot_id
Group1.1	539530	-	Name=XM_003392820.1;Parent=19255;ID=19262;Alias=XM_003392820.1;ncbi_desc=ejaculatory%20bulb-specific%20protein%203-like;Dbxref=NCBI_Gene	XP_003392868.1;Note=ejaculatory%20bulb-specific%20protein%203-like%20prot_id
Group1.1	539530	-	Name=XM_003392821.1;Parent=19255;ID=19267;Alias=XM_003392821.1;ncbi_desc=ejaculatory%20bulb-specific%20protein%203-like;Dbxref=NCBI_Gene	XP_003392869.1;Note=ejaculatory%20bulb-specific%20protein%203-like%20prot_id
Group1.1	539554	-	Name=XM_003392820.1;Parent=19255;ID=19262;Alias=XM_003392820.1;ncbi_desc=ejaculatory%20bulb-specific%20protein%203-like;Dbxref=NCBI_Gene	XP_003392868.1;Note=ejaculatory%20bulb-specific%20protein%203-like%20prot_id
Group1.1	539554	-	Name=XM_003392821.1;Parent=19255;ID=19267;Alias=XM_003392821.1;ncbi_desc=ejaculatory%20bulb-specific%20protein%203-like;Dbxref=NCBI_Gene	XP_003392869.1;Note=ejaculatory%20bulb-specific%20protein%203-like%20prot_id
Group1.1	539557	-	Name=XM_003392820.1;Parent=19255;ID=19262;Alias=XM_003392820.1;ncbi_desc=ejaculatory%20bulb-specific%20protein%203-like;Dbxref=NCBI_Gene	XP_003392868.1;Note=ejaculatory%20bulb-specific%20protein%203-like%20prot_id
Group1.1	539557	-	Name=XM_003392821.1;Parent=19255;ID=19267;Alias=XM_003392821.1;ncbi_desc=ejaculatory%20bulb-specific%20protein%203-like;Dbxref=NCBI_Gene	XP_003392869.1;Note=ejaculatory%20bulb-specific%20protein%203-like%20prot_id
Group1.1	539562	-	Name=XM_003392820.1;Parent=19255;ID=19262;Alias=XM_003392820.1;ncbi_desc=ejaculatory%20bulb-specific%20protein%203-like;Dbxref=NCBI_Gene	XP_003392868.1;Note=ejaculatory%20bulb-specific%20protein%203-like%20prot_id
Group1.1	539562	-	Name=XM_003392821.1;Parent=19255;ID=19267;Alias=XM_003392821.1;ncbi_desc=ejaculatory%20bulb-specific%20protein%203-like;Dbxref=NCBI_Gene	XP_003392869.1;Note=ejaculatory%20bulb-specific%20protein%203-like%20prot_id
Group1.1	539567	-	Name=XM_003392820.1;Parent=19255;ID=19262;Alias=XM_003392820.1;ncbi_desc=ejaculatory%20bulb-specific%20protein%203-like;Dbxref=NCBI_Gene	XP_003392868.1;Note=ejaculatory%20bulb-specific%20protein%203-like%20prot_id
Group1.1	539567	-	Name=XM_003392821.1;Parent=19255;ID=19267;Alias=XM_003392821.1;ncbi_desc=ejaculatory%20bulb-specific%20protein%203-like;Dbxref=NCBI_Gene	XP_003392869.1;Note=ejaculatory%20bulb-specific%20protein%203-like%20prot_id
Group1.1	539573	-	Name=XM_003392820.1;Parent=19255;ID=19262;Alias=XM_003392820.1;ncbi_desc=ejaculatory%20bulb-specific%20protein%203-like;Dbxref=NCBI_Gene	XP_003392868.1;Note=ejaculatory%20bulb-specific%20protein%203-like%20prot_id
Group1.1	539573	-	Name=XM_003392821.1;Parent=19255;ID=19267;Alias=XM_003392821.1;ncbi_desc=ejaculatory%20bulb-specific%20protein%203-like;Dbxref=NCBI_Gene	XP_003392869.1;Note=ejaculatory%20bulb-specific%20protein%203-like%20prot_id
Group1.1	539576	-	Name=XM_003392820.1;Parent=19255;ID=19262;Alias=XM_003392820.1;ncbi_desc=ejaculatory%20bulb-specific%20protein%203-like;Dbxref=NCBI_Gene	XP_003392868.1;Note=ejaculatory%20bulb-specific%20protein%203-like%20prot_id
Group1.1	539576	-	Name=XM_003392821.1;Parent=19255;ID=19267;Alias=XM_003392821.1;ncbi_desc=ejaculatory%20bulb-specific%20protein%203-like;Dbxref=NCBI_Gene	XP_003392869.1;Note=ejaculatory%20bulb-specific%20protein%203-like%20prot_id
Group1.1	539588	-	Name=XM_003392820.1;Parent=19255;ID=19262;Alias=XM_003392820.1;ncbi_desc=ejaculatory%20bulb-specific%20protein%203-like;Dbxref=NCBI_Gene	XP_003392868.1;Note=ejaculatory%20bulb-specific%20protein%203-like%20prot_id
Group1.1	539588	-	Name=XM_003392821.1;Parent=19255;ID=19267;Alias=XM_003392821.1;ncbi_desc=ejaculatory%20bulb-specific%20protein%203-like;Dbxref=NCBI_Gene	XP_003392869.1;Note=ejaculatory%20bulb-specific%20protein%203-like%20prot_id
Group1.1	539599	-	Name=XM_003392820.1;Parent=19255;ID=19262;Alias=XM_003392820.1;ncbi_desc=ejaculatory%20bulb-specific%20protein%203-like;Dbxref=NCBI_Gene	XP_003392868.1;Note=ejaculatory%20bulb-specific%20protein%203-like%20prot_id
Group1.1	539599	-	Name=XM_003392821.1;Parent=19255;ID=19267;Alias=XM_003392821.1;ncbi_desc=ejaculatory%20bulb-specific%20protein%203-like;Dbxref=NCBI_Gene	XP_003392869.1;Note=ejaculatory%20bulb-specific%20protein%203-like%20prot_id
Group1.1	539603	-	Name=XM_003392820.1;Parent=19255;ID=19262;Alias=XM_003392820.1;ncbi_desc=ejaculatory%20bulb-specific%20protein%203-like;Dbxref=NCBI_Gene	XP_003392868.1;Note=ejaculatory%20bulb-specific%20protein%203-like%20prot_id
Group1.1	539603	-	Name=XM_003392821.1;Parent=19255;ID=19267;Alias=XM_003392821.1;ncbi_desc=ejaculatory%20bulb-specific%20protein%203-like;Dbxref=NCBI_Gene	XP_003392869.1;Note=ejaculatory%20bulb-specific%20protein%203-like%20prot_id
Group1.1	539623	-	Name=XM_003392820.1;Parent=19255;ID=19262;Alias=XM_003392820.1;ncbi_desc=ejaculatory%20bulb-specific%20protein%203-like;Dbxref=NCBI_Gene	XP_003392868.1;Note=ejaculatory%20bulb-specific%20protein%203-like%20prot_id
Group1.1	539623	-	Name=XM_003392821.1;Parent=19255;ID=19267;Alias=XM_003392821.1;ncbi_desc=ejaculatory%20bulb-specific%20protein%203-like;Dbxref=NCBI_Gene	XP_003392869.1;Note=ejaculatory%20bulb-specific%20protein%203-like%20prot_id
Group1.1	548730	+	Name=XM_003392818.1;Parent=19274;ID=19275;Alias=XM_003392818.1;ncbi_desc=hypothetical%20protein%20LOC100643027;Dbxref=NCBI_Gene	XP_003392866.1;Note=hypothetical%20protein%20LOC100643027%20prot_id
Group1.1	548731	+	Name=XM_003392818.1;Parent=19274;ID=19275;Alias=XM_003392818.1;ncbi_desc=hypothetical%20protein%20LOC100643027;Dbxref=NCBI_Gene	XP_003392866.1;Note=hypothetical%20protein%20LOC100643027%20prot_id
Group1.1	548760	+	Name=XM_003392818.1;Parent=19274;ID=19275;Alias=XM_003392818.1;ncbi_desc=hypothetical%20protein%20LOC100643027;Dbxref=NCBI_Gene	XP_003392866.1;Note=hypothetical%20protein%20LOC100643027%20prot_id
Group1.1	548767	+	Name=XM_003392818.1;Parent=19274;ID=19275;Alias=XM_003392818.1;ncbi_desc=hypothetical%20protein%20LOC100643027;Dbxref=NCBI_Gene	XP_003392866.1;Note=hypothetical%20protein%20LOC100643027%20prot_id
Group1.1	548793	+	Name=XM_003392818.1;Parent=19274;ID=19275;Alias=XM_003392818.1;ncbi_desc=hypothetical%20protein%20LOC100643027;Dbxref=NCBI_Gene	XP_003392866.1;Note=hypothetical%20protein%20LOC100643027%20prot_id
Group1.1	548795	+	Name=XM_003392818.1;Parent=19274;ID=19275;Alias=XM_003392818.1;ncbi_desc=hypothetical%20protein%20LOC100643027;Dbxref=NCBI_Gene	XP_003392866.1;Note=hypothetical%20protein%20LOC100643027%20prot_id
Group1.1	548809	+	Name=XM_003392818.1;Parent=19274;ID=19275;Alias=XM_003392818.1;ncbi_desc=hypothetical%20protein%20LOC100643027;Dbxref=NCBI_Gene	XP_003392866.1;Note=hypothetical%20protein%20LOC100643027%20prot_id
Group1.1	548810	+	Name=XM_003392818.1;Parent=19274;ID=19275;Alias=XM_003392818.1;ncbi_desc=hypothetical%20protein%20LOC100643027;Dbxref=NCBI_Gene	XP_003392866.1;Note=hypothetical%20protein%20LOC100643027%20prot_id
Group1.1	548811	+	Name=XM_003392818.1;Parent=19274;ID=19275;Alias=XM_003392818.1;ncbi_desc=hypothetical%20protein%20LOC100643027;Dbxref=NCBI_Gene	XP_003392866.1;Note=hypothetical%20protein%20LOC100643027%20prot_id
Group1.1	548813	+	Name=XM_003392818.1;Parent=19274;ID=19275;Alias=XM_003392818.1;ncbi_desc=hypothetical%20protein%20LOC100643027;Dbxref=NCBI_Gene	XP_003392866.1;Note=hypothetical%20protein%20LOC100643027%20prot_id
Group1.1	560816	-	Name=XM_003392824.1;Parent=19345;ID=19346;Alias=XM_003392824.1;ncbi_desc=exosome%20complex%20component%20RRP42-like%20isoform%202;Dbxref=NCBI_Gene	XP_003392872.1;Note=exosome%20complex%20component%20RRP42-like%20isoform%202%20prot_id
Group1.1	560816	-	Name=XM_003392823.1;Parent=19345;ID=19360;Alias=XM_003392823.1;ncbi_desc=exosome%20complex%20component%20RRP42-like%20isoform%201;Dbxref=NCBI_Gene	XP_003392871.1;Note=exosome%20complex%20component%20RRP42-like%20isoform%201%20prot_id
Group1.1	560818	-	Name=XM_003392824.1;Parent=19345;ID=19346;Alias=XM_003392824.1;ncbi_desc=exosome%20complex%20component%20RRP42-like%20isoform%202;Dbxref=NCBI_Gene	XP_003392872.1;Note=exosome%20complex%20component%20RRP42-like%20isoform%202%20prot_id
Group1.1	560818	-	Name=XM_003392823.1;Parent=19345;ID=19360;Alias=XM_003392823.1;ncbi_desc=exosome%20complex%20component%20RRP42-like%20isoform%201;Dbxref=NCBI_Gene	XP_003392871.1;Note=exosome%20complex%20component%20RRP42-like%20isoform%201%20prot_id
Group1.1	560821	-	Name=XM_003392824.1;Parent=19345;ID=19346;Alias=XM_003392824.1;ncbi_desc=exosome%20complex%20component%20RRP42-like%20isoform%202;Dbxref=NCBI_Gene	XP_003392872.1;Note=exosome%20complex%20component%20RRP42-like%20isoform%202%20prot_id
Group1.1	560821	-	Name=XM_003392823.1;Parent=19345;ID=19360;Alias=XM_003392823.1;ncbi_desc=exosome%20complex%20component%20RRP42-like%20isoform%201;Dbxref=NCBI_Gene	XP_003392871.1;Note=exosome%20complex%20component%20RRP42-like%20isoform%201%20prot_id
Group1.1	560824	-	Name=XM_003392824.1;Parent=19345;ID=19346;Alias=XM_003392824.1;ncbi_desc=exosome%20complex%20component%20RRP42-like%20isoform%202;Dbxref=NCBI_Gene	XP_003392872.1;Note=exosome%20complex%20component%20RRP42-like%20isoform%202%20prot_id
Group1.1	560824	-	Name=XM_003392823.1;Parent=19345;ID=19360;Alias=XM_003392823.1;ncbi_desc=exosome%20complex%20component%20RRP42-like%20isoform%201;Dbxref=NCBI_Gene	XP_003392871.1;Note=exosome%20complex%20component%20RRP42-like%20isoform%201%20prot_id
Group1.1	560832	-	Name=XM_003392824.1;Parent=19345;ID=19346;Alias=XM_003392824.1;ncbi_desc=exosome%20complex%20component%20RRP42-like%20isoform%202;Dbxref=NCBI_Gene	XP_003392872.1;Note=exosome%20complex%20component%20RRP42-like%20isoform%202%20prot_id
Group1.1	560832	-	Name=XM_003392823.1;Parent=19345;ID=19360;Alias=XM_003392823.1;ncbi_desc=exosome%20complex%20component%20RRP42-like%20isoform%201;Dbxref=NCBI_Gene	XP_003392871.1;Note=exosome%20complex%20component%20RRP42-like%20isoform%201%20prot_id
Group1.1	560841	-	Name=XM_003392824.1;Parent=19345;ID=19346;Alias=XM_003392824.1;ncbi_desc=exosome%20complex%20component%20RRP42-like%20isoform%202;Dbxref=NCBI_Gene	XP_003392872.1;Note=exosome%20complex%20component%20RRP42-like%20isoform%202%20prot_id
Group1.1	560841	-	Name=XM_003392823.1;Parent=19345;ID=19360;Alias=XM_003392823.1;ncbi_desc=exosome%20complex%20component%20RRP42-like%20isoform%201;Dbxref=NCBI_Gene	XP_003392871.1;Note=exosome%20complex%20component%20RRP42-like%20isoform%201%20prot_id
Group1.1	560850	-	Name=XM_003392824.1;Parent=19345;ID=19346;Alias=XM_003392824.1;ncbi_desc=exosome%20complex%20component%20RRP42-like%20isoform%202;Dbxref=NCBI_Gene	XP_003392872.1;Note=exosome%20complex%20component%20RRP42-like%20isoform%202%20prot_id
Group1.1	560850	-	Name=XM_003392823.1;Parent=19345;ID=19360;Alias=XM_003392823.1;ncbi_desc=exosome%20complex%20component%20RRP42-like%20isoform%201;Dbxref=NCBI_Gene	XP_003392871.1;Note=exosome%20complex%20component%20RRP42-like%20isoform%201%20prot_id
Group1.1	560854	-	Name=XM_003392824.1;Parent=19345;ID=19346;Alias=XM_003392824.1;ncbi_desc=exosome%20complex%20component%20RRP42-like%20isoform%202;Dbxref=NCBI_Gene	XP_003392872.1;Note=exosome%20complex%20component%20RRP42-like%20isoform%202%20prot_id
Group1.1	560854	-	Name=XM_003392823.1;Parent=19345;ID=19360;Alias=XM_003392823.1;ncbi_desc=exosome%20complex%20component%20RRP42-like%20isoform%201;Dbxref=NCBI_Gene	XP_003392871.1;Note=exosome%20complex%20component%20RRP42-like%20isoform%201%20prot_id
Group1.1	560857	-	Name=XM_003392824.1;Parent=19345;ID=19346;Alias=XM_003392824.1;ncbi_desc=exosome%20complex%20component%20RRP42-like%20isoform%202;Dbxref=NCBI_Gene	XP_003392872.1;Note=exosome%20complex%20component%20RRP42-like%20isoform%202%20prot_id
Group1.1	560857	-	Name=XM_003392823.1;Parent=19345;ID=19360;Alias=XM_003392823.1;ncbi_desc=exosome%20complex%20component%20RRP42-like%20isoform%201;Dbxref=NCBI_Gene	XP_003392871.1;Note=exosome%20complex%20component%20RRP42-like%20isoform%201%20prot_id
Group1.1	560858	-	Name=XM_003392824.1;Parent=19345;ID=19346;Alias=XM_003392824.1;ncbi_desc=exosome%20complex%20component%20RRP42-like%20isoform%202;Dbxref=NCBI_Gene	XP_003392872.1;Note=exosome%20complex%20component%20RRP42-like%20isoform%202%20prot_id
Group1.1	560858	-	Name=XM_003392823.1;Parent=19345;ID=19360;Alias=XM_003392823.1;ncbi_desc=exosome%20complex%20component%20RRP42-like%20isoform%201;Dbxref=NCBI_Gene	XP_003392871.1;Note=exosome%20complex%20component%20RRP42-like%20isoform%201%20prot_id
Group1.1	560860	-	Name=XM_003392824.1;Parent=19345;ID=19346;Alias=XM_003392824.1;ncbi_desc=exosome%20complex%20component%20RRP42-like%20isoform%202;Dbxref=NCBI_Gene	XP_003392872.1;Note=exosome%20complex%20component%20RRP42-like%20isoform%202%20prot_id
Group1.1	560860	-	Name=XM_003392823.1;Parent=19345;ID=19360;Alias=XM_003392823.1;ncbi_desc=exosome%20complex%20component%20RRP42-like%20isoform%201;Dbxref=NCBI_Gene	XP_003392871.1;Note=exosome%20complex%20component%20RRP42-like%20isoform%201%20prot_id
Group1.1	560861	-	Name=XM_003392824.1;Parent=19345;ID=19346;Alias=XM_003392824.1;ncbi_desc=exosome%20complex%20component%20RRP42-like%20isoform%202;Dbxref=NCBI_Gene	XP_003392872.1;Note=exosome%20complex%20component%20RRP42-like%20isoform%202%20prot_id
Group1.1	560861	-	Name=XM_003392823.1;Parent=19345;ID=19360;Alias=XM_003392823.1;ncbi_desc=exosome%20complex%20component%20RRP42-like%20isoform%201;Dbxref=NCBI_Gene	XP_003392871.1;Note=exosome%20complex%20component%20RRP42-like%20isoform%201%20prot_id
Group1.1	560863	-	Name=XM_003392824.1;Parent=19345;ID=19346;Alias=XM_003392824.1;ncbi_desc=exosome%20complex%20component%20RRP42-like%20isoform%202;Dbxref=NCBI_Gene	XP_003392872.1;Note=exosome%20complex%20component%20RRP42-like%20isoform%202%20prot_id
Group1.1	560863	-	Name=XM_003392823.1;Parent=19345;ID=19360;Alias=XM_003392823.1;ncbi_desc=exosome%20complex%20component%20RRP42-like%20isoform%201;Dbxref=NCBI_Gene	XP_003392871.1;Note=exosome%20complex%20component%20RRP42-like%20isoform%201%20prot_id
Group1.1	560871	-	Name=XM_003392824.1;Parent=19345;ID=19346;Alias=XM_003392824.1;ncbi_desc=exosome%20complex%20component%20RRP42-like%20isoform%202;Dbxref=NCBI_Gene	XP_003392872.1;Note=exosome%20complex%20component%20RRP42-like%20isoform%202%20prot_id
Group1.1	560871	-	Name=XM_003392823.1;Parent=19345;ID=19360;Alias=XM_003392823.1;ncbi_desc=exosome%20complex%20component%20RRP42-like%20isoform%201;Dbxref=NCBI_Gene	XP_003392871.1;Note=exosome%20complex%20component%20RRP42-like%20isoform%201%20prot_id
Group1.1	560872	-	Name=XM_003392824.1;Parent=19345;ID=19346;Alias=XM_003392824.1;ncbi_desc=exosome%20complex%20component%20RRP42-like%20isoform%202;Dbxref=NCBI_Gene	XP_003392872.1;Note=exosome%20complex%20component%20RRP42-like%20isoform%202%20prot_id
Group1.1	560872	-	Name=XM_003392823.1;Parent=19345;ID=19360;Alias=XM_003392823.1;ncbi_desc=exosome%20complex%20component%20RRP42-like%20isoform%201;Dbxref=NCBI_Gene	XP_003392871.1;Note=exosome%20complex%20component%20RRP42-like%20isoform%201%20prot_id
Group1.1	560885	-	Name=XM_003392824.1;Parent=19345;ID=19346;Alias=XM_003392824.1;ncbi_desc=exosome%20complex%20component%20RRP42-like%20isoform%202;Dbxref=NCBI_Gene	XP_003392872.1;Note=exosome%20complex%20component%20RRP42-like%20isoform%202%20prot_id
Group1.1	560885	-	Name=XM_003392823.1;Parent=19345;ID=19360;Alias=XM_003392823.1;ncbi_desc=exosome%20complex%20component%20RRP42-like%20isoform%201;Dbxref=NCBI_Gene	XP_003392871.1;Note=exosome%20complex%20component%20RRP42-like%20isoform%201%20prot_id
Group1.1	560888	-	Name=XM_003392824.1;Parent=19345;ID=19346;Alias=XM_003392824.1;ncbi_desc=exosome%20complex%20component%20RRP42-like%20isoform%202;Dbxref=NCBI_Gene	XP_003392872.1;Note=exosome%20complex%20component%20RRP42-like%20isoform%202%20prot_id
Group1.1	560888	-	Name=XM_003392823.1;Parent=19345;ID=19360;Alias=XM_003392823.1;ncbi_desc=exosome%20complex%20component%20RRP42-like%20isoform%201;Dbxref=NCBI_Gene	XP_003392871.1;Note=exosome%20complex%20component%20RRP42-like%20isoform%201%20prot_id
Group1.1	561463	-	Name=XM_003392824.1;Parent=19345;ID=19346;Alias=XM_003392824.1;ncbi_desc=exosome%20complex%20component%20RRP42-like%20isoform%202;Dbxref=NCBI_Gene	XP_003392872.1;Note=exosome%20complex%20component%20RRP42-like%20isoform%202%20prot_id
Group1.1	561463	-	Name=XM_003392823.1;Parent=19345;ID=19360;Alias=XM_003392823.1;ncbi_desc=exosome%20complex%20component%20RRP42-like%20isoform%201;Dbxref=NCBI_Gene	XP_003392871.1;Note=exosome%20complex%20component%20RRP42-like%20isoform%201%20prot_id
Group1.1	561464	-	Name=XM_003392824.1;Parent=19345;ID=19346;Alias=XM_003392824.1;ncbi_desc=exosome%20complex%20component%20RRP42-like%20isoform%202;Dbxref=NCBI_Gene	XP_003392872.1;Note=exosome%20complex%20component%20RRP42-like%20isoform%202%20prot_id
Group1.1	561464	-	Name=XM_003392823.1;Parent=19345;ID=19360;Alias=XM_003392823.1;ncbi_desc=exosome%20complex%20component%20RRP42-like%20isoform%201;Dbxref=NCBI_Gene	XP_003392871.1;Note=exosome%20complex%20component%20RRP42-like%20isoform%201%20prot_id
Group1.1	561465	-	Name=XM_003392824.1;Parent=19345;ID=19346;Alias=XM_003392824.1;ncbi_desc=exosome%20complex%20component%20RRP42-like%20isoform%202;Dbxref=NCBI_Gene	XP_003392872.1;Note=exosome%20complex%20component%20RRP42-like%20isoform%202%20prot_id
Group1.1	561465	-	Name=XM_003392823.1;Parent=19345;ID=19360;Alias=XM_003392823.1;ncbi_desc=exosome%20complex%20component%20RRP42-like%20isoform%201;Dbxref=NCBI_Gene	XP_003392871.1;Note=exosome%20complex%20component%20RRP42-like%20isoform%201%20prot_id
Group1.1	561466	-	Name=XM_003392824.1;Parent=19345;ID=19346;Alias=XM_003392824.1;ncbi_desc=exosome%20complex%20component%20RRP42-like%20isoform%202;Dbxref=NCBI_Gene	XP_003392872.1;Note=exosome%20complex%20component%20RRP42-like%20isoform%202%20prot_id
Group1.1	561466	-	Name=XM_003392823.1;Parent=19345;ID=19360;Alias=XM_003392823.1;ncbi_desc=exosome%20complex%20component%20RRP42-like%20isoform%201;Dbxref=NCBI_Gene	XP_003392871.1;Note=exosome%20complex%20component%20RRP42-like%20isoform%201%20prot_id
Group1.1	561469	-	Name=XM_003392824.1;Parent=19345;ID=19346;Alias=XM_003392824.1;ncbi_desc=exosome%20complex%20component%20RRP42-like%20isoform%202;Dbxref=NCBI_Gene	XP_003392872.1;Note=exosome%20complex%20component%20RRP42-like%20isoform%202%20prot_id
Group1.1	561469	-	Name=XM_003392823.1;Parent=19345;ID=19360;Alias=XM_003392823.1;ncbi_desc=exosome%20complex%20component%20RRP42-like%20isoform%201;Dbxref=NCBI_Gene	XP_003392871.1;Note=exosome%20complex%20component%20RRP42-like%20isoform%201%20prot_id
Group1.1	561489	-	Name=XM_003392824.1;Parent=19345;ID=19346;Alias=XM_003392824.1;ncbi_desc=exosome%20complex%20component%20RRP42-like%20isoform%202;Dbxref=NCBI_Gene	XP_003392872.1;Note=exosome%20complex%20component%20RRP42-like%20isoform%202%20prot_id
Group1.1	561489	-	Name=XM_003392823.1;Parent=19345;ID=19360;Alias=XM_003392823.1;ncbi_desc=exosome%20complex%20component%20RRP42-like%20isoform%201;Dbxref=NCBI_Gene	XP_003392871.1;Note=exosome%20complex%20component%20RRP42-like%20isoform%201%20prot_id
Group1.1	561851	-	Name=XM_003392824.1;Parent=19345;ID=19346;Alias=XM_003392824.1;ncbi_desc=exosome%20complex%20component%20RRP42-like%20isoform%202;Dbxref=NCBI_Gene	XP_003392872.1;Note=exosome%20complex%20component%20RRP42-like%20isoform%202%20prot_id
Group1.1	561851	-	Name=XM_003392823.1;Parent=19345;ID=19360;Alias=XM_003392823.1;ncbi_desc=exosome%20complex%20component%20RRP42-like%20isoform%201;Dbxref=NCBI_Gene	XP_003392871.1;Note=exosome%20complex%20component%20RRP42-like%20isoform%201%20prot_id
Group1.1	561855	-	Name=XM_003392824.1;Parent=19345;ID=19346;Alias=XM_003392824.1;ncbi_desc=exosome%20complex%20component%20RRP42-like%20isoform%202;Dbxref=NCBI_Gene	XP_003392872.1;Note=exosome%20complex%20component%20RRP42-like%20isoform%202%20prot_id
Group1.1	561855	-	Name=XM_003392823.1;Parent=19345;ID=19360;Alias=XM_003392823.1;ncbi_desc=exosome%20complex%20component%20RRP42-like%20isoform%201;Dbxref=NCBI_Gene	XP_003392871.1;Note=exosome%20complex%20component%20RRP42-like%20isoform%201%20prot_id
Group1.1	561862	-	Name=XM_003392824.1;Parent=19345;ID=19346;Alias=XM_003392824.1;ncbi_desc=exosome%20complex%20component%20RRP42-like%20isoform%202;Dbxref=NCBI_Gene	XP_003392872.1;Note=exosome%20complex%20component%20RRP42-like%20isoform%202%20prot_id
Group1.1	561862	-	Name=XM_003392823.1;Parent=19345;ID=19360;Alias=XM_003392823.1;ncbi_desc=exosome%20complex%20component%20RRP42-like%20isoform%201;Dbxref=NCBI_Gene	XP_003392871.1;Note=exosome%20complex%20component%20RRP42-like%20isoform%201%20prot_id
Group1.1	562004	-	Name=XM_003392824.1;Parent=19345;ID=19346;Alias=XM_003392824.1;ncbi_desc=exosome%20complex%20component%20RRP42-like%20isoform%202;Dbxref=NCBI_Gene	XP_003392872.1;Note=exosome%20complex%20component%20RRP42-like%20isoform%202%20prot_id
Group1.1	562004	-	Name=XM_003392823.1;Parent=19345;ID=19360;Alias=XM_003392823.1;ncbi_desc=exosome%20complex%20component%20RRP42-like%20isoform%201;Dbxref=NCBI_Gene	XP_003392871.1;Note=exosome%20complex%20component%20RRP42-like%20isoform%201%20prot_id
Group1.1	562005	-	Name=XM_003392824.1;Parent=19345;ID=19346;Alias=XM_003392824.1;ncbi_desc=exosome%20complex%20component%20RRP42-like%20isoform%202;Dbxref=NCBI_Gene	XP_003392872.1;Note=exosome%20complex%20component%20RRP42-like%20isoform%202%20prot_id
Group1.1	562005	-	Name=XM_003392823.1;Parent=19345;ID=19360;Alias=XM_003392823.1;ncbi_desc=exosome%20complex%20component%20RRP42-like%20isoform%201;Dbxref=NCBI_Gene	XP_003392871.1;Note=exosome%20complex%20component%20RRP42-like%20isoform%201%20prot_id
Group1.1	562013	-	Name=XM_003392824.1;Parent=19345;ID=19346;Alias=XM_003392824.1;ncbi_desc=exosome%20complex%20component%20RRP42-like%20isoform%202;Dbxref=NCBI_Gene	XP_003392872.1;Note=exosome%20complex%20component%20RRP42-like%20isoform%202%20prot_id
Group1.1	562013	-	Name=XM_003392823.1;Parent=19345;ID=19360;Alias=XM_003392823.1;ncbi_desc=exosome%20complex%20component%20RRP42-like%20isoform%201;Dbxref=NCBI_Gene	XP_003392871.1;Note=exosome%20complex%20component%20RRP42-like%20isoform%201%20prot_id
Group1.1	562014	-	Name=XM_003392824.1;Parent=19345;ID=19346;Alias=XM_003392824.1;ncbi_desc=exosome%20complex%20component%20RRP42-like%20isoform%202;Dbxref=NCBI_Gene	XP_003392872.1;Note=exosome%20complex%20component%20RRP42-like%20isoform%202%20prot_id
Group1.1	562014	-	Name=XM_003392823.1;Parent=19345;ID=19360;Alias=XM_003392823.1;ncbi_desc=exosome%20complex%20component%20RRP42-like%20isoform%201;Dbxref=NCBI_Gene	XP_003392871.1;Note=exosome%20complex%20component%20RRP42-like%20isoform%201%20prot_id
Group1.1	562022	-	Name=XM_003392824.1;Parent=19345;ID=19346;Alias=XM_003392824.1;ncbi_desc=exosome%20complex%20component%20RRP42-like%20isoform%202;Dbxref=NCBI_Gene	XP_003392872.1;Note=exosome%20complex%20component%20RRP42-like%20isoform%202%20prot_id
Group1.1	562022	-	Name=XM_003392823.1;Parent=19345;ID=19360;Alias=XM_003392823.1;ncbi_desc=exosome%20complex%20component%20RRP42-like%20isoform%201;Dbxref=NCBI_Gene	XP_003392871.1;Note=exosome%20complex%20component%20RRP42-like%20isoform%201%20prot_id
Group1.1	562745	-	Name=XM_003392832.1;Parent=19373;ID=19374;Alias=XM_003392832.1;ncbi_desc=tetratricopeptide%20repeat%20protein%2025-like;Dbxref=NCBI_Gene	XP_003392880.1;Note=tetratricopeptide%20repeat%20protein%2025-like%20prot_id
Group1.1	562749	-	Name=XM_003392832.1;Parent=19373;ID=19374;Alias=XM_003392832.1;ncbi_desc=tetratricopeptide%20repeat%20protein%2025-like;Dbxref=NCBI_Gene	XP_003392880.1;Note=tetratricopeptide%20repeat%20protein%2025-like%20prot_id
Group1.1	562750	-	Name=XM_003392832.1;Parent=19373;ID=19374;Alias=XM_003392832.1;ncbi_desc=tetratricopeptide%20repeat%20protein%2025-like;Dbxref=NCBI_Gene	XP_003392880.1;Note=tetratricopeptide%20repeat%20protein%2025-like%20prot_id
Group1.1	562751	-	Name=XM_003392832.1;Parent=19373;ID=19374;Alias=XM_003392832.1;ncbi_desc=tetratricopeptide%20repeat%20protein%2025-like;Dbxref=NCBI_Gene	XP_003392880.1;Note=tetratricopeptide%20repeat%20protein%2025-like%20prot_id
Group1.1	562752	-	Name=XM_003392832.1;Parent=19373;ID=19374;Alias=XM_003392832.1;ncbi_desc=tetratricopeptide%20repeat%20protein%2025-like;Dbxref=NCBI_Gene	XP_003392880.1;Note=tetratricopeptide%20repeat%20protein%2025-like%20prot_id
Group1.1	562753	-	Name=XM_003392832.1;Parent=19373;ID=19374;Alias=XM_003392832.1;ncbi_desc=tetratricopeptide%20repeat%20protein%2025-like;Dbxref=NCBI_Gene	XP_003392880.1;Note=tetratricopeptide%20repeat%20protein%2025-like%20prot_id
Group1.1	562760	-	Name=XM_003392832.1;Parent=19373;ID=19374;Alias=XM_003392832.1;ncbi_desc=tetratricopeptide%20repeat%20protein%2025-like;Dbxref=NCBI_Gene	XP_003392880.1;Note=tetratricopeptide%20repeat%20protein%2025-like%20prot_id
Group1.1	562764	-	Name=XM_003392832.1;Parent=19373;ID=19374;Alias=XM_003392832.1;ncbi_desc=tetratricopeptide%20repeat%20protein%2025-like;Dbxref=NCBI_Gene	XP_003392880.1;Note=tetratricopeptide%20repeat%20protein%2025-like%20prot_id
Group1.1	562769	-	Name=XM_003392832.1;Parent=19373;ID=19374;Alias=XM_003392832.1;ncbi_desc=tetratricopeptide%20repeat%20protein%2025-like;Dbxref=NCBI_Gene	XP_003392880.1;Note=tetratricopeptide%20repeat%20protein%2025-like%20prot_id
Group1.1	562778	-	Name=XM_003392832.1;Parent=19373;ID=19374;Alias=XM_003392832.1;ncbi_desc=tetratricopeptide%20repeat%20protein%2025-like;Dbxref=NCBI_Gene	XP_003392880.1;Note=tetratricopeptide%20repeat%20protein%2025-like%20prot_id
Group1.1	562779	-	Name=XM_003392832.1;Parent=19373;ID=19374;Alias=XM_003392832.1;ncbi_desc=tetratricopeptide%20repeat%20protein%2025-like;Dbxref=NCBI_Gene	XP_003392880.1;Note=tetratricopeptide%20repeat%20protein%2025-like%20prot_id
Group1.1	562784	-	Name=XM_003392832.1;Parent=19373;ID=19374;Alias=XM_003392832.1;ncbi_desc=tetratricopeptide%20repeat%20protein%2025-like;Dbxref=NCBI_Gene	XP_003392880.1;Note=tetratricopeptide%20repeat%20protein%2025-like%20prot_id
Group1.1	562785	-	Name=XM_003392832.1;Parent=19373;ID=19374;Alias=XM_003392832.1;ncbi_desc=tetratricopeptide%20repeat%20protein%2025-like;Dbxref=NCBI_Gene	XP_003392880.1;Note=tetratricopeptide%20repeat%20protein%2025-like%20prot_id
Group1.1	562786	-	Name=XM_003392832.1;Parent=19373;ID=19374;Alias=XM_003392832.1;ncbi_desc=tetratricopeptide%20repeat%20protein%2025-like;Dbxref=NCBI_Gene	XP_003392880.1;Note=tetratricopeptide%20repeat%20protein%2025-like%20prot_id
Group1.1	562787	-	Name=XM_003392832.1;Parent=19373;ID=19374;Alias=XM_003392832.1;ncbi_desc=tetratricopeptide%20repeat%20protein%2025-like;Dbxref=NCBI_Gene	XP_003392880.1;Note=tetratricopeptide%20repeat%20protein%2025-like%20prot_id
Group1.1	562812	-	Name=XM_003392832.1;Parent=19373;ID=19374;Alias=XM_003392832.1;ncbi_desc=tetratricopeptide%20repeat%20protein%2025-like;Dbxref=NCBI_Gene	XP_003392880.1;Note=tetratricopeptide%20repeat%20protein%2025-like%20prot_id
Group1.1	562839	-	Name=XM_003392832.1;Parent=19373;ID=19374;Alias=XM_003392832.1;ncbi_desc=tetratricopeptide%20repeat%20protein%2025-like;Dbxref=NCBI_Gene	XP_003392880.1;Note=tetratricopeptide%20repeat%20protein%2025-like%20prot_id
Group1.1	562842	-	Name=XM_003392832.1;Parent=19373;ID=19374;Alias=XM_003392832.1;ncbi_desc=tetratricopeptide%20repeat%20protein%2025-like;Dbxref=NCBI_Gene	XP_003392880.1;Note=tetratricopeptide%20repeat%20protein%2025-like%20prot_id
Group1.1	562847	-	Name=XM_003392832.1;Parent=19373;ID=19374;Alias=XM_003392832.1;ncbi_desc=tetratricopeptide%20repeat%20protein%2025-like;Dbxref=NCBI_Gene	XP_003392880.1;Note=tetratricopeptide%20repeat%20protein%2025-like%20prot_id
Group1.1	562880	-	Name=XM_003392832.1;Parent=19373;ID=19374;Alias=XM_003392832.1;ncbi_desc=tetratricopeptide%20repeat%20protein%2025-like;Dbxref=NCBI_Gene	XP_003392880.1;Note=tetratricopeptide%20repeat%20protein%2025-like%20prot_id
Group1.1	562892	-	Name=XM_003392832.1;Parent=19373;ID=19374;Alias=XM_003392832.1;ncbi_desc=tetratricopeptide%20repeat%20protein%2025-like;Dbxref=NCBI_Gene	XP_003392880.1;Note=tetratricopeptide%20repeat%20protein%2025-like%20prot_id
Group1.1	562899	-	Name=XM_003392832.1;Parent=19373;ID=19374;Alias=XM_003392832.1;ncbi_desc=tetratricopeptide%20repeat%20protein%2025-like;Dbxref=NCBI_Gene	XP_003392880.1;Note=tetratricopeptide%20repeat%20protein%2025-like%20prot_id
Group1.1	562908	-	Name=XM_003392832.1;Parent=19373;ID=19374;Alias=XM_003392832.1;ncbi_desc=tetratricopeptide%20repeat%20protein%2025-like;Dbxref=NCBI_Gene	XP_003392880.1;Note=tetratricopeptide%20repeat%20protein%2025-like%20prot_id
Group1.1	562909	-	Name=XM_003392832.1;Parent=19373;ID=19374;Alias=XM_003392832.1;ncbi_desc=tetratricopeptide%20repeat%20protein%2025-like;Dbxref=NCBI_Gene	XP_003392880.1;Note=tetratricopeptide%20repeat%20protein%2025-like%20prot_id
Group1.1	562924	-	Name=XM_003392832.1;Parent=19373;ID=19374;Alias=XM_003392832.1;ncbi_desc=tetratricopeptide%20repeat%20protein%2025-like;Dbxref=NCBI_Gene	XP_003392880.1;Note=tetratricopeptide%20repeat%20protein%2025-like%20prot_id
Group1.1	562925	-	Name=XM_003392832.1;Parent=19373;ID=19374;Alias=XM_003392832.1;ncbi_desc=tetratricopeptide%20repeat%20protein%2025-like;Dbxref=NCBI_Gene	XP_003392880.1;Note=tetratricopeptide%20repeat%20protein%2025-like%20prot_id
Group1.1	562926	-	Name=XM_003392832.1;Parent=19373;ID=19374;Alias=XM_003392832.1;ncbi_desc=tetratricopeptide%20repeat%20protein%2025-like;Dbxref=NCBI_Gene	XP_003392880.1;Note=tetratricopeptide%20repeat%20protein%2025-like%20prot_id
Group1.1	562927	-	Name=XM_003392832.1;Parent=19373;ID=19374;Alias=XM_003392832.1;ncbi_desc=tetratricopeptide%20repeat%20protein%2025-like;Dbxref=NCBI_Gene	XP_003392880.1;Note=tetratricopeptide%20repeat%20protein%2025-like%20prot_id
Group1.1	562931	-	Name=XM_003392832.1;Parent=19373;ID=19374;Alias=XM_003392832.1;ncbi_desc=tetratricopeptide%20repeat%20protein%2025-like;Dbxref=NCBI_Gene	XP_003392880.1;Note=tetratricopeptide%20repeat%20protein%2025-like%20prot_id
Group1.1	562932	-	Name=XM_003392832.1;Parent=19373;ID=19374;Alias=XM_003392832.1;ncbi_desc=tetratricopeptide%20repeat%20protein%2025-like;Dbxref=NCBI_Gene	XP_003392880.1;Note=tetratricopeptide%20repeat%20protein%2025-like%20prot_id
Group1.1	562935	-	Name=XM_003392832.1;Parent=19373;ID=19374;Alias=XM_003392832.1;ncbi_desc=tetratricopeptide%20repeat%20protein%2025-like;Dbxref=NCBI_Gene	XP_003392880.1;Note=tetratricopeptide%20repeat%20protein%2025-like%20prot_id
Group1.1	562950	-	Name=XM_003392832.1;Parent=19373;ID=19374;Alias=XM_003392832.1;ncbi_desc=tetratricopeptide%20repeat%20protein%2025-like;Dbxref=NCBI_Gene	XP_003392880.1;Note=tetratricopeptide%20repeat%20protein%2025-like%20prot_id
Group1.1	562959	-	Name=XM_003392832.1;Parent=19373;ID=19374;Alias=XM_003392832.1;ncbi_desc=tetratricopeptide%20repeat%20protein%2025-like;Dbxref=NCBI_Gene	XP_003392880.1;Note=tetratricopeptide%20repeat%20protein%2025-like%20prot_id
Group1.1	562964	-	Name=XM_003392832.1;Parent=19373;ID=19374;Alias=XM_003392832.1;ncbi_desc=tetratricopeptide%20repeat%20protein%2025-like;Dbxref=NCBI_Gene	XP_003392880.1;Note=tetratricopeptide%20repeat%20protein%2025-like%20prot_id
Group1.1	562971	-	Name=XM_003392832.1;Parent=19373;ID=19374;Alias=XM_003392832.1;ncbi_desc=tetratricopeptide%20repeat%20protein%2025-like;Dbxref=NCBI_Gene	XP_003392880.1;Note=tetratricopeptide%20repeat%20protein%2025-like%20prot_id
Group1.1	562982	-	Name=XM_003392832.1;Parent=19373;ID=19374;Alias=XM_003392832.1;ncbi_desc=tetratricopeptide%20repeat%20protein%2025-like;Dbxref=NCBI_Gene	XP_003392880.1;Note=tetratricopeptide%20repeat%20protein%2025-like%20prot_id
Group1.1	562985	-	Name=XM_003392832.1;Parent=19373;ID=19374;Alias=XM_003392832.1;ncbi_desc=tetratricopeptide%20repeat%20protein%2025-like;Dbxref=NCBI_Gene	XP_003392880.1;Note=tetratricopeptide%20repeat%20protein%2025-like%20prot_id
Group1.1	562997	-	Name=XM_003392832.1;Parent=19373;ID=19374;Alias=XM_003392832.1;ncbi_desc=tetratricopeptide%20repeat%20protein%2025-like;Dbxref=NCBI_Gene	XP_003392880.1;Note=tetratricopeptide%20repeat%20protein%2025-like%20prot_id
Group1.1	562998	-	Name=XM_003392832.1;Parent=19373;ID=19374;Alias=XM_003392832.1;ncbi_desc=tetratricopeptide%20repeat%20protein%2025-like;Dbxref=NCBI_Gene	XP_003392880.1;Note=tetratricopeptide%20repeat%20protein%2025-like%20prot_id
Group1.1	562999	-	Name=XM_003392832.1;Parent=19373;ID=19374;Alias=XM_003392832.1;ncbi_desc=tetratricopeptide%20repeat%20protein%2025-like;Dbxref=NCBI_Gene	XP_003392880.1;Note=tetratricopeptide%20repeat%20protein%2025-like%20prot_id
Group1.1	569715	-	Name=XM_003392827.1;Parent=19379;ID=19380;Alias=XM_003392827.1;ncbi_desc=NADH%20dehydrogenase%20[ubiquinone]%201%20alpha%20subcomplex%20subunit%2012-like;Dbxref=NCBI_Gene	XP_003392875.1;Note=NADH%20dehydrogenase%20[ubiquinone]%201%20alpha%20subcomplex%20subunit%2012-like%20prot_id
Group1.1	569726	-	Name=XM_003392827.1;Parent=19379;ID=19380;Alias=XM_003392827.1;ncbi_desc=NADH%20dehydrogenase%20[ubiquinone]%201%20alpha%20subcomplex%20subunit%2012-like;Dbxref=NCBI_Gene	XP_003392875.1;Note=NADH%20dehydrogenase%20[ubiquinone]%201%20alpha%20subcomplex%20subunit%2012-like%20prot_id
Group1.1	569727	-	Name=XM_003392827.1;Parent=19379;ID=19380;Alias=XM_003392827.1;ncbi_desc=NADH%20dehydrogenase%20[ubiquinone]%201%20alpha%20subcomplex%20subunit%2012-like;Dbxref=NCBI_Gene	XP_003392875.1;Note=NADH%20dehydrogenase%20[ubiquinone]%201%20alpha%20subcomplex%20subunit%2012-like%20prot_id
Group1.1	569732	-	Name=XM_003392827.1;Parent=19379;ID=19380;Alias=XM_003392827.1;ncbi_desc=NADH%20dehydrogenase%20[ubiquinone]%201%20alpha%20subcomplex%20subunit%2012-like;Dbxref=NCBI_Gene	XP_003392875.1;Note=NADH%20dehydrogenase%20[ubiquinone]%201%20alpha%20subcomplex%20subunit%2012-like%20prot_id
Group1.1	569735	-	Name=XM_003392827.1;Parent=19379;ID=19380;Alias=XM_003392827.1;ncbi_desc=NADH%20dehydrogenase%20[ubiquinone]%201%20alpha%20subcomplex%20subunit%2012-like;Dbxref=NCBI_Gene	XP_003392875.1;Note=NADH%20dehydrogenase%20[ubiquinone]%201%20alpha%20subcomplex%20subunit%2012-like%20prot_id
Group1.1	569737	-	Name=XM_003392827.1;Parent=19379;ID=19380;Alias=XM_003392827.1;ncbi_desc=NADH%20dehydrogenase%20[ubiquinone]%201%20alpha%20subcomplex%20subunit%2012-like;Dbxref=NCBI_Gene	XP_003392875.1;Note=NADH%20dehydrogenase%20[ubiquinone]%201%20alpha%20subcomplex%20subunit%2012-like%20prot_id
Group1.1	569740	-	Name=XM_003392827.1;Parent=19379;ID=19380;Alias=XM_003392827.1;ncbi_desc=NADH%20dehydrogenase%20[ubiquinone]%201%20alpha%20subcomplex%20subunit%2012-like;Dbxref=NCBI_Gene	XP_003392875.1;Note=NADH%20dehydrogenase%20[ubiquinone]%201%20alpha%20subcomplex%20subunit%2012-like%20prot_id
Group1.1	569741	-	Name=XM_003392827.1;Parent=19379;ID=19380;Alias=XM_003392827.1;ncbi_desc=NADH%20dehydrogenase%20[ubiquinone]%201%20alpha%20subcomplex%20subunit%2012-like;Dbxref=NCBI_Gene	XP_003392875.1;Note=NADH%20dehydrogenase%20[ubiquinone]%201%20alpha%20subcomplex%20subunit%2012-like%20prot_id
Group1.1	569752	-	Name=XM_003392827.1;Parent=19379;ID=19380;Alias=XM_003392827.1;ncbi_desc=NADH%20dehydrogenase%20[ubiquinone]%201%20alpha%20subcomplex%20subunit%2012-like;Dbxref=NCBI_Gene	XP_003392875.1;Note=NADH%20dehydrogenase%20[ubiquinone]%201%20alpha%20subcomplex%20subunit%2012-like%20prot_id
Group1.1	570539	-	Name=XM_003392827.1;Parent=19379;ID=19380;Alias=XM_003392827.1;ncbi_desc=NADH%20dehydrogenase%20[ubiquinone]%201%20alpha%20subcomplex%20subunit%2012-like;Dbxref=NCBI_Gene	XP_003392875.1;Note=NADH%20dehydrogenase%20[ubiquinone]%201%20alpha%20subcomplex%20subunit%2012-like%20prot_id
Group1.1	570542	-	Name=XM_003392827.1;Parent=19379;ID=19380;Alias=XM_003392827.1;ncbi_desc=NADH%20dehydrogenase%20[ubiquinone]%201%20alpha%20subcomplex%20subunit%2012-like;Dbxref=NCBI_Gene	XP_003392875.1;Note=NADH%20dehydrogenase%20[ubiquinone]%201%20alpha%20subcomplex%20subunit%2012-like%20prot_id
Group1.1	570544	-	Name=XM_003392827.1;Parent=19379;ID=19380;Alias=XM_003392827.1;ncbi_desc=NADH%20dehydrogenase%20[ubiquinone]%201%20alpha%20subcomplex%20subunit%2012-like;Dbxref=NCBI_Gene	XP_003392875.1;Note=NADH%20dehydrogenase%20[ubiquinone]%201%20alpha%20subcomplex%20subunit%2012-like%20prot_id
Group1.1	570557	-	Name=XM_003392827.1;Parent=19379;ID=19380;Alias=XM_003392827.1;ncbi_desc=NADH%20dehydrogenase%20[ubiquinone]%201%20alpha%20subcomplex%20subunit%2012-like;Dbxref=NCBI_Gene	XP_003392875.1;Note=NADH%20dehydrogenase%20[ubiquinone]%201%20alpha%20subcomplex%20subunit%2012-like%20prot_id
Group1.1	570562	-	Name=XM_003392827.1;Parent=19379;ID=19380;Alias=XM_003392827.1;ncbi_desc=NADH%20dehydrogenase%20[ubiquinone]%201%20alpha%20subcomplex%20subunit%2012-like;Dbxref=NCBI_Gene	XP_003392875.1;Note=NADH%20dehydrogenase%20[ubiquinone]%201%20alpha%20subcomplex%20subunit%2012-like%20prot_id
Group1.1	570570	-	Name=XM_003392827.1;Parent=19379;ID=19380;Alias=XM_003392827.1;ncbi_desc=NADH%20dehydrogenase%20[ubiquinone]%201%20alpha%20subcomplex%20subunit%2012-like;Dbxref=NCBI_Gene	XP_003392875.1;Note=NADH%20dehydrogenase%20[ubiquinone]%201%20alpha%20subcomplex%20subunit%2012-like%20prot_id
Group1.1	570572	-	Name=XM_003392827.1;Parent=19379;ID=19380;Alias=XM_003392827.1;ncbi_desc=NADH%20dehydrogenase%20[ubiquinone]%201%20alpha%20subcomplex%20subunit%2012-like;Dbxref=NCBI_Gene	XP_003392875.1;Note=NADH%20dehydrogenase%20[ubiquinone]%201%20alpha%20subcomplex%20subunit%2012-like%20prot_id
Group1.1	570575	-	Name=XM_003392827.1;Parent=19379;ID=19380;Alias=XM_003392827.1;ncbi_desc=NADH%20dehydrogenase%20[ubiquinone]%201%20alpha%20subcomplex%20subunit%2012-like;Dbxref=NCBI_Gene	XP_003392875.1;Note=NADH%20dehydrogenase%20[ubiquinone]%201%20alpha%20subcomplex%20subunit%2012-like%20prot_id
Group1.1	570576	-	Name=XM_003392827.1;Parent=19379;ID=19380;Alias=XM_003392827.1;ncbi_desc=NADH%20dehydrogenase%20[ubiquinone]%201%20alpha%20subcomplex%20subunit%2012-like;Dbxref=NCBI_Gene	XP_003392875.1;Note=NADH%20dehydrogenase%20[ubiquinone]%201%20alpha%20subcomplex%20subunit%2012-like%20prot_id
Group1.1	570577	-	Name=XM_003392827.1;Parent=19379;ID=19380;Alias=XM_003392827.1;ncbi_desc=NADH%20dehydrogenase%20[ubiquinone]%201%20alpha%20subcomplex%20subunit%2012-like;Dbxref=NCBI_Gene	XP_003392875.1;Note=NADH%20dehydrogenase%20[ubiquinone]%201%20alpha%20subcomplex%20subunit%2012-like%20prot_id
Group1.1	570578	-	Name=XM_003392827.1;Parent=19379;ID=19380;Alias=XM_003392827.1;ncbi_desc=NADH%20dehydrogenase%20[ubiquinone]%201%20alpha%20subcomplex%20subunit%2012-like;Dbxref=NCBI_Gene	XP_003392875.1;Note=NADH%20dehydrogenase%20[ubiquinone]%201%20alpha%20subcomplex%20subunit%2012-like%20prot_id
Group1.1	570580	-	Name=XM_003392827.1;Parent=19379;ID=19380;Alias=XM_003392827.1;ncbi_desc=NADH%20dehydrogenase%20[ubiquinone]%201%20alpha%20subcomplex%20subunit%2012-like;Dbxref=NCBI_Gene	XP_003392875.1;Note=NADH%20dehydrogenase%20[ubiquinone]%201%20alpha%20subcomplex%20subunit%2012-like%20prot_id
Group1.1	570583	-	Name=XM_003392827.1;Parent=19379;ID=19380;Alias=XM_003392827.1;ncbi_desc=NADH%20dehydrogenase%20[ubiquinone]%201%20alpha%20subcomplex%20subunit%2012-like;Dbxref=NCBI_Gene	XP_003392875.1;Note=NADH%20dehydrogenase%20[ubiquinone]%201%20alpha%20subcomplex%20subunit%2012-like%20prot_id
Group1.1	570591	-	Name=XM_003392827.1;Parent=19379;ID=19380;Alias=XM_003392827.1;ncbi_desc=NADH%20dehydrogenase%20[ubiquinone]%201%20alpha%20subcomplex%20subunit%2012-like;Dbxref=NCBI_Gene	XP_003392875.1;Note=NADH%20dehydrogenase%20[ubiquinone]%201%20alpha%20subcomplex%20subunit%2012-like%20prot_id
Group1.1	570594	-	Name=XM_003392827.1;Parent=19379;ID=19380;Alias=XM_003392827.1;ncbi_desc=NADH%20dehydrogenase%20[ubiquinone]%201%20alpha%20subcomplex%20subunit%2012-like;Dbxref=NCBI_Gene	XP_003392875.1;Note=NADH%20dehydrogenase%20[ubiquinone]%201%20alpha%20subcomplex%20subunit%2012-like%20prot_id
Group1.1	570595	-	Name=XM_003392827.1;Parent=19379;ID=19380;Alias=XM_003392827.1;ncbi_desc=NADH%20dehydrogenase%20[ubiquinone]%201%20alpha%20subcomplex%20subunit%2012-like;Dbxref=NCBI_Gene	XP_003392875.1;Note=NADH%20dehydrogenase%20[ubiquinone]%201%20alpha%20subcomplex%20subunit%2012-like%20prot_id
Group1.1	570602	-	Name=XM_003392827.1;Parent=19379;ID=19380;Alias=XM_003392827.1;ncbi_desc=NADH%20dehydrogenase%20[ubiquinone]%201%20alpha%20subcomplex%20subunit%2012-like;Dbxref=NCBI_Gene	XP_003392875.1;Note=NADH%20dehydrogenase%20[ubiquinone]%201%20alpha%20subcomplex%20subunit%2012-like%20prot_id
Group1.1	570604	-	Name=XM_003392827.1;Parent=19379;ID=19380;Alias=XM_003392827.1;ncbi_desc=NADH%20dehydrogenase%20[ubiquinone]%201%20alpha%20subcomplex%20subunit%2012-like;Dbxref=NCBI_Gene	XP_003392875.1;Note=NADH%20dehydrogenase%20[ubiquinone]%201%20alpha%20subcomplex%20subunit%2012-like%20prot_id
Group1.1	570606	-	Name=XM_003392827.1;Parent=19379;ID=19380;Alias=XM_003392827.1;ncbi_desc=NADH%20dehydrogenase%20[ubiquinone]%201%20alpha%20subcomplex%20subunit%2012-like;Dbxref=NCBI_Gene	XP_003392875.1;Note=NADH%20dehydrogenase%20[ubiquinone]%201%20alpha%20subcomplex%20subunit%2012-like%20prot_id
Group1.1	570611	-	Name=XM_003392827.1;Parent=19379;ID=19380;Alias=XM_003392827.1;ncbi_desc=NADH%20dehydrogenase%20[ubiquinone]%201%20alpha%20subcomplex%20subunit%2012-like;Dbxref=NCBI_Gene	XP_003392875.1;Note=NADH%20dehydrogenase%20[ubiquinone]%201%20alpha%20subcomplex%20subunit%2012-like%20prot_id
Group1.1	570621	-	Name=XM_003392827.1;Parent=19379;ID=19380;Alias=XM_003392827.1;ncbi_desc=NADH%20dehydrogenase%20[ubiquinone]%201%20alpha%20subcomplex%20subunit%2012-like;Dbxref=NCBI_Gene	XP_003392875.1;Note=NADH%20dehydrogenase%20[ubiquinone]%201%20alpha%20subcomplex%20subunit%2012-like%20prot_id
Group1.1	570622	-	Name=XM_003392827.1;Parent=19379;ID=19380;Alias=XM_003392827.1;ncbi_desc=NADH%20dehydrogenase%20[ubiquinone]%201%20alpha%20subcomplex%20subunit%2012-like;Dbxref=NCBI_Gene	XP_003392875.1;Note=NADH%20dehydrogenase%20[ubiquinone]%201%20alpha%20subcomplex%20subunit%2012-like%20prot_id
Group1.1	570623	-	Name=XM_003392827.1;Parent=19379;ID=19380;Alias=XM_003392827.1;ncbi_desc=NADH%20dehydrogenase%20[ubiquinone]%201%20alpha%20subcomplex%20subunit%2012-like;Dbxref=NCBI_Gene	XP_003392875.1;Note=NADH%20dehydrogenase%20[ubiquinone]%201%20alpha%20subcomplex%20subunit%2012-like%20prot_id
Group1.1	570628	-	Name=XM_003392827.1;Parent=19379;ID=19380;Alias=XM_003392827.1;ncbi_desc=NADH%20dehydrogenase%20[ubiquinone]%201%20alpha%20subcomplex%20subunit%2012-like;Dbxref=NCBI_Gene	XP_003392875.1;Note=NADH%20dehydrogenase%20[ubiquinone]%201%20alpha%20subcomplex%20subunit%2012-like%20prot_id
Group1.1	570630	-	Name=XM_003392827.1;Parent=19379;ID=19380;Alias=XM_003392827.1;ncbi_desc=NADH%20dehydrogenase%20[ubiquinone]%201%20alpha%20subcomplex%20subunit%2012-like;Dbxref=NCBI_Gene	XP_003392875.1;Note=NADH%20dehydrogenase%20[ubiquinone]%201%20alpha%20subcomplex%20subunit%2012-like%20prot_id
Group1.1	570631	-	Name=XM_003392827.1;Parent=19379;ID=19380;Alias=XM_003392827.1;ncbi_desc=NADH%20dehydrogenase%20[ubiquinone]%201%20alpha%20subcomplex%20subunit%2012-like;Dbxref=NCBI_Gene	XP_003392875.1;Note=NADH%20dehydrogenase%20[ubiquinone]%201%20alpha%20subcomplex%20subunit%2012-like%20prot_id
Group1.1	570637	-	Name=XM_003392827.1;Parent=19379;ID=19380;Alias=XM_003392827.1;ncbi_desc=NADH%20dehydrogenase%20[ubiquinone]%201%20alpha%20subcomplex%20subunit%2012-like;Dbxref=NCBI_Gene	XP_003392875.1;Note=NADH%20dehydrogenase%20[ubiquinone]%201%20alpha%20subcomplex%20subunit%2012-like%20prot_id
Group1.1	581684	+	Name=XM_003392825.1;Parent=19408;ID=19409;Alias=XM_003392825.1;ncbi_desc=GTP-binding%20protein%20Rheb%20homolog%20isoform%201;Dbxref=NCBI_Gene	XP_003392873.1;Note=GTP-binding%20protein%20Rheb%20homolog%20isoform%201%20prot_id
Group1.1	581684	+	Name=XM_003392826.1;Parent=19408;ID=19421;Alias=XM_003392826.1;ncbi_desc=GTP-binding%20protein%20Rheb%20homolog%20isoform%202;Dbxref=NCBI_Gene	XP_003392874.1;Note=GTP-binding%20protein%20Rheb%20homolog%20isoform%202%20prot_id
Group1.1	581690	+	Name=XM_003392825.1;Parent=19408;ID=19409;Alias=XM_003392825.1;ncbi_desc=GTP-binding%20protein%20Rheb%20homolog%20isoform%201;Dbxref=NCBI_Gene	XP_003392873.1;Note=GTP-binding%20protein%20Rheb%20homolog%20isoform%201%20prot_id
Group1.1	581690	+	Name=XM_003392826.1;Parent=19408;ID=19421;Alias=XM_003392826.1;ncbi_desc=GTP-binding%20protein%20Rheb%20homolog%20isoform%202;Dbxref=NCBI_Gene	XP_003392874.1;Note=GTP-binding%20protein%20Rheb%20homolog%20isoform%202%20prot_id
Group1.1	581697	+	Name=XM_003392825.1;Parent=19408;ID=19409;Alias=XM_003392825.1;ncbi_desc=GTP-binding%20protein%20Rheb%20homolog%20isoform%201;Dbxref=NCBI_Gene	XP_003392873.1;Note=GTP-binding%20protein%20Rheb%20homolog%20isoform%201%20prot_id
Group1.1	581697	+	Name=XM_003392826.1;Parent=19408;ID=19421;Alias=XM_003392826.1;ncbi_desc=GTP-binding%20protein%20Rheb%20homolog%20isoform%202;Dbxref=NCBI_Gene	XP_003392874.1;Note=GTP-binding%20protein%20Rheb%20homolog%20isoform%202%20prot_id
Group1.1	581702	+	Name=XM_003392825.1;Parent=19408;ID=19409;Alias=XM_003392825.1;ncbi_desc=GTP-binding%20protein%20Rheb%20homolog%20isoform%201;Dbxref=NCBI_Gene	XP_003392873.1;Note=GTP-binding%20protein%20Rheb%20homolog%20isoform%201%20prot_id
Group1.1	581702	+	Name=XM_003392826.1;Parent=19408;ID=19421;Alias=XM_003392826.1;ncbi_desc=GTP-binding%20protein%20Rheb%20homolog%20isoform%202;Dbxref=NCBI_Gene	XP_003392874.1;Note=GTP-binding%20protein%20Rheb%20homolog%20isoform%202%20prot_id
Group1.1	581703	+	Name=XM_003392825.1;Parent=19408;ID=19409;Alias=XM_003392825.1;ncbi_desc=GTP-binding%20protein%20Rheb%20homolog%20isoform%201;Dbxref=NCBI_Gene	XP_003392873.1;Note=GTP-binding%20protein%20Rheb%20homolog%20isoform%201%20prot_id
Group1.1	581703	+	Name=XM_003392826.1;Parent=19408;ID=19421;Alias=XM_003392826.1;ncbi_desc=GTP-binding%20protein%20Rheb%20homolog%20isoform%202;Dbxref=NCBI_Gene	XP_003392874.1;Note=GTP-binding%20protein%20Rheb%20homolog%20isoform%202%20prot_id
Group1.1	581706	+	Name=XM_003392825.1;Parent=19408;ID=19409;Alias=XM_003392825.1;ncbi_desc=GTP-binding%20protein%20Rheb%20homolog%20isoform%201;Dbxref=NCBI_Gene	XP_003392873.1;Note=GTP-binding%20protein%20Rheb%20homolog%20isoform%201%20prot_id
Group1.1	581706	+	Name=XM_003392826.1;Parent=19408;ID=19421;Alias=XM_003392826.1;ncbi_desc=GTP-binding%20protein%20Rheb%20homolog%20isoform%202;Dbxref=NCBI_Gene	XP_003392874.1;Note=GTP-binding%20protein%20Rheb%20homolog%20isoform%202%20prot_id
Group1.1	581710	+	Name=XM_003392825.1;Parent=19408;ID=19409;Alias=XM_003392825.1;ncbi_desc=GTP-binding%20protein%20Rheb%20homolog%20isoform%201;Dbxref=NCBI_Gene	XP_003392873.1;Note=GTP-binding%20protein%20Rheb%20homolog%20isoform%201%20prot_id
Group1.1	581710	+	Name=XM_003392826.1;Parent=19408;ID=19421;Alias=XM_003392826.1;ncbi_desc=GTP-binding%20protein%20Rheb%20homolog%20isoform%202;Dbxref=NCBI_Gene	XP_003392874.1;Note=GTP-binding%20protein%20Rheb%20homolog%20isoform%202%20prot_id
Group1.1	581711	+	Name=XM_003392825.1;Parent=19408;ID=19409;Alias=XM_003392825.1;ncbi_desc=GTP-binding%20protein%20Rheb%20homolog%20isoform%201;Dbxref=NCBI_Gene	XP_003392873.1;Note=GTP-binding%20protein%20Rheb%20homolog%20isoform%201%20prot_id
Group1.1	581711	+	Name=XM_003392826.1;Parent=19408;ID=19421;Alias=XM_003392826.1;ncbi_desc=GTP-binding%20protein%20Rheb%20homolog%20isoform%202;Dbxref=NCBI_Gene	XP_003392874.1;Note=GTP-binding%20protein%20Rheb%20homolog%20isoform%202%20prot_id
Group1.1	581713	+	Name=XM_003392825.1;Parent=19408;ID=19409;Alias=XM_003392825.1;ncbi_desc=GTP-binding%20protein%20Rheb%20homolog%20isoform%201;Dbxref=NCBI_Gene	XP_003392873.1;Note=GTP-binding%20protein%20Rheb%20homolog%20isoform%201%20prot_id
Group1.1	581713	+	Name=XM_003392826.1;Parent=19408;ID=19421;Alias=XM_003392826.1;ncbi_desc=GTP-binding%20protein%20Rheb%20homolog%20isoform%202;Dbxref=NCBI_Gene	XP_003392874.1;Note=GTP-binding%20protein%20Rheb%20homolog%20isoform%202%20prot_id
Group1.1	581714	+	Name=XM_003392825.1;Parent=19408;ID=19409;Alias=XM_003392825.1;ncbi_desc=GTP-binding%20protein%20Rheb%20homolog%20isoform%201;Dbxref=NCBI_Gene	XP_003392873.1;Note=GTP-binding%20protein%20Rheb%20homolog%20isoform%201%20prot_id
Group1.1	581714	+	Name=XM_003392826.1;Parent=19408;ID=19421;Alias=XM_003392826.1;ncbi_desc=GTP-binding%20protein%20Rheb%20homolog%20isoform%202;Dbxref=NCBI_Gene	XP_003392874.1;Note=GTP-binding%20protein%20Rheb%20homolog%20isoform%202%20prot_id
Group1.1	581726	+	Name=XM_003392825.1;Parent=19408;ID=19409;Alias=XM_003392825.1;ncbi_desc=GTP-binding%20protein%20Rheb%20homolog%20isoform%201;Dbxref=NCBI_Gene	XP_003392873.1;Note=GTP-binding%20protein%20Rheb%20homolog%20isoform%201%20prot_id
Group1.1	581726	+	Name=XM_003392826.1;Parent=19408;ID=19421;Alias=XM_003392826.1;ncbi_desc=GTP-binding%20protein%20Rheb%20homolog%20isoform%202;Dbxref=NCBI_Gene	XP_003392874.1;Note=GTP-binding%20protein%20Rheb%20homolog%20isoform%202%20prot_id
Group1.1	581729	+	Name=XM_003392825.1;Parent=19408;ID=19409;Alias=XM_003392825.1;ncbi_desc=GTP-binding%20protein%20Rheb%20homolog%20isoform%201;Dbxref=NCBI_Gene	XP_003392873.1;Note=GTP-binding%20protein%20Rheb%20homolog%20isoform%201%20prot_id
Group1.1	581729	+	Name=XM_003392826.1;Parent=19408;ID=19421;Alias=XM_003392826.1;ncbi_desc=GTP-binding%20protein%20Rheb%20homolog%20isoform%202;Dbxref=NCBI_Gene	XP_003392874.1;Note=GTP-binding%20protein%20Rheb%20homolog%20isoform%202%20prot_id
Group1.1	581753	+	Name=XM_003392825.1;Parent=19408;ID=19409;Alias=XM_003392825.1;ncbi_desc=GTP-binding%20protein%20Rheb%20homolog%20isoform%201;Dbxref=NCBI_Gene	XP_003392873.1;Note=GTP-binding%20protein%20Rheb%20homolog%20isoform%201%20prot_id
Group1.1	581753	+	Name=XM_003392826.1;Parent=19408;ID=19421;Alias=XM_003392826.1;ncbi_desc=GTP-binding%20protein%20Rheb%20homolog%20isoform%202;Dbxref=NCBI_Gene	XP_003392874.1;Note=GTP-binding%20protein%20Rheb%20homolog%20isoform%202%20prot_id
Group1.1	581757	+	Name=XM_003392825.1;Parent=19408;ID=19409;Alias=XM_003392825.1;ncbi_desc=GTP-binding%20protein%20Rheb%20homolog%20isoform%201;Dbxref=NCBI_Gene	XP_003392873.1;Note=GTP-binding%20protein%20Rheb%20homolog%20isoform%201%20prot_id
Group1.1	581757	+	Name=XM_003392826.1;Parent=19408;ID=19421;Alias=XM_003392826.1;ncbi_desc=GTP-binding%20protein%20Rheb%20homolog%20isoform%202;Dbxref=NCBI_Gene	XP_003392874.1;Note=GTP-binding%20protein%20Rheb%20homolog%20isoform%202%20prot_id
Group1.1	581759	+	Name=XM_003392825.1;Parent=19408;ID=19409;Alias=XM_003392825.1;ncbi_desc=GTP-binding%20protein%20Rheb%20homolog%20isoform%201;Dbxref=NCBI_Gene	XP_003392873.1;Note=GTP-binding%20protein%20Rheb%20homolog%20isoform%201%20prot_id
Group1.1	581759	+	Name=XM_003392826.1;Parent=19408;ID=19421;Alias=XM_003392826.1;ncbi_desc=GTP-binding%20protein%20Rheb%20homolog%20isoform%202;Dbxref=NCBI_Gene	XP_003392874.1;Note=GTP-binding%20protein%20Rheb%20homolog%20isoform%202%20prot_id
Group1.1	581760	+	Name=XM_003392825.1;Parent=19408;ID=19409;Alias=XM_003392825.1;ncbi_desc=GTP-binding%20protein%20Rheb%20homolog%20isoform%201;Dbxref=NCBI_Gene	XP_003392873.1;Note=GTP-binding%20protein%20Rheb%20homolog%20isoform%201%20prot_id
Group1.1	581760	+	Name=XM_003392826.1;Parent=19408;ID=19421;Alias=XM_003392826.1;ncbi_desc=GTP-binding%20protein%20Rheb%20homolog%20isoform%202;Dbxref=NCBI_Gene	XP_003392874.1;Note=GTP-binding%20protein%20Rheb%20homolog%20isoform%202%20prot_id
Group1.1	581771	+	Name=XM_003392825.1;Parent=19408;ID=19409;Alias=XM_003392825.1;ncbi_desc=GTP-binding%20protein%20Rheb%20homolog%20isoform%201;Dbxref=NCBI_Gene	XP_003392873.1;Note=GTP-binding%20protein%20Rheb%20homolog%20isoform%201%20prot_id
[truncated: 233,898+ more rows]
[truncated: 3 more columns]
