# Supplementary material for: RNA editing is abundant and correlates with task performance in a social bumblebee
Source: Nat Commun. 2019 Apr 8;10:1605. doi: 10.1038/s41467-019-09543-w (PMC6453909; doi:10.1038/s41467-019-09543-w)
Supplement: Supplementary file 6 — Supplementary Data 2 [file 41467_2019_9543_MOESM6_ESM.xlsx]

## Sheet: Data 2- 8340 genomic sites
Region	Position	strand
Group10.1	10718602	+
Group10.1	10718609	-
Group10.1	10718611	+
Group10.1	10718622	+
Group10.1	10718623	+
Group10.1	10718746	+
Group10.1	10718859	+
Group10.1	10718871	+
Group10.1	10718879	+
Group10.1	10813037	+
Group10.1	1449929	+
Group10.1	1449995	+
Group10.1	1450084	+
Group10.1	1450140	+
Group10.1	1491419	-
Group10.1	1592643	+
Group10.1	1728655	-
Group10.1	1729788	-
Group10.1	1732838	-
Group10.1	1798174	-
Group10.1	1869216	-
Group10.1	1869226	-
Group10.1	1869491	-
Group10.1	1869535	-
Group10.1	1869647	-
Group10.1	1869656	-
Group10.1	1872278	-
Group10.1	1872349	-
Group10.1	1872405	-
Group10.1	1873120	-
Group10.1	2175135	+
Group10.1	2592847	-
Group10.1	2650546	-
Group10.1	2683537	+
Group10.1	353015	+
Group10.1	353023	+
Group10.1	353029	+
Group10.1	353051	+
Group10.1	353092	+
Group10.1	353097	+
Group10.1	353099	+
Group10.1	353144	+
Group10.1	353171	+
Group10.1	353172	+
Group10.1	353559	+
Group10.1	353561	+
Group10.1	353573	+
Group10.1	353626	+
Group10.1	353647	+
Group10.1	353650	+
Group10.1	353691	+
Group10.1	353697	+
Group10.1	353706	+
Group10.1	3788249	+
Group10.1	3788252	+
Group10.1	3809170	+
Group10.1	3830205	-
Group10.1	3830208	-
Group10.1	3830209	-
Group10.1	3830390	-
Group10.1	3830397	-
Group10.1	3830405	-
Group10.1	3830422	-
Group10.1	3830450	-
Group10.1	3830483	-
Group10.1	3830484	-
Group10.1	3830494	-
Group10.1	3830495	-
Group10.1	3830887	-
Group10.1	3830895	-
Group10.1	3830903	-
Group10.1	3830923	-
Group10.1	3830941	-
Group10.1	3830983	-
Group10.1	3830994	-
Group10.1	3838410	-
Group10.1	3838432	+
Group10.1	3838654	+
Group10.1	4084131	+
Group10.1	4084141	-
Group10.1	4084144	-
Group10.1	4084156	-
Group10.1	4084270	+
Group10.1	4247556	-
Group10.1	4247570	-
Group10.1	4312363	+
Group10.1	4314993	+
Group10.1	4316603	+
Group10.1	4474194	-
Group10.1	4474318	-
Group10.1	4474696	-
Group10.1	4934947	-
Group10.1	5295662	-
Group10.1	6387774	-
Group10.1	6411586	+
Group10.1	6411591	+
Group10.1	6411598	+
Group10.1	6411750	+
Group10.1	6411752	+
Group10.1	6411754	+
Group10.1	6411825	+
Group10.1	6411826	+
Group10.1	6411827	+
Group10.1	6425707	+
Group10.1	6425737	+
Group10.1	6425748	+
Group10.1	6425761	+
Group10.1	6425805	+
Group10.1	6425912	+
Group10.1	6425951	+
Group10.1	6426071	+
Group10.1	6426095	+
Group10.1	6426118	+
Group10.1	6426120	+
Group10.1	6426124	+
Group10.1	6426130	+
Group10.1	6427658	+
Group10.1	6427678	+
Group10.1	6427682	+
Group10.1	6427690	+
Group10.1	6427814	+
Group10.1	6428713	+
Group10.1	6428714	-
Group10.1	6429059	+
Group10.1	6429123	+
Group10.1	6429131	+
Group10.1	6429173	+
Group10.1	6429197	+
Group10.1	6429664	+
Group10.1	6431071	+
Group10.1	6431076	+
Group10.1	6431090	+
Group10.1	6431095	+
Group10.1	6431655	+
Group10.1	6431677	+
Group10.1	6432865	+
Group10.1	6433911	+
Group10.1	6434113	+
Group10.1	6434157	+
Group10.1	6434219	+
Group10.1	6434273	+
Group10.1	6434285	+
Group10.1	6435961	+
Group10.1	6435993	+
Group10.1	6436022	+
Group10.1	6436023	+
Group10.1	6437584	+
Group10.1	6440483	+
Group10.1	6440965	+
Group10.1	6440976	+
Group10.1	6440988	+
Group10.1	6441286	+
Group10.1	6441292	+
Group10.1	6441293	+
Group10.1	6442518	+
Group10.1	6451829	+
Group10.1	6457865	+
Group10.1	6459092	+
Group10.1	6459103	+
Group10.1	6459106	+
Group10.1	6459111	+
Group10.1	6459816	+
Group10.1	6459817	+
Group10.1	6460223	+
Group10.1	6460468	+
Group10.1	6460525	+
Group10.1	6460551	+
Group10.1	6461138	+
Group10.1	6461355	+
Group10.1	6461363	+
Group10.1	6462796	+
Group10.1	6463232	+
Group10.1	6463424	+
Group10.1	6464208	+
Group10.1	6464219	+
Group10.1	6464862	+
Group10.1	6464878	+
Group10.1	6465622	+
Group10.1	6465626	+
Group10.1	6465677	+
Group10.1	6465727	+
Group10.1	6465729	+
Group10.1	6567855	-
Group10.1	6568011	-
Group10.1	6572122	-
Group10.1	6572125	-
Group10.1	6572620	-
Group10.1	6572621	-
Group10.1	6667957	+
Group10.1	6678396	-
Group10.1	7059070	-
Group10.1	7059122	-
Group10.1	7059125	-
Group10.1	7059126	-
Group10.1	7059431	-
Group10.1	7059435	-
Group10.1	7108423	-
Group10.1	7258175	-
Group10.1	7258431	-
Group10.1	7258483	-
Group10.1	7258487	-
Group10.1	7258542	-
Group10.1	7258981	-
Group10.1	7270292	-
Group10.1	7270444	+
Group10.1	7435020	+
Group10.1	7435073	-
Group10.1	7515620	-
Group10.1	7703608	-
Group10.1	7730644	+
Group10.1	7730723	+
Group10.1	7730728	+
Group10.1	7731657	+
Group10.1	77874	+
Group10.1	77880	+
Group10.1	77981	+
Group10.1	78034	+
Group10.1	78069	+
Group10.1	7981990	+
Group10.1	8005372	+
Group10.1	8005404	+
Group10.1	8005434	+
Group10.1	8141258	-
Group10.1	8141361	-
Group10.1	8197634	+
Group10.1	8206679	-
Group10.1	8316110	+
Group10.1	8316164	+
Group10.1	8409799	-
Group10.1	8409801	-
Group10.1	8409917	-
Group10.1	8409934	-
Group10.1	8409937	-
Group10.1	8409953	-
Group10.1	8409970	-
Group10.1	8409978	-
Group10.1	8409990	-
Group10.1	8410013	-
Group10.1	8411202	-
Group10.1	8411203	-
Group10.1	8411204	-
Group10.1	8411246	-
Group10.1	8411291	-
Group10.1	8411317	-
Group10.1	8411328	-
Group10.1	8411347	-
Group10.1	8417070	+
Group10.1	8417093	+
Group10.1	8417220	+
Group10.1	8417225	+
Group10.1	8560695	-
Group10.1	8560705	-
Group10.1	8560757	-
Group10.1	8560862	-
Group10.1	8560872	-
Group10.1	8560910	-
Group10.1	8560915	-
Group10.1	8560916	-
Group10.1	856743	-
Group10.1	856802	-
Group10.1	856846	-
Group10.1	857638	-
Group10.1	857682	-
Group10.1	858319	-
Group10.1	878238	-
Group10.1	887082	-
Group10.1	888198	-
Group10.1	888201	-
Group10.1	8893517	+
Group10.1	8920304	-
Group10.1	8930535	-
Group10.1	8949037	+
Group10.1	8974405	-
Group10.1	8975611	-
Group10.1	8975626	-
Group10.1	8975678	-
Group10.1	8983794	-
Group10.1	8983975	-
Group10.1	8983978	-
Group10.1	8984283	-
Group10.1	8984284	-
Group10.1	9006433	-
Group10.1	9006445	-
Group10.1	9099645	+
Group10.1	913202	+
Group10.1	9172260	+
Group10.1	9244309	-
Group10.1	9276236	-
Group10.1	9325095	-
Group10.1	937913	-
Group10.1	938075	-
Group10.1	938077	-
Group10.1	938149	-
Group10.1	938152	-
Group10.1	938162	-
Group10.1	9406600	-
Group10.1	946238	+
Group10.1	946276	+
Group10.1	946277	+
Group10.1	946291	+
Group10.1	946295	+
Group10.1	946298	+
Group10.1	946306	+
Group10.1	946348	+
Group10.1	946353	+
Group10.1	946420	+
Group10.1	946430	+
Group10.1	946437	+
Group10.1	946438	+
Group10.1	946439	+
Group10.1	946479	+
Group10.1	946483	+
Group10.1	946492	+
Group10.1	946511	+
Group10.1	946512	+
Group10.1	946514	+
Group10.1	946516	+
Group10.1	946534	+
Group10.1	946568	+
Group10.1	946640	+
Group10.1	946641	+
Group10.1	946653	+
Group10.1	946677	+
Group10.1	946678	+
Group10.1	946718	+
Group10.1	946746	+
Group10.1	946762	+
Group10.1	946763	+
Group10.1	946766	+
Group10.1	946838	+
Group10.1	946847	+
Group10.1	946873	+
Group10.1	946877	+
Group10.1	946891	+
Group10.1	9659693	-
Group10.3	120137	+
Group10.3	1361	-
Group10.3	276068	+
Group10.3	283612	+
Group10.3	292759	-
Group10.3	293060	-
Group10.3	293072	-
Group10.3	310225	-
Group10.3	310273	-
Group10.3	310424	-
Group10.3	310541	-
Group10.3	310546	-
Group10.3	310683	-
Group10.3	311031	-
Group10.4	1090612	-
Group10.4	1154171	-
Group10.4	1171363	-
Group10.4	151424	+
Group10.4	1516818	+
Group10.4	151703	+
Group10.4	151706	+
Group10.4	1855932	+
Group10.4	1915032	-
Group10.4	1985027	+
Group10.4	2079160	-
Group10.4	2081471	-
Group10.4	2083707	-
Group10.4	2084085	-
Group10.4	2085768	-
Group10.4	2133153	-
Group10.4	477529	+
Group10.4	480032	+
Group10.4	502464	+
Group10.4	502903	+
Group10.4	510081	+
Group10.4	510617	+
Group10.4	512172	+
Group10.4	512177	+
Group10.4	526724	+
Group10.4	548018	-
Group10.4	548019	-
Group10.4	548154	-
Group10.4	549949	-
Group10.4	549950	-
Group10.4	550115	-
Group10.4	550116	-
Group10.4	550652	-
Group10.4	552407	+
Group10.4	552475	+
Group10.4	552538	+
Group10.4	552546	+
Group10.4	552734	+
Group10.4	552789	+
Group10.4	552815	+
Group10.4	552864	+
Group10.4	552914	+
Group10.4	552921	+
Group10.4	564615	-
Group10.4	564630	-
Group10.4	565030	-
Group10.4	565031	-
Group10.4	565033	-
Group10.4	565043	-
Group10.4	565045	-
Group10.4	687356	+
Group10.4	719819	-
Group10.4	727765	+
Group10.4	727766	+
Group10.4	741058	-
Group10.4	741066	-
Group10.4	741074	-
Group10.4	741111	-
Group10.4	741171	-
Group10.4	741255	-
Group10.4	741259	-
Group10.4	741273	-
Group10.4	741288	-
Group10.4	741294	-
Group10.4	741324	-
Group10.4	741435	-
Group10.4	741436	-
Group10.4	741456	-
Group10.4	741571	-
Group10.4	746195	-
Group10.4	753558	-
Group10.4	762823	-
Group10.4	838378	-
Group10.4	892467	-
Group10.4	900764	-
Group10.4	903213	-
Group10.4	903244	-
Group10.4	903803	-
Group10.4	912449	-
Group10.4	917754	-
Group10.4	917757	-
Group10.4	917761	-
Group10.4	917766	-
Group10.4	917830	-
Group10.4	918147	-
Group10.4	918173	-
Group10.4	918181	-
Group10.4	918192	-
Group10.4	918193	-
Group10.4	918211	-
Group10.4	922403	-
Group10.4	922442	-
Group10.4	922443	-
Group10.4	923466	-
Group10.4	923467	-
Group10.4	923523	-
Group10.4	923527	-
Group10.4	924855	-
Group10.4	924864	-
Group10.4	926446	-
Group10.4	926522	-
Group10.4	926876	-
Group10.4	927815	-
Group10.4	927819	-
Group10.4	927822	-
Group10.4	927845	-
Group10.4	927848	-
Group10.4	927886	-
Group10.4	927899	-
Group10.4	927928	-
Group10.4	928016	-
Group10.4	928028	-
Group10.4	928029	-
Group10.4	928035	-
Group10.4	928115	-
Group10.4	928124	-
Group10.4	928125	-
Group10.4	953862	+
Group10.4	999825	+
Group1.1	113075	-
Group1.1	434644	-
Group1.1	435033	+
Group1.1	467360	+
Group1.1	467378	+
Group1.1	467389	+
Group1.1	467416	+
Group1.1	467431	+
Group1.1	467436	+
Group1.1	467450	+
Group1.1	467476	+
Group1.1	467522	+
Group1.1	467553	+
Group1.1	467570	+
Group1.1	467572	+
Group1.1	467587	+
Group1.1	467590	+
Group1.1	467911	+
Group1.1	467918	-
Group1.1	467923	+
Group1.1	467967	+
Group1.1	467973	+
Group1.1	467976	+
Group1.1	468040	+
Group1.1	468041	+
Group1.1	468042	+
Group1.1	468085	+
Group1.1	468086	+
Group1.1	468141	+
Group1.1	468143	+
Group1.1	468150	+
Group1.1	48491	+
Group1.1	487869	-
Group1.1	487916	-
Group1.1	487920	-
Group1.1	488068	-
Group1.1	488069	-
Group1.1	488072	-
Group1.1	488172	-
Group1.1	488238	-
Group1.1	488312	-
Group1.1	488318	-
Group1.1	488441	-
Group1.1	488457	-
Group1.1	488519	-
Group1.1	488556	-
Group1.1	488648	-
Group1.1	488656	-
Group1.1	488720	-
Group1.1	488727	-
Group1.1	488731	-
Group1.1	488847	-
Group1.1	524374	-
Group1.1	524678	-
Group1.1	524774	-
Group1.1	53153	+
Group1.1	53156	+
Group1.1	53654	+
Group1.1	53658	+
Group1.1	53669	+
Group1.1	53670	+
Group1.1	537047	+
Group1.1	538367	+
Group1.1	538368	+
Group1.1	538492	+
Group1.1	54310	+
Group1.1	54314	+
Group1.1	544446	-
Group1.1	544469	-
Group1.1	54448	+
Group1.1	54451	+
Group1.1	544594	-
Group1.1	54581	+
Group1.1	54656	+
Group1.1	54657	+
Group1.1	54658	+
Group1.1	54663	+
Group1.1	54669	+
Group1.1	54671	+
Group1.1	547219	+
Group1.1	551212	+
Group1.1	551278	+
Group1.1	551280	+
Group1.1	551360	+
Group1.1	551381	+
Group1.1	551389	+
Group1.1	551396	+
Group1.1	551485	+
Group1.1	551486	+
Group1.1	551627	+
Group1.1	551705	+
Group1.1	551789	+
Group1.1	551806	+
Group1.1	551897	+
Group1.1	566196	-
Group1.1	566215	-
Group1.1	566221	-
Group1.1	566242	-
Group1.1	665715	-
Group1.1	665721	+
Group1.1	665747	-
Group1.1	665757	-
Group1.1	681912	-
Group1.1	682082	-
Group1.1	703601	+
Group1.1	703643	+
Group1.1	703646	+
Group1.1	71110	+
Group1.1	71131	+
Group1.1	71133	+
Group1.1	71147	+
Group1.1	71149	-
Group1.1	71160	+
Group1.1	71171	-
Group1.1	71526	+
Group1.1	71527	+
Group1.1	71547	+
Group1.1	71581	+
Group1.1	98577	+
Group1.1	98590	+
Group1.1	98592	+
Group1.1	98597	+
Group1.1	98910	+
Group1.1	98922	+
Group1.1	98924	+
Group1.1	98935	+
Group1.1	98938	+
Group1.10	579478	+
Group1.10	594304	+
Group1.10	594308	+
Group1.10	595077	-
Group1.10	63402	-
Group1.10	63403	-
Group1.10	94468	-
Group11.1	1032547	-
Group11.1	108534	+
Group11.1	108639	+
Group11.1	108652	+
Group11.1	108669	+
Group11.1	108849	+
Group11.1	108864	+
Group11.1	108963	+
Group11.1	108964	+
Group11.1	108998	+
Group11.1	114186	+
Group11.1	114207	+
Group11.1	1430546	-
Group11.1	144164	-
Group11.1	144218	-
Group11.1	144229	-
Group11.1	144300	-
Group11.1	144304	-
Group11.1	144311	-
Group11.1	1481446	+
Group11.1	1553306	+
Group11.1	1553325	-
Group11.1	1553334	+
Group11.1	1553473	-
Group11.1	1583917	+
Group11.1	1671112	-
Group11.1	177880	-
Group11.1	178183	-
Group11.1	178253	-
Group11.1	1848446	+
Group11.1	1848751	-
Group11.1	1848874	-
Group11.1	1848904	+
Group11.1	1848913	-
Group11.1	1848914	-
Group11.1	1848916	+
Group11.1	1848940	-
Group11.1	1848958	+
Group11.1	1959739	-
Group11.1	1959863	-
Group11.1	1960244	-
Group11.1	1984304	-
Group11.1	1984309	-
Group11.1	1984330	-
Group11.1	1984397	-
Group11.1	1984398	-
Group11.1	1985537	-
Group11.1	1985595	-
Group11.1	1985602	-
Group11.1	241861	-
Group11.1	241872	-
Group11.1	2619440	+
Group11.1	2619446	+
Group11.1	2635554	+
Group11.1	2637961	+
Group11.1	2637995	+
Group11.1	2638507	+
Group11.1	2638517	+
Group11.1	304022	-
Group11.1	304081	-
Group11.1	306693	-
Group11.1	338857	-
Group11.1	384887	+
Group11.1	396459	+
Group11.1	402585	-
Group11.1	403423	+
Group11.1	405677	+
Group11.1	406167	-
Group11.1	409171	+
Group11.1	410798	+
Group11.1	410828	+
Group11.1	410879	+
Group11.1	444366	-
Group11.1	449036	+
Group11.1	466402	-
Group11.1	466415	-
Group11.1	467022	-
Group11.1	467191	-
Group11.1	467814	-
Group11.1	472125	-
Group11.1	472478	-
Group11.1	494108	-
Group11.1	528945	+
Group11.1	530800	+
Group11.1	532229	+
Group11.1	539408	-
Group11.1	539497	-
Group11.1	539504	+
Group11.1	541306	-
Group11.1	594466	+
Group11.1	649363	+
Group11.1	649399	+
Group11.1	649401	+
Group11.1	649468	+
Group11.1	649495	+
Group11.1	649499	+
Group11.1	649543	+
Group11.1	649557	+
Group11.1	649573	+
Group11.1	649578	+
Group11.1	793646	+
Group11.1	793689	+
Group11.1	793727	+
Group11.1	793741	+
Group11.1	793753	+
Group11.1	793755	+
Group11.1	793766	-
Group11.1	793819	+
Group11.1	793820	+
Group11.1	793821	+
Group11.1	793824	+
Group11.1	793843	-
Group11.1	793845	+
Group11.1	793898	+
Group11.1	793912	+
Group11.1	793916	+
Group11.1	794038	+
Group11.1	794052	+
Group11.1	794057	+
Group11.1	794070	+
Group11.1	794082	+
Group11.1	794128	+
Group11.1	794134	+
Group11.1	794153	+
Group11.1	794217	+
Group11.1	794306	+
Group11.1	794326	+
Group11.2	1050136	-
Group11.2	1233952	-
Group11.2	1276999	-
Group11.2	1863817	-
Group11.2	1863818	-
Group11.2	1976691	+
Group11.2	2673660	+
Group11.2	2694947	+
Group11.2	2720213	+
Group11.2	2727484	-
Group11.2	2727489	-
Group11.2	2787556	-
Group11.2	2787559	-
Group11.2	2788030	-
Group11.2	2788050	-
Group11.2	2788383	+
Group11.2	2788622	+
Group11.2	2901751	-
Group11.2	988630	+
Group11.3	11486	-
Group11.3	14695	-
Group11.3	14709	+
Group11.3	30397	-
Group11.3	30698	-
Group11.3	44819	-
Group11.3	44820	-
Group11.3	79129	-
Group11.4	2215901	-
Group11.4	2216310	+
Group11.4	2308419	-
Group11.4	2309311	-
Group11.4	2309314	-
Group11.4	2328998	-
Group11.4	2329007	-
Group11.4	2329010	-
Group11.4	2329409	-
Group11.4	2329423	-
Group11.4	2329424	-
Group11.4	2329501	-
Group11.4	2329510	-
Group11.4	2329525	-
Group11.4	2329574	-
Group11.4	2329745	-
Group11.4	2329746	-
Group11.4	2329788	-
Group11.4	2329789	-
Group11.4	2329813	-
Group11.4	2329919	-
Group11.4	2330117	-
Group11.4	2492076	-
Group11.4	2492108	-
Group11.4	2740311	+
Group11.4	2879824	+
Group11.4	2879836	+
Group11.4	2879842	+
Group11.4	2879854	+
Group11.4	2879884	+
Group11.4	2879896	+
Group11.4	3277369	+
Group11.4	3277370	+
Group11.4	3278095	+
Group11.4	3286793	+
Group11.4	3409379	+
Group11.4	3578212	+
Group11.4	3579157	+
Group11.4	3579183	+
Group11.4	3579184	+
Group11.4	3579185	+
Group11.4	3579202	+
Group11.4	3579278	+
Group11.4	3579283	+
Group11.4	3579290	+
Group11.4	3579299	+
Group11.4	3579303	+
Group11.4	3651123	+
Group11.4	3651269	+
Group11.4	3651290	+
Group11.4	3988125	-
Group11.4	4171513	-
Group11.4	4920632	-
Group11.4	5097484	-
Group11.4	5097526	-
Group11.4	5248940	+
Group11.4	5738872	+
Group11.4	5806824	+
Group11.4	5806842	+
Group11.4	5910954	-
Group11.4	5913548	+
Group11.4	5914696	+
Group11.4	5928691	+
Group11.4	6005575	-
Group11.4	6011950	-
Group11.4	6011951	-
Group11.4	6012096	-
Group11.4	6181815	-
Group11.4	6344478	+
Group11.4	6344635	+
Group11.4	6344647	-
Group11.4	6344683	-
Group11.4	6345025	+
Group11.4	6474738	-
Group11.4	6521586	-
Group11.4	6523583	+
Group11.4	6525785	+
Group11.4	6525788	+
Group11.4	6528411	+
Group11.4	6528421	+
Group11.4	6528430	+
Group11.4	6528498	+
Group11.4	6528499	+
Group11.4	6528502	+
Group11.4	6528504	+
Group11.4	6635855	+
Group11.4	6635886	+
Group11.4	6636405	+
Group11.4	6695437	+
Group11.4	6695454	+
Group11.4	6895043	+
Group11.4	6895096	+
Group11.4	6949777	-
Group11.4	6950384	-
Group11.4	6955153	-
Group11.4	6955154	-
Group11.4	6956565	-
Group11.4	6956567	-
Group11.4	6956570	-
Group11.4	6956724	-
Group11.4	6961285	+
Group11.4	6971670	+
Group11.4	6971708	+
Group11.4	6971714	+
Group11.4	6971990	+
Group11.4	6972018	+
Group11.4	6972537	+
Group11.4	6972804	+
Group11.4	6972805	+
Group11.4	6972906	+
Group11.4	6972952	+
Group11.4	6972957	+
Group11.4	6972985	+
Group11.4	6975144	+
Group11.4	6975149	+
Group11.4	6975374	+
Group11.4	6976941	+
Group11.4	6979667	+
Group11.4	6979825	+
Group11.4	6979829	+
Group11.4	7029508	+
Group11.4	7033373	-
Group11.4	7033390	-
Group11.4	7033401	-
Group11.4	7036459	-
Group11.4	7055729	+
Group11.4	7056040	+
Group11.4	7056042	+
Group11.4	7056114	+
Group11.4	7056120	+
Group11.4	7151522	+
Group11.4	7151527	+
Group11.4	7151610	+
Group11.4	7152149	+
Group11.4	7152204	+
Group11.4	7152547	+
Group11.4	7152550	+
Group11.4	7152557	+
Group11.4	7152602	+
Group11.4	7152616	+
Group11.4	7152963	+
Group11.4	7201561	+
Group11.4	7215073	+
Group11.4	7216969	-
Group11.4	7217253	-
Group11.4	7217256	-
Group11.4	7235815	-
Group11.4	7249587	-
Group11.4	7254065	-
Group11.4	7254070	-
Group11.4	7254075	-
Group11.4	7254700	-
Group11.4	7254701	-
Group11.4	7254710	-
Group11.4	7254711	-
Group11.4	7254830	-
Group11.4	7262017	-
Group11.4	7273364	-
Group11.4	7273775	+
Group11.4	7273796	+
Group11.4	7274553	+
Group11.4	7274566	-
Group11.4	7277020	-
Group11.4	7278397	-
Group11.4	7278800	-
Group11.4	7278985	-
Group11.4	7279186	-
Group11.4	7311640	-
Group11.4	7345607	-
Group11.4	7345652	-
Group11.4	7345655	-
Group11.4	7347820	-
Group11.4	7350236	-
Group11.4	7350237	-
Group11.4	7350275	-
Group11.4	7350278	-
Group11.4	7355487	-
Group11.4	7357249	-
Group11.4	7369373	-
Group11.4	7369386	-
Group11.4	7370047	-
Group11.4	7443194	+
Group11.4	7443227	+
Group11.4	7547158	-
Group11.4	7547172	-
Group11.4	7547215	-
Group11.4	7666115	-
Group11.4	7666195	+
Group11.4	7666427	-
Group11.4	7666441	+
Group11.4	7666505	-
Group11.4	7816342	-
Group11.4	7849327	-
Group11.4	7869019	+
Group11.4	7871334	-
Group11.4	7881594	-
Group11.4	7881606	-
Group11.4	7881727	-
Group11.4	7881755	-
Group11.4	7881761	-
Group11.4	7881910	-
Group11.4	7881913	-
Group11.4	7892519	-
Group11.4	8339799	+
Group11.4	8339807	+
Group11.4	8339813	+
Group11.4	8339829	+
Group11.4	8340067	+
Group11.4	8340070	+
Group11.4	8340092	+
Group11.4	8341555	+
Group11.4	8341558	+
Group11.4	8341565	+
Group11.4	8341566	+
Group11.4	8341890	+
Group11.4	8341893	+
Group11.4	8341911	+
Group11.4	8342731	+
Group11.4	8342751	+
Group11.4	8343040	+
Group11.4	8343078	+
Group11.4	8343079	+
Group11.4	8343090	+
Group11.5	100013	-
Group11.5	100026	-
Group11.5	100032	-
Group11.5	104639	-
Group11.5	104665	-
Group11.5	105258	-
Group11.5	105307	-
Group11.5	105492	-
Group11.5	106040	-
Group11.5	106046	-
Group11.5	106059	-
Group11.5	106234	-
Group11.5	107145	-
Group11.5	107146	-
Group11.5	107200	-
Group11.5	107214	-
Group11.5	113223	-
Group11.5	113237	-
Group11.5	113243	-
Group11.5	113494	-
Group11.5	113509	-
Group11.5	114196	-
Group11.5	121557	-
Group11.5	121700	-
Group11.5	122034	-
Group11.5	122035	-
Group11.5	122175	-
Group11.5	122182	-
Group11.5	1243299	+
Group11.5	1243305	+
Group11.5	1248436	+
Group11.5	1252295	+
Group11.5	1252301	+
Group11.5	1266529	+
Group11.5	1272859	+
Group11.5	129416	+
Group11.5	129417	+
Group11.5	129435	+
Group11.5	129450	+
Group11.5	129453	+
Group11.5	129456	+
Group11.5	129540	+
Group11.5	129544	+
Group11.5	129545	+
Group11.5	129558	+
Group11.5	129975	+
Group11.5	130035	+
Group11.5	130240	+
Group11.5	130242	+
Group11.5	130243	+
Group11.5	130749	+
Group11.5	130766	+
Group11.5	130770	+
Group11.5	130788	+
Group11.5	131679	+
Group11.5	1330539	-
Group11.5	134107	+
Group11.5	134362	+
Group11.5	1346118	-
Group11.5	137461	+
Group11.5	1426872	+
Group11.5	145395	-
Group11.5	151717	+
Group11.5	151957	+
Group11.5	1536382	-
Group11.5	1539048	-
Group11.5	1539051	-
Group11.5	155679	+
Group11.5	155703	+
Group11.5	155718	+
Group11.5	155722	+
Group11.5	156036	+
Group11.5	156047	+
Group11.5	156049	+
Group11.5	156058	+
Group11.5	156500	+
Group11.5	156557	+
Group11.5	156563	+
Group11.5	156567	+
Group11.5	156573	+
Group11.5	157679	+
Group11.5	157680	+
Group11.5	157684	+
Group11.5	158506	+
Group11.5	158550	+
Group11.5	158566	+
Group11.5	158567	+
Group11.5	158577	+
Group11.5	158609	+
Group11.5	159245	+
Group11.5	159275	+
Group11.5	159291	+
Group11.5	159332	+
Group11.5	159745	+
Group11.5	159746	+
Group11.5	161012	+
Group11.5	161022	+
Group11.5	161044	+
Group11.5	161152	+
Group11.5	161377	+
Group11.5	161826	+
Group11.5	161978	+
Group11.5	162131	+
Group11.5	162198	+
Group11.5	162856	+
Group11.5	162857	+
Group11.5	162859	+
Group11.5	162861	+
Group11.5	167510	+
Group11.5	169227	+
Group11.5	170368	+
Group11.5	1717121	+
Group11.5	1717130	+
Group11.5	1717761	+
Group11.5	1717762	+
Group11.5	1742504	-
Group11.5	174709	+
Group11.5	175618	+
Group11.5	175663	+
Group11.5	175674	+
Group11.5	175678	+
Group11.5	178767	+
Group11.5	180064	+
Group11.5	182784	+
Group11.5	1828433	+
Group11.5	1828440	+
Group11.5	1829093	+
Group11.5	1830360	+
Group11.5	1830362	+
Group11.5	1830513	+
Group11.5	183696	+
Group11.5	183706	+
Group11.5	184140	+
Group11.5	184855	+
Group11.5	187305	+
Group11.5	187878	+
Group11.5	187904	+
Group11.5	199160	-
Group11.5	2010830	-
Group11.5	2010831	-
Group11.5	2010859	-
Group11.5	2010913	-
Group11.5	2010964	-
Group11.5	2010978	-
Group11.5	2011007	-
Group11.5	2011013	-
Group11.5	2044024	-
Group11.5	211404	-
Group11.5	215419	-
Group11.5	221070	-
Group11.5	2280917	-
Group11.5	2305852	+
Group11.5	2308431	+
Group11.5	2310785	+
Group11.5	2315714	-
Group11.5	2315715	-
Group11.5	2315765	-
Group11.5	2316790	-
Group11.5	2321808	-
Group11.5	2329884	-
Group11.5	2329930	-
Group11.5	2329963	-
Group11.5	2330015	-
Group11.5	2334442	-
Group11.5	2382453	-
Group11.5	2382483	-
Group11.5	2470977	+
Group11.5	2471045	+
Group11.5	2471161	+
Group11.5	2471369	+
Group11.5	249582	+
Group11.5	249863	+
Group11.5	249872	+
Group11.5	316823	+
Group11.5	316826	+
Group11.5	369335	-
Group11.5	369421	-
Group11.5	369422	-
Group11.5	37166	-
Group11.5	37170	-
Group11.5	37184	-
Group11.5	44843	-
Group11.5	44851	-
Group11.5	451320	-
Group11.5	452536	-
Group11.5	453301	-
Group11.5	453327	-
Group11.5	453344	-
Group11.5	45509	-
Group11.5	45513	-
Group11.5	45643	-
Group11.5	458016	-
Group11.5	477394	-
Group11.5	491521	-
Group11.5	492287	-
Group11.5	492364	-
Group11.5	492381	-
Group11.5	492659	-
Group11.5	492671	-
Group11.5	492720	-
Group11.5	492721	-
Group11.5	492787	-
Group11.5	492788	-
Group11.5	532095	+
Group11.5	565400	-
Group11.5	565420	-
Group11.5	565511	-
Group11.5	565521	-
Group11.5	565542	-
Group11.5	565548	-
Group11.5	565568	-
Group11.5	565570	-
Group11.5	56815	+
Group11.5	569055	-
Group11.5	569056	-
Group11.5	569057	-
Group11.5	569061	-
Group11.5	569076	-
Group11.5	569472	-
Group11.5	569476	-
Group11.5	587359	-
Group11.5	587404	-
Group11.5	590283	-
Group11.5	590285	-
Group11.5	602994	+
Group11.5	626389	+
Group11.5	633072	+
Group11.5	63885	+
Group11.5	63886	+
Group11.5	64278	+
Group11.5	64281	+
Group11.5	64308	+
Group11.5	64321	+
Group11.5	64326	+
Group11.5	64340	+
Group11.5	64370	+
Group11.5	64391	+
Group11.5	64468	+
Group11.5	64469	+
Group11.5	64692	+
Group11.5	64719	+
Group11.5	64746	+
Group11.5	64813	+
Group11.5	64817	+
Group11.5	64841	+
Group11.5	65170	+
Group11.5	65347	+
Group11.5	65368	+
Group11.5	663223	-
Group11.5	68408	-
Group11.5	701628	+
Group11.5	701644	-
Group11.5	701729	+
Group11.5	701744	+
Group11.5	701867	+
Group11.5	701917	+
Group11.5	701928	+
Group11.5	702214	+
Group11.5	702270	+
Group11.5	739888	+
Group11.5	756962	+
Group11.5	778073	+
Group11.5	85028	-
Group11.5	85029	-
Group11.5	85030	-
Group11.5	85129	+
Group11.5	87168	+
Group11.5	87171	+
Group11.5	87187	+
Group11.5	87192	+
Group11.5	87195	+
Group11.5	87302	+
Group11.5	87325	+
Group11.5	87326	+
Group11.5	87386	+
Group11.5	87426	+
Group11.5	87433	+
Group11.5	87440	+
Group11.5	87493	-
Group11.5	87498	-
Group11.5	87499	+
Group11.5	87553	+
Group11.5	87561	+
Group11.5	87604	+
Group11.5	87605	+
Group11.5	87606	+
Group11.5	87607	+
Group11.5	87622	-
Group11.5	87771	+
Group11.5	87777	+
Group11.5	87783	+
Group11.5	87797	+
Group11.5	87799	-
Group11.5	88188	+
Group11.5	90575	+
Group11.5	90844	+
Group11.5	91006	-
Group11.5	91053	-
Group11.5	91063	-
Group11.5	91325	+
Group11.5	91331	+
Group11.5	91332	+
Group11.5	91333	-
Group11.5	913605	+
Group11.5	913608	+
Group11.5	91363	+
Group11.5	91554	+
Group11.5	91577	+
Group11.5	92021	+
Group11.5	94541	-
Group11.5	98479	-
Group11.5	98495	-
Group11.5	993840	+
Group11.5	99925	-
Group11.5	99940	-
Group12.1	1073315	-
Group12.1	1438462	+
Group12.1	1438465	+
Group12.1	1439365	+
Group12.1	1439371	+
Group12.1	1540456	+
Group12.1	1540471	+
Group12.1	1540599	+
Group12.1	1540674	+
Group12.1	157866	+
Group12.1	157867	+
Group12.1	206631	+
Group12.1	206636	+
Group12.1	207020	+
Group12.1	2269118	-
Group12.1	2269167	-
Group12.1	2269178	-
Group12.1	2275556	-
Group12.1	2275558	-
Group12.1	2275564	-
Group12.1	2275918	-
Group12.1	2275926	-
Group12.1	2275942	-
Group12.1	236753	+
Group12.1	236759	+
Group12.1	236810	+
Group12.1	237191	+
Group12.1	237202	+
Group12.1	237232	+
Group12.1	237749	+
Group12.1	237752	+
Group12.1	238628	+
Group12.1	238730	+
Group12.1	238732	+
Group12.1	238755	+
Group12.1	241549	+
Group12.1	2615621	+
Group12.1	2664133	+
Group12.1	284118	+
Group12.1	288164	+
Group12.1	288243	+
Group12.1	288254	+
Group12.1	288260	+
Group12.1	288261	+
Group12.1	3232868	-
Group12.1	3234371	-
Group12.1	3234579	-
Group12.1	3234582	-
Group12.1	3242385	-
Group12.1	3537660	-
Group12.1	3538194	-
Group12.1	3595253	-
Group12.1	3618207	-
Group12.1	3869540	-
Group12.1	3869546	+
Group12.1	4052775	-
Group12.1	4053687	-
Group12.1	4091464	+
Group12.1	4091465	+
Group12.1	4228973	+
Group12.1	4228980	+
Group12.1	4229839	+
Group12.1	4229864	+
Group12.1	4229865	+
Group12.1	4229951	+
Group12.1	4229968	+
Group12.1	4277094	-
Group12.1	4277408	-
Group12.1	4278952	-
Group12.1	4278956	-
Group12.1	4278982	-
Group12.1	4279047	-
Group12.1	4279078	-
Group12.1	4279090	-
Group12.1	4279094	-
Group12.1	4279095	-
Group12.1	4279493	-
Group12.1	4279625	-
Group12.1	4279653	-
Group12.1	4279656	-
Group12.1	4279700	-
Group12.1	4289840	+
Group12.1	4289860	-
Group12.1	4289865	+
Group12.1	4290249	+
Group12.1	4308527	+
Group12.1	4308532	+
Group12.1	4308573	+
Group12.1	4309951	+
Group12.1	4309970	+
Group12.1	4313505	+
Group12.1	4327639	+
Group12.1	4329884	+
Group12.1	4339432	-
Group12.1	4339438	-
Group12.1	4339469	-
Group12.1	4341844	+
Group12.1	4341847	+
Group12.1	4341855	+
Group12.1	4341954	+
Group12.1	4341965	+
Group12.1	4357397	-
Group12.1	4357608	-
Group12.1	4357621	-
Group12.1	4852265	+
Group12.1	4852672	+
Group12.1	4852835	+
Group12.1	4852945	+
Group12.1	4875224	-
Group12.1	4875606	-
Group12.2	1157789	+
Group12.2	1158375	+
Group12.2	116221	+
Group12.2	116401	+
Group12.2	116409	+
Group12.2	116415	+
Group12.2	116424	+
Group12.2	116449	+
Group12.2	1290432	-
Group12.2	1290470	+
Group12.2	1290512	-
Group12.2	1290637	+
Group12.2	1290646	-
Group12.2	1290647	-
Group12.2	136159	+
Group12.2	1417115	-
Group12.2	168107	+
Group12.2	1687696	-
Group12.2	1772576	-
Group12.2	1784436	-
Group12.2	2007893	+
Group12.2	2007894	+
Group12.2	2007909	+
Group12.2	2007926	+
Group12.2	2007931	+
Group12.2	2008749	+
Group12.2	2008754	+
Group12.2	2008764	+
Group12.2	2074157	+
Group12.2	2190058	+
Group12.2	2190063	+
Group12.2	2190071	+
Group12.2	2190086	+
Group12.2	2190091	+
Group12.2	2190154	+
Group12.2	2190155	+
Group12.2	2190172	+
Group12.2	2289029	+
Group12.2	2382085	+
Group12.2	239144	-
Group12.2	2553822	-
Group12.2	2648503	+
Group12.2	2648958	+
Group12.2	2648959	+
Group12.2	2648974	+
Group12.2	3433286	-
Group12.2	3445786	-
Group12.2	3502943	-
Group12.2	3646272	+
Group12.2	3884839	-
Group12.2	3887537	-
Group12.2	3934511	-
Group12.2	4025364	+
Group12.2	4025463	+
Group12.2	4025475	+
Group12.2	4097422	-
Group12.2	4153353	+
Group12.2	4203728	+
Group12.2	4203732	+
Group12.2	4204432	+
Group12.2	4204433	+
Group12.2	4204434	+
Group12.2	4219525	+
Group12.2	4219727	+
Group12.2	4219730	+
Group12.2	4238273	-
Group12.2	4240278	-
Group12.2	4292690	+
Group12.2	4292702	+
Group12.2	4560458	-
Group12.2	4560571	-
Group12.2	4626983	+
Group12.2	4627096	+
Group12.2	4637532	+
Group12.2	4637534	+
Group12.2	4737845	+
Group12.2	4737853	+
Group12.2	4737856	+
Group12.2	4737861	+
Group12.2	4807001	+
Group12.2	4807145	+
Group12.2	4808520	+
Group12.2	4815208	+
Group12.2	4815211	+
Group12.2	4816251	+
Group12.2	4819473	-
Group12.2	4828483	+
Group12.2	4828492	+
Group12.2	4828805	+
Group12.2	4835309	+
Group12.2	4836071	+
Group12.2	4881735	-
Group12.2	50472	-
Group12.2	50653	-
Group12.2	50663	-
Group12.2	5098350	-
Group12.2	5200240	+
Group12.2	5200756	+
Group12.2	5200757	+
Group12.2	5207471	+
Group12.2	5370697	-
Group12.2	5418619	+
Group12.2	5436189	+
Group12.2	5443193	+
Group12.2	5455776	+
Group12.2	5455802	-
Group12.2	5456233	+
Group12.2	5470896	-
Group12.2	5511733	-
Group12.2	5682798	+
Group12.2	5682855	+
Group12.2	5696017	-
Group12.2	5696021	-
Group12.2	5722492	+
Group12.2	5722496	+
Group12.2	5722509	+
Group12.2	5722523	+
Group12.2	5722530	+
Group12.2	5723950	+
Group12.2	5724060	+
Group12.2	5724075	+
Group12.2	5731910	-
Group12.2	5731970	+
Group12.2	5731976	-
Group12.2	5731978	+
Group12.2	5731979	-
Group12.2	5731980	+
Group12.2	5731999	+
Group12.2	5732299	+
Group12.2	5732320	+
Group12.2	5732321	+
Group12.2	5732426	-
Group12.2	5786292	-
Group12.2	5786540	-
Group12.2	5788562	-
Group12.2	5789039	-
Group12.2	5789046	-
Group12.2	5952615	+
Group12.2	600852	+
Group12.2	600870	+
Group12.2	600872	+
Group12.2	601208	+
Group12.2	6014483	-
Group12.2	6032581	-
Group12.2	6032976	-
Group12.2	6033021	-
Group12.2	6113175	+
Group12.2	6166334	-
Group12.2	63243	-
Group12.2	644215	-
Group12.2	644218	-
Group12.2	644340	-
Group12.2	6587863	-
Group12.2	660564	-
Group12.2	661662	-
Group12.2	661768	-
Group12.2	662298	-
Group12.2	663858	-
Group12.2	684871	-
Group12.2	684874	-
Group12.2	6901368	+
Group12.2	6904323	-
Group12.2	6904329	-
Group12.2	6904334	-
Group12.2	6904836	-
Group12.2	6904844	-
Group12.2	6904846	-
Group12.2	6904851	-
Group12.2	6990804	-
Group12.2	6990843	-
Group12.2	6992351	-
Group12.2	6992401	-
Group12.2	6992426	-
Group12.2	6992877	-
Group12.2	7043598	-
Group12.2	7043712	-
Group12.2	7043730	-
Group12.2	7044034	-
Group12.2	7044125	-
Group12.2	7044157	-
Group12.2	7044365	-
Group12.2	7044376	-
Group12.2	7044393	-
Group12.2	70477	-
Group12.2	70518	-
Group12.2	70572	-
Group12.2	70592	-
Group12.2	70596	-
Group12.2	70597	-
Group12.2	70601	-
Group12.2	71050	-
Group12.2	71059	-
Group12.2	710594	+
Group12.2	710624	+
Group12.2	71066	-
Group12.2	710677	+
Group12.2	71080	-
Group12.2	71132	-
Group12.2	71133	-
Group12.2	729337	-
Group12.2	7502339	+
Group12.2	7525186	-
Group12.2	760290	+
Group12.2	7751941	-
Group12.2	783722	-
Group12.2	799202	-
Group12.2	799204	-
Group12.2	825123	+
Group12.2	91467	-
Group12.2	91472	-
Group12.2	91534	+
Group12.2	91546	+
Group12.2	91617	+
Group12.2	91674	+
Group12.2	929975	-
Group12.2	99144	+
Group12.3	341	-
Group1.3	1140456	-
Group1.3	1140470	-
Group1.3	1140515	-
Group1.3	1140539	-
Group1.3	1140541	-
Group1.3	134844	+
Group1.3	142051	+
Group1.3	149745	+
Group1.3	196762	+
Group1.3	196773	+
Group1.3	196788	+
Group1.3	217942	+
Group1.3	2216909	+
Group1.3	2216915	+
Group1.3	2217009	+
Group1.3	2217043	+
Group1.3	2217068	+
Group1.3	2217072	+
Group1.3	2217275	+
Group1.3	2217280	+
Group1.3	2217282	+
Group1.3	2217333	+
Group1.3	2217345	+
Group1.3	2217346	+
Group1.3	2217347	+
Group1.3	2615185	-
Group1.3	2615466	-
Group1.3	2618795	+
Group1.3	2619938	-
Group1.3	2619948	-
Group1.3	2620510	+
Group1.3	2674742	+
Group1.3	2674748	-
Group1.3	2675809	+
Group1.3	2675838	-
Group1.3	2676016	-
Group1.3	2764763	-
Group1.3	2784716	-
Group1.3	2786044	-
Group1.3	2951560	-
Group1.3	2951578	-
Group1.3	2980823	-
Group1.3	2980845	-
Group1.3	2980945	-
Group1.3	2980969	-
Group1.3	3009896	+
Group1.3	3041898	+
Group1.3	3041904	+
Group1.3	3041974	+
Group1.3	3041990	+
Group1.3	3042143	+
Group1.3	3042144	+
Group1.3	3042512	+
Group1.3	3042525	+
Group1.3	3042526	+
Group1.3	3042537	+
Group1.3	3057293	+
Group1.3	3057295	+
Group1.3	3057319	+
Group1.3	3057325	+
Group1.3	3057350	+
Group1.3	3057911	+
Group1.3	3057931	+
Group1.3	3057933	+
Group1.3	3057935	+
Group1.3	3062748	+
Group1.3	3095172	+
Group1.3	3095214	-
Group1.3	3095306	-
Group1.3	3095316	+
Group1.3	3126079	-
Group1.3	3126080	-
Group1.3	3126088	-
Group1.3	3126663	-
Group1.3	3126666	-
Group1.3	3126671	-
Group1.3	3126673	-
Group1.3	3170911	-
Group1.3	3206352	-
Group1.3	3206393	-
Group1.3	3206789	-
Group1.3	3322199	-
Group1.3	3394980	-
Group1.3	3394991	-
Group1.3	3397674	-
Group1.3	3398331	-
Group1.3	3398344	-
Group1.3	3398350	-
Group1.3	3398372	-
Group1.3	3469698	-
Group1.3	3534440	+
Group1.3	3534451	+
Group1.3	3536020	+
Group1.3	3536024	+
Group1.3	3660581	+
Group1.3	3733538	+
Group1.3	3746018	+
Group1.3	3746023	+
Group1.3	3811073	-
Group1.3	3811653	-
Group1.3	3812146	-
Group1.3	3813721	-
Group1.3	3813733	-
Group1.3	3814727	-
Group1.3	3819583	-
Group1.3	48681	-
Group1.3	742485	+
Group1.3	742503	+
Group1.3	742639	+
Group13.3	1560415	-
Group13.3	1570214	-
Group13.3	1570432	-
Group13.3	1594043	-
Group13.3	1594044	-
Group13.3	1595384	-
Group13.3	1595386	-
Group13.3	1633275	+
Group13.3	1801305	-
Group13.3	1801306	-
Group13.3	1801383	-
Group13.3	2312616	-
Group13.3	2313688	-
Group13.3	2313702	-
Group13.3	2313733	-
Group13.3	2313768	-
Group13.3	2313782	-
Group13.3	2926884	+
Group13.3	2926898	+
Group13.3	413146	+
Group13.3	416455	+
Group13.3	46900	+
Group13.3	53121	+
Group13.3	53122	+
Group13.3	64175	-
Group13.3	73953	-
Group13.3	73969	-
Group13.3	74229	-
Group13.3	74252	-
Group13.3	74259	-
Group13.3	81100	-
Group13.3	855976	+
Group13.5	1043545	-
Group13.5	1052422	-
Group13.5	1132930	+
Group13.5	1138268	+
Group13.5	1139928	+
Group13.5	1141599	+
Group13.5	1141613	+
Group13.5	1145859	+
Group13.5	1154341	+
Group13.5	1188976	-
Group13.5	1189022	-
Group13.5	1189031	-
Group13.5	1342528	-
Group13.5	1342793	-
Group13.5	1342914	-
Group13.5	1342915	-
Group13.5	1342938	-
Group13.5	1342945	-
Group13.5	1342984	-
Group13.5	1343122	-
Group13.5	1343195	-
Group13.5	1343196	-
Group13.5	1343209	-
Group13.5	134633	-
Group13.5	134638	-
Group13.5	134726	-
Group13.5	134731	-
Group13.5	134734	-
Group13.5	134740	-
Group13.5	135191	-
Group13.5	135203	-
Group13.5	167159	-
Group13.5	167160	-
Group13.5	1813691	-
Group13.5	2133106	+
Group13.5	2133118	+
Group13.5	2133139	+
Group13.5	2133518	+
Group13.5	2133627	+
Group13.5	2133630	+
Group13.5	2133666	+
Group13.5	2158468	+
Group13.5	2256551	+
Group13.5	2273037	-
Group13.5	237135	+
Group13.5	239338	+
Group13.5	239341	+
Group13.5	239342	+
Group13.5	239528	+
Group13.5	239541	+
Group13.5	239542	+
Group13.5	2495862	-
Group13.5	2496293	-
Group13.5	26270	-
Group13.5	2702303	-
Group13.5	2757440	+
Group13.5	2757503	+
Group13.5	2757526	+
Group13.5	2757712	+
Group13.5	2757732	+
Group13.5	2779954	+
Group13.5	2787719	-
Group13.5	3014437	-
Group13.5	3063444	-
Group13.5	317454	-
Group13.5	3285628	-
Group13.5	3357708	-
Group13.5	3357709	-
Group13.5	3466117	-
Group13.5	3496393	-
Group13.5	3497138	-
Group13.5	3596509	+
Group13.5	3600345	+
Group13.5	3600349	+
Group13.5	3826985	+
Group13.5	3827006	+
Group13.5	3827021	+
Group13.5	3828552	+
Group13.5	3828554	+
Group13.5	3931972	+
Group13.5	3933051	+
Group13.5	3933064	+
Group13.5	3933068	+
Group13.5	3933523	+
Group13.5	4120631	+
Group13.5	4400850	+
Group13.5	4400851	+
Group13.5	4794665	+
Group13.5	4844890	+
Group13.5	4868814	+
Group13.5	4898921	-
Group13.5	4990468	+
Group13.5	4990688	+
Group13.5	4990711	+
Group13.5	4992087	+
Group13.5	4992212	+
Group13.5	4992979	+
Group13.5	5142725	+
Group13.5	5142784	+
Group13.5	5142814	+
Group13.5	5142832	+
Group13.5	841459	+
Group13.5	841527	+
Group13.5	841563	+
Group13.5	841574	+
Group13.5	841581	+
Group13.5	841851	+
Group13.5	841854	-
Group13.5	841956	+
Group1.4	1027690	+
Group1.4	1027860	+
Group1.4	1027881	+
Group1.4	1027890	+
Group1.4	1027949	+
Group1.4	1212993	+
Group1.4	1254445	+
Group1.4	1254808	+
Group1.4	1257123	+
Group1.4	1258634	+
Group1.4	1278726	-
Group1.4	1287826	-
Group1.4	1287839	-
Group1.4	1290912	-
Group1.4	1290956	-
Group1.4	1290967	-
Group1.4	1290974	-
Group1.4	1291533	-
Group1.4	1292486	-
Group1.4	1292511	-
Group1.4	1292865	-
Group1.4	1292996	-
Group1.4	1294171	-
Group1.4	1299273	-
Group1.4	1299340	-
Group1.4	1299588	-
Group1.4	1299589	-
Group1.4	1303102	-
Group1.4	1304517	-
Group1.4	1306054	-
Group1.4	1309144	-
Group1.4	1309145	-
Group1.4	1309146	-
Group1.4	1339903	-
Group1.4	1339904	-
Group1.4	1339905	-
Group1.4	1375542	-
Group1.4	1429518	-
Group1.4	1429519	-
Group1.4	1429526	-
Group1.4	1429535	-
Group1.4	1429720	-
Group1.4	1429722	-
Group1.4	1429723	-
Group1.4	1429738	-
Group1.4	1455108	+
Group1.4	1470160	-
Group1.4	1470436	-
Group1.4	1475380	-
Group1.4	1477436	-
Group1.4	1477437	-
Group1.4	1499283	-
Group1.4	1536712	+
Group1.4	1536772	+
Group1.4	1537407	+
Group1.4	1542097	+
Group1.4	185738	+
Group1.4	186230	+
Group1.4	544493	-
Group1.4	544527	-
Group1.4	686104	-
Group1.4	707450	+
Group1.4	718148	+
Group1.4	718153	+
Group1.4	726911	-
Group1.4	726923	-
Group1.4	726924	-
Group1.4	727012	-
Group1.4	727027	-
Group1.4	727289	-
Group1.4	727296	-
Group1.4	727370	-
Group1.4	727379	-
Group1.4	727380	-
Group1.4	727388	-
Group14.1	1035068	-
Group14.1	1069936	-
Group14.1	1069966	-
Group14.1	1069981	-
Group14.1	112826	-
Group14.1	287431	-
Group14.1	624785	+
Group14.1	624793	+
Group14.1	628030	+
Group14.1	646501	+
Group14.1	646809	+
Group14.1	646834	+
Group14.1	660513	+
Group14.1	753100	-
Group14.1	848712	+
Group14.1	981746	-
Group14.1	981760	-
Group14.1	985237	+
Group14.2	203088	+
Group14.2	203089	+
Group14.2	203105	+
Group14.2	203106	+
Group14.2	203455	+
Group14.2	203482	+
Group14.2	203483	+
Group14.2	203485	+
Group14.2	203528	+
Group14.2	203530	+
Group14.2	23987	+
Group14.2	352712	+
Group14.2	373795	+
Group14.2	439935	+
Group14.2	448595	+
Group14.2	450885	-
Group14.2	481716	-
Group14.2	482380	-
Group14.2	572427	+
Group14.2	572433	+
Group14.2	572593	+
Group14.2	647753	-
Group14.2	682060	+
Group14.2	692326	+
Group14.2	692334	+
Group14.2	692338	+
Group14.2	692361	+
Group14.2	692385	+
Group14.2	692397	+
Group14.2	692402	+
Group14.2	692487	+
Group14.2	692498	+
Group14.2	696883	-
Group14.2	696962	+
Group14.2	714186	+
[truncated: 6,341 more rows]
