# Supplementary material for: RNA editing is abundant and correlates with task performance in a social bumblebee
Source: Nat Commun. 2019 Apr 8;10:1605. doi: 10.1038/s41467-019-09543-w (PMC6453909; doi:10.1038/s41467-019-09543-w)
Supplement: Supplementary file 7 — Supplementary Data 3 [file 41467_2019_9543_MOESM7_ESM.xlsx]

## Sheet: Data 3- 219 CDS sites
Region	Position	Strand	detected also by HE?	Gene no.	mRNA ID	Gene description	codon change (AA)	median number of Reads	median G/(A+G)
Group1.3	142051	+	no	NCBI_Gene:100648310	XM_003393100.1	hypothetical protein LOC100648310	SYN: GTA (V;Val) => GTG (V;Val)	76	0.41
Group1.3	149745	+	no	NCBI_Gene:100648310	XM_003393100.1	hypothetical protein LOC100648310	AGC (S;Ser) => GGC (G;Gly)	103	0.12
Group1.3	2951560	-	no	NCBI_Gene:100645818	XM_003392998.1	cysteine-rich motor neuron 1 protein-like	GAT (D;Asp) => GGT (G;Gly)	129	0.11
Group1.3	2951578	-	no	NCBI_Gene:100645818	XM_003392998.1	cysteine-rich motor neuron 1 protein-like	AAC (N;Asn) => AGC (S;Ser)	105	0.04
Group1.3	3733538	+	no	NCBI_Gene:100646281	XM_003393085.1	hypothetical protein LOC100646281	AAG (K;Lys) => AGG (R;Arg)	5	0
Group1.4	1339903	-	no	NCBI_Gene:100644319	XM_003393146.1	potassium voltage-gated channel protein Shal-like	SYN: AAA (K;Lys) => AAG (K;Lys)	84	0.11
Group1.4	1339904	-	no	NCBI_Gene:100644319	XM_003393146.1	potassium voltage-gated channel protein Shal-like	AAA (K;Lys) => AGA (R;Arg)	83	0.1
Group1.4	1339905	-	no	NCBI_Gene:100644319	XM_003393146.1	potassium voltage-gated channel protein Shal-like	AAA (K;Lys) => GAA (E;Glu)	75	0.93
Group1.4	1375542	-	no	NCBI_Gene:100644319	XM_003393146.1	potassium voltage-gated channel protein Shal-like	AAC (N;Asn) => AGC (S;Ser)	73	0.05
Group1.5	618674	+	no	NCBI_Gene:100650353	XM_003393275.1	hypothetical protein LOC100650353	ACC (T;Thr) => GCC (A;Ala)	8	0.22
Group1.5	2322047	+	no	NCBI_Gene:100646095	XM_003393319.1	hypothetical protein LOC100646095 isoform 1	AAA (K;Lys) => GAA (E;Glu)	19	0
Group1.7	48673	-	no	NCBI_Gene:100646853	XM_003393325.1	alpha-catulin-like isoform 1	AGC (S;Ser) => GGC (G;Gly)	42	0.05
Group1.7	48754	-	no	NCBI_Gene:100646853	XM_003393325.1	alpha-catulin-like isoform 1	AGG (R;Arg) => GGG (G;Gly)	50	0.1
Group1.7	734515	-	no	NCBI_Gene:100649796	XM_003393347.1	neuronal acetylcholine receptor subunit alpha-7-like	ACC (T;Thr) => GCC (A;Ala)	32	1
Group1.8	1578886	+	no	NCBI_Gene:100642393	XM_003393369.1	uncharacterized protein C21orf59-like isoform 1	ATC (I;Ile) => GTC (V;Val)	118	0.58
Group1.8	1578895	+	no	NCBI_Gene:100642393	XM_003393369.1	uncharacterized protein C21orf59-like isoform 1	AGC (S;Ser) => GGC (G;Gly)	121	0.63
Group1.8	1588658	+	no	NCBI_Gene:100642393	XM_003393369.1	uncharacterized protein C21orf59-like isoform 1	SYN: GGA (G;Gly) => GGG (G;Gly)	89	0.07
Group1.8	1588670	+	no	NCBI_Gene:100642393	XM_003393369.1	uncharacterized protein C21orf59-like isoform 1	SYN: GTA (V;Val) => GTG (V;Val)	76	0.26
Group1.8	1831942	-	no	NCBI_Gene:100650755	XM_003393355.1	protein quiver-like	CAC (H;His) => CGC (R;Arg)	340	0.79
Group1.8	1831958	-	no	NCBI_Gene:100650755	XM_003393355.1	protein quiver-like	AGT (S;Ser) => GGT (G;Gly)	368	0.88
Group1.9	208902	+	no	NCBI_Gene:100642394	XM_003393451.1	hypothetical protein LOC100642394	SYN: CTA (L;Leu) => CTG (L;Leu)	38	0.08
Group1.9	212562	+	no	NCBI_Gene:100642394	XM_003393451.1	hypothetical protein LOC100642394	AGT (S;Ser) => GGT (G;Gly)	72	0.05
Group10.1	1491419	-	no	NCBI_Gene:100645014	XM_003398137.1	zinc finger protein with KRAB and SCAN domains 5-like	SYN: TTA (L;Leu) => TTG (L;Leu)	4	0
Group10.1	6425707	+	yes	NCBI_Gene:100646670	XM_003398309.1	potassium voltage-gated channel protein Shab-like	TAC (Y;Tyr) => TGC (C;Cys)	101	0.29
Group10.1	6425737	+	yes	NCBI_Gene:100646670	XM_003398309.1	potassium voltage-gated channel protein Shab-like	GAG (E;Glu) => GGG (G;Gly)	100	0.34
Group10.1	6425748	+	yes	NCBI_Gene:100646670	XM_003398309.1	potassium voltage-gated channel protein Shab-like	ACG (T;Thr) => GCG (A;Ala)	86	0.53
Group10.1	6425761	+	yes	NCBI_Gene:100646670	XM_003398309.1	potassium voltage-gated channel protein Shab-like	CAG (Q;Gln) => CGG (R;Arg)	90	0.72
Group10.1	6425805	+	yes	NCBI_Gene:100646670	XM_003398309.1	potassium voltage-gated channel protein Shab-like	AGC (S;Ser) => GGC (G;Gly)	97	0.29
Group10.1	6425912	+	no	NCBI_Gene:100646670	XM_003398309.1	potassium voltage-gated channel protein Shab-like	SYN: GGA (G;Gly) => GGG (G;Gly)	31	0.14
Group10.1	6425951	+	no	NCBI_Gene:100646670	XM_003398309.1	potassium voltage-gated channel protein Shab-like	SYN: GGA (G;Gly) => GGG (G;Gly)	41	0.09
Group10.1	6426120	+	no	NCBI_Gene:100646670	XM_003398309.1	potassium voltage-gated channel protein Shab-like	ATG (M;Met) => GTG (V;Val)	69	0.07
Group10.1	6426124	+	no	NCBI_Gene:100646670	XM_003398309.1	potassium voltage-gated channel protein Shab-like	CAG (Q;Gln) => CGG (R;Arg)	70	0.19
Group10.1	6426130	+	no	NCBI_Gene:100646670	XM_003398309.1	potassium voltage-gated channel protein Shab-like	CAG (Q;Gln) => CGG (R;Arg)	67	0.35
Group10.1	6435961	+	yes	NCBI_Gene:100646670	XM_003398309.1	potassium voltage-gated channel protein Shab-like	TAC (Y;Tyr) => TGC (C;Cys)	91	0.93
Group10.1	6435993	+	yes	NCBI_Gene:100646670	XM_003398309.1	potassium voltage-gated channel protein Shab-like	AGT (S;Ser) => GGT (G;Gly)	82	0.12
Group10.1	6436022	+	yes	NCBI_Gene:100646670	XM_003398309.1	potassium voltage-gated channel protein Shab-like	SYN: GTA (V;Val) => GTG (V;Val)	90	0.97
Group10.1	6436023	+	yes	NCBI_Gene:100646670	XM_003398309.1	potassium voltage-gated channel protein Shab-like	ATC (I;Ile) => GTC (V;Val)	93	0.98
Group10.1	8983794	-	no	NCBI_Gene:100649661	XM_003398092.1	hypothetical protein LOC100649661	ATT (I;Ile) => GTT (V;Val)	147	0.02
Group10.1	8983975	-	yes	NCBI_Gene:100649661	XM_003398092.1	hypothetical protein LOC100649661	ACC (T;Thr) => GCC (A;Ala)	108	0.47
Group10.1	8983978	-	no	NCBI_Gene:100649661	XM_003398092.1	hypothetical protein LOC100649661	ACC (T;Thr) => GCC (A;Ala)	101	0.05
Group10.1	8984283	-	no	NCBI_Gene:100649661	XM_003398092.1	hypothetical protein LOC100649661	AAG (K;Lys) => AGG (R;Arg)	90	0.33
Group10.1	8984284	-	no	NCBI_Gene:100649661	XM_003398092.1	hypothetical protein LOC100649661	AAG (K;Lys) => GAG (E;Glu)	90	0.49
Group10.1	9006433	-	no	NCBI_Gene:100649661	XM_003398092.1	hypothetical protein LOC100649661	ACT (T;Thr) => GCT (A;Ala)	67	0.04
Group10.1	9006445	-	no	NCBI_Gene:100649661	XM_003398092.1	hypothetical protein LOC100649661	ACT (T;Thr) => GCT (A;Ala)	64	0.04
Group10.1	9172260	+	yes	NCBI_Gene:100649662	XM_003398504.1	hypothetical protein LOC100649662 isoform 2	SYN: GAA (E;Glu) => GAG (E;Glu)	121	0.1
Group11.4	2308419	-	no	NCBI_Gene:100647906	XM_003399211.1	hypothetical protein LOC100647906	ACC (T;Thr) => GCC (A;Ala)	48	0.53
Group11.4	2879824	+	yes	NCBI_Gene:100645208	XM_003398867.1	hypothetical protein LOC100645208	ACG (T;Thr) => GCG (A;Ala)	56	0.18
Group11.4	2879836	+	yes	NCBI_Gene:100645208	XM_003398867.1	hypothetical protein LOC100645208	ACG (T;Thr) => GCG (A;Ala)	58	0.25
Group11.4	2879842	+	yes	NCBI_Gene:100645208	XM_003398867.1	hypothetical protein LOC100645208	ACG (T;Thr) => GCG (A;Ala)	60	0.21
Group11.4	2879854	+	yes	NCBI_Gene:100645208	XM_003398867.1	hypothetical protein LOC100645208	ACG (T;Thr) => GCG (A;Ala)	65	0.18
Group11.4	2879884	+	yes	NCBI_Gene:100645208	XM_003398867.1	hypothetical protein LOC100645208	ACG (T;Thr) => GCG (A;Ala)	58	0.05
Group11.4	2879896	+	yes	NCBI_Gene:100645208	XM_003398867.1	hypothetical protein LOC100645208	ACG (T;Thr) => GCG (A;Ala)	67	0.04
Group11.4	3409379	+	no	NCBI_Gene:100646717	XM_003398879.1	small conductance calcium-activated potassium channel protein-like	CAG (Q;Gln) => CGG (R;Arg)	6	0.56
Group11.4	6474738	-	no	NCBI_Gene:100651892	XM_003399004.1	hypothetical protein LOC100651892	SYN: TTA (L;Leu) => TTG (L;Leu)	153	0.03
Group11.4	6523583	+	no	NCBI_Gene:100643376	XM_003399017.1	28S ribosomal protein S2, mitochondrial-like	AAA (K;Lys) => AGA (R;Arg)	239	0.01
Group11.4	6961285	+	no	NCBI_Gene:100647781	XM_003399210.1	potassium voltage-gated channel protein eag-like	AAC (N;Asn) => AGC (S;Ser)	20	0.4
Group11.4	7355487	-	no	NCBI_Gene:100648370	XM_003399215.1	hypothetical protein LOC100648370	AGG (R;Arg) => GGG (G;Gly)	11	0.07
Group11.5	913605	+	yes	NCBI_Gene:100648142	XM_003399369.1	one cut domain family member 2-like	ACC (T;Thr) => GCC (A;Ala)	33	0.14
Group11.5	913608	+	yes	NCBI_Gene:100648142	XM_003399369.1	one cut domain family member 2-like	ACC (T;Thr) => GCC (A;Ala)	36	0.13
Group12.1	3242385	-	no	NCBI_Gene:100650697	XM_003399470.1	serine/threonine-protein kinase pelle-like	SYN: CAA (Q;Gln) => CAG (Q;Gln)	51	0.13
Group12.1	4091464	+	yes	NCBI_Gene:100650896	XM_003399552.1	hypothetical protein LOC100650896	AAA (K;Lys) => AGA (R;Arg)	4	1
Group12.1	4091465	+	yes	NCBI_Gene:100650896	XM_003399552.1	hypothetical protein LOC100650896	SYN: AAA (K;Lys) => AAG (K;Lys)	4	0.67
Group12.2	116409	+	yes	NCBI_Gene:100644735	XM_003399664.1	hypothetical protein LOC100644735	AGT (S;Ser) => GGT (G;Gly)	16	0.33
Group12.2	116415	+	yes	NCBI_Gene:100644735	XM_003399664.1	hypothetical protein LOC100644735	AGT (S;Ser) => GGT (G;Gly)	17	0.25
Group12.2	116424	+	yes	NCBI_Gene:100644735	XM_003399664.1	hypothetical protein LOC100644735	AGT (S;Ser) => GGT (G;Gly)	18	0.05
Group12.2	116449	+	yes	NCBI_Gene:100644735	XM_003399664.1	hypothetical protein LOC100644735	AAC (N;Asn) => AGC (S;Ser)	22	0.17
Group12.2	2382085	+	no	NCBI_Gene:100642702	XM_003399647.1	transcriptional adapter 2-alpha-like	ATC (I;Ile) => GTC (V;Val)	21	0.06
Group12.2	3887537	-	no	NCBI_Gene:100649703	XM_003399705.1	leucine-rich repeat-containing G-protein coupled receptor 6-like	AGG (R;Arg) => GGG (G;Gly)	27	0.48
Group12.2	4219727	+	no	NCBI_Gene:100650780	XM_003399948.1	sodium leak channel non-selective protein-like	AGA (R;Arg) => GGA (G;Gly)	138	0.29
Group12.2	4219730	+	no	NCBI_Gene:100650780	XM_003399948.1	sodium leak channel non-selective protein-like	AGA (R;Arg) => GGA (G;Gly)	139	0.34
Group12.2	6032581	-	no	NCBI_Gene:100652090	XM_003399958.1	hypothetical protein LOC100652090	SYN: CCA (P;Pro) => CCG (P;Pro)	18	0.04
Group12.2	6032976	-	no	NCBI_Gene:100652090	XM_003399958.1	hypothetical protein LOC100652090	SYN: CCA (P;Pro) => CCG (P;Pro)	15	0.05
Group12.2	6033021	-	no	NCBI_Gene:100652090	XM_003399958.1	hypothetical protein LOC100652090	SYN: CCA (P;Pro) => CCG (P;Pro)	13	0.6
Group13.3	1633275	+	no	NCBI_Gene:100645652	XM_003400066.1	voltage-dependent L-type calcium channel subunit beta-2-like	AGG (R;Arg) => GGG (G;Gly)	82	0.05
Group13.3	2312616	-	no	NCBI_Gene:100646433	XM_003399991.1	ATPase WRNIP1-like	AAA (K;Lys) => AGA (R;Arg)	72	0.05
Group13.5	1052422	-	no	NCBI_Gene:100648997	XM_003400259.1	hypothetical protein LOC100648997	AGA (R;Arg) => GGA (G;Gly)	69	0.08
Group13.5	1138268	+	no	NCBI_Gene:100645537	XM_003400313.1	potassium voltage-gated channel protein Shaw-like	AGT (S;Ser) => GGT (G;Gly)	17	0.47
Group13.5	2495862	-	no	NCBI_Gene:100650416	XM_003400271.1	protein tiptop-like	ACC (T;Thr) => GCC (A;Ala)	8	0.12
Group13.5	2496293	-	no	NCBI_Gene:100650416	XM_003400271.1	protein tiptop-like	CAG (Q;Gln) => CGG (R;Arg)	16	0.69
Group13.5	3063444	-	no	NCBI_Gene:100650783	XM_003400274.1	transcription factor Sp9-like	SYN: GCA (A;Ala) => GCG (A;Ala)	2	0
Group13.5	3466117	-	no	NCBI_Gene:100648295	XM_003400173.1	Hermansky-Pudlak syndrome 3 protein homolog	SYN: ACA (T;Thr) => ACG (T;Thr)	110	0.02
Group13.5	4844890	+	no	NCBI_Gene:100647704	XM_003400251.1	AP-2 complex subunit mu-1-like	ATC (I;Ile) => GTC (V;Val)	560	0.03
Group13.5	5142725	+	no	NCBI_Gene:100647940	XM_003400253.1	5-hydroxytryptamine receptor 2B-like	SYN: GAA (E;Glu) => GAG (E;Glu)	286	0.03
Group13.5	5142784	+	no	NCBI_Gene:100647940	XM_003400253.1	5-hydroxytryptamine receptor 2B-like	AAC (N;Asn) => AGC (S;Ser)	237	0.03
Group13.5	5142814	+	no	NCBI_Gene:100647940	XM_003400253.1	5-hydroxytryptamine receptor 2B-like	GAG (E;Glu) => GGG (G;Gly)	291	0.3
Group13.5	5142832	+	no	NCBI_Gene:100647940	XM_003400253.1	5-hydroxytryptamine receptor 2B-like	AAG (K;Lys) => AGG (R;Arg)	361	0.59
Group14.3	621934	+	no	NCBI_Gene:100643296	XM_003400459.1	hypothetical protein LOC100643296	SYN: GGA (G;Gly) => GGG (G;Gly)	51	0.04
Group14.3	622266	+	no	NCBI_Gene:100643296	XM_003400459.1	hypothetical protein LOC100643296	GAA (E;Glu) => GGA (G;Gly)	60	0.14
Group14.5	1882103	-	no	NCBI_Gene:100651853	XM_003400527.1	probable cation-transporting ATPase 13A3-like	AAG (K;Lys) => AGG (R;Arg)	142	0.06
Group15.5	2877064	+	yes	NCBI_Gene:100651176	XM_003401089.1	double-stranded RNA-specific editase Adar-like	AAA (K;Lys) => GAA (E;Glu)	94	0.07
Group15.5	2877069	+	yes	NCBI_Gene:100651176	XM_003401089.1	double-stranded RNA-specific editase Adar-like	ATA (I;Ile) => ATG (M;Met)	89	0.45
Group15.5	2877126	+	yes	NCBI_Gene:100651176	XM_003401089.1	double-stranded RNA-specific editase Adar-like	SYN: CCA (P;Pro) => CCG (P;Pro)	112	0.03
Group15.6	2201010	+	no	NCBI_Gene:100643745	XM_003401275.1	e3 ubiquitin-protein ligase RFWD2-like	AAA (K;Lys) => GAA (E;Glu)	51	0.12
Group15.6	2201039	+	no	NCBI_Gene:100643745	XM_003401275.1	e3 ubiquitin-protein ligase RFWD2-like	SYN: CAA (Q;Gln) => CAG (Q;Gln)	63	0.04
Group15.6	3341818	+	no	NCBI_Gene:100647201	XM_003401542.1	alpha-2A adrenergic receptor-like	GAC (D;Asp) => GGC (G;Gly)	16	0.32
Group15.6	4117506	+	no	NCBI_Gene:100645350	XM_003401371.1	hypothetical protein LOC100645350	SYN: TCA (S;Ser) => TCG (S;Ser)	21	0.03
Group15.6	6336537	+	yes	NCBI_Gene:100649517	XM_003401559.1	hypothetical protein LOC100649517	AGG (R;Arg) => GGG (G;Gly)	20	0.13
Group16.1	1131205	-	no	NCBI_Gene:100644271	XM_003401600.1	hypothetical protein LOC100644271	AGC (S;Ser) => GGC (G;Gly)	151	0.29
Group16.3	607995	-	yes	NCBI_Gene:100649397	XM_003401878.1	hypothetical protein LOC100649397	AAC (N;Asn) => AGC (S;Ser)	163	0.06
Group16.3	608024	-	yes	NCBI_Gene:100649397	XM_003401878.1	hypothetical protein LOC100649397	SYN: CTA (L;Leu) => CTG (L;Leu)	173	0.35
Group16.3	608084	-	yes	NCBI_Gene:100649397	XM_003401878.1	hypothetical protein LOC100649397	SYN: GCA (A;Ala) => GCG (A;Ala)	132	0.2
Group16.3	608143	-	no	NCBI_Gene:100649397	XM_003401878.1	hypothetical protein LOC100649397	AGG (R;Arg) => GGG (G;Gly)	142	0.03
Group16.3	2744549	+	yes	NCBI_Gene:100643547	XM_003401834.1	hypothetical protein LOC100643547	SYN: TTA (L;Leu) => TTG (L;Leu)	121	0.17
Group16.3	2744556	+	yes	NCBI_Gene:100643547	XM_003401834.1	hypothetical protein LOC100643547	AGT (S;Ser) => GGT (G;Gly)	116	0.87
Group16.3	2744565	+	yes	NCBI_Gene:100643547	XM_003401834.1	hypothetical protein LOC100643547	AGC (S;Ser) => GGC (G;Gly)	111	0.41
Group16.3	2744643	+	no	NCBI_Gene:100643547	XM_003401834.1	hypothetical protein LOC100643547	ACA (T;Thr) => GCA (A;Ala)	114	0.06
Group16.3	2744749	+	yes	NCBI_Gene:100643547	XM_003401834.1	hypothetical protein LOC100643547	AAC (N;Asn) => AGC (S;Ser)	131	0.28
Group16.3	2744754	+	yes	NCBI_Gene:100643547	XM_003401834.1	hypothetical protein LOC100643547	AGT (S;Ser) => GGT (G;Gly)	136	0.39
Group16.3	2744769	+	yes	NCBI_Gene:100643547	XM_003401834.1	hypothetical protein LOC100643547	AGC (S;Ser) => GGC (G;Gly)	130	0.43
Group16.3	2745199	+	no	NCBI_Gene:100643547	XM_003401834.1	hypothetical protein LOC100643547	AAC (N;Asn) => AGC (S;Ser)	122	0.29
Group17.2	60675	-	yes	NCBI_Gene:100643548	XM_003401912.1	hypothetical protein LOC100643548	ACT (T;Thr) => GCT (A;Ala)	8	0.43
Group17.2	229802	+	no	NCBI_Gene:100649642	XM_003402039.1	sodium channel protein 60E-like	AGT (S;Ser) => GGT (G;Gly)	296	0.17
Group17.2	237068	+	no	NCBI_Gene:100649642	XM_003402039.1	sodium channel protein 60E-like	SYN: GAA (E;Glu) => GAG (E;Glu)	259	0.07
Group17.2	237069	+	no	NCBI_Gene:100649642	XM_003402039.1	sodium channel protein 60E-like	ATG (M;Met) => GTG (V;Val)	265	0.46
Group17.2	239546	+	yes	NCBI_Gene:100649642	XM_003402039.1	sodium channel protein 60E-like	AAG (K;Lys) => AGG (R;Arg)	199	0.4
Group17.2	239569	+	yes	NCBI_Gene:100649642	XM_003402039.1	sodium channel protein 60E-like	AGC (S;Ser) => GGC (G;Gly)	227	0.09
Group17.2	239644	+	no	NCBI_Gene:100649642	XM_003402039.1	sodium channel protein 60E-like	ACC (T;Thr) => GCC (A;Ala)	197	0.08
Group2.1	712009	+	yes	NCBI_Gene:100649836	XM_003393501.1	protein lethal(2)essential for life-like	AGG (R;Arg) => GGG (G;Gly)	129	0.04
Group2.1	712014	+	yes	NCBI_Gene:100649836	XM_003393501.1	protein lethal(2)essential for life-like	SYN: GAA (E;Glu) => GAG (E;Glu)	127	0.03
Group2.2	280728	-	no	NCBI_Gene:100646252	XM_003393551.1	hypothetical protein LOC100646252	SYN: GTA (V;Val) => GTG (V;Val)	52	0.08
Group2.2	280751	-	no	NCBI_Gene:100646252	XM_003393551.1	hypothetical protein LOC100646252	AGC (S;Ser) => GGC (G;Gly)	54	0.04
Group2.2	280762	-	no	NCBI_Gene:100646252	XM_003393551.1	hypothetical protein LOC100646252	CAC (H;His) => CGC (R;Arg)	51	0.02
Group2.2	1956888	+	yes	NCBI_Gene:100643274	XM_003393685.1	neuronal acetylcholine receptor subunit alpha-7-like	AAC (N;Asn) => GAC (D;Asp)	18.5	1
Group2.2	1956925	+	yes	NCBI_Gene:100643274	XM_003393685.1	neuronal acetylcholine receptor subunit alpha-7-like	AAG (K;Lys) => AGG (R;Arg)	18	0.33
Group2.2	1956941	+	yes	NCBI_Gene:100643274	XM_003393685.1	neuronal acetylcholine receptor subunit alpha-7-like	ATA (I;Ile) => ATG (M;Met)	17	0.89
Group2.2	1956948	+	yes	NCBI_Gene:100643274	XM_003393685.1	neuronal acetylcholine receptor subunit alpha-7-like	ACT (T;Thr) => GCT (A;Ala)	16	0.95
Group2.2	2272286	-	yes	NCBI_Gene:100645936	XM_003393627.1	calcium-dependent secretion activator-like	AAG (K;Lys) => AGG (R;Arg)	159	0.16
Group2.2	2272289	-	yes	NCBI_Gene:100645936	XM_003393627.1	calcium-dependent secretion activator-like	CAG (Q;Gln) => CGG (R;Arg)	156	0.4
Group2.2	2272305	-	yes	NCBI_Gene:100645936	XM_003393627.1	calcium-dependent secretion activator-like	AGC (S;Ser) => GGC (G;Gly)	169	0.4
Group2.2	2272309	-	yes	NCBI_Gene:100645936	XM_003393627.1	calcium-dependent secretion activator-like	SYN: ACA (T;Thr) => ACG (T;Thr)	171	0.23
Group2.2	2272362	-	yes	NCBI_Gene:100645936	XM_003393627.1	calcium-dependent secretion activator-like	ATC (I;Ile) => GTC (V;Val)	192	0.14
Group2.2	2272711	-	no	NCBI_Gene:100645936	XM_003393627.1	calcium-dependent secretion activator-like	AAC (N;Asn) => AGC (S;Ser)	173	0.9
Group2.2	2272892	-	yes	NCBI_Gene:100645936	XM_003393627.1	calcium-dependent secretion activator-like	ACG (T;Thr) => GCG (A;Ala)	203	0.59
Group2.2	2272922	-	yes	NCBI_Gene:100645936	XM_003393627.1	calcium-dependent secretion activator-like	ATC (I;Ile) => GTC (V;Val)	170	0.77
Group2.2	2272923	-	yes	NCBI_Gene:100645936	XM_003393627.1	calcium-dependent secretion activator-like	SYN: GAA (E;Glu) => GAG (E;Glu)	169	0.42
Group2.2	2274101	-	no	NCBI_Gene:100645936	XM_003393627.1	calcium-dependent secretion activator-like	TAC (Y;Tyr) => TGC (C;Cys)	218	0.15
Group2.2	2274116	-	no	NCBI_Gene:100645936	XM_003393627.1	calcium-dependent secretion activator-like	CAG (Q;Gln) => CGG (R;Arg)	207	0.64
Group2.2	2274123	-	no	NCBI_Gene:100645936	XM_003393627.1	calcium-dependent secretion activator-like	ACC (T;Thr) => GCC (A;Ala)	182	0.25
Group2.2	2274226	-	no	NCBI_Gene:100645936	XM_003393627.1	calcium-dependent secretion activator-like	SYN: GGA (G;Gly) => GGG (G;Gly)	136	0.47
Group2.2	2274230	-	no	NCBI_Gene:100645936	XM_003393627.1	calcium-dependent secretion activator-like	CAC (H;His) => CGC (R;Arg)	137	0.03
Group2.2	2274285	-	no	NCBI_Gene:100645936	XM_003393627.1	calcium-dependent secretion activator-like	AGC (S;Ser) => GGC (G;Gly)	107	0.05
Group2.2	2274300	-	no	NCBI_Gene:100645936	XM_003393627.1	calcium-dependent secretion activator-like	AGC (S;Ser) => GGC (G;Gly)	113	0.04
Group2.2	2274328	-	no	NCBI_Gene:100645936	XM_003393627.1	calcium-dependent secretion activator-like	SYN: GGA (G;Gly) => GGG (G;Gly)	106	0.33
Group2.2	2274339	-	no	NCBI_Gene:100645936	XM_003393627.1	calcium-dependent secretion activator-like	AGC (S;Ser) => GGC (G;Gly)	88	0.22
Group2.3	5177274	-	no	NCBI_Gene:100650474	XM_003393902.1	hypothetical protein LOC100650474	AAG (K;Lys) => AGG (R;Arg)	6	0
Group3.1	2633717	-	no	NCBI_Gene:100651912	XM_003394155.1	serine/threonine-protein kinase NLK-like	SYN: CAA (Q;Gln) => CAG (Q;Gln)	7	0
Group3.1	6088734	-	no	NCBI_Gene:100647135	XM_003394356.1	voltage-dependent calcium channel type A subunit alpha-1-like	CAC (H;His) => CGC (R;Arg)	73	0.19
Group3.2	20936	-	no	NCBI_Gene:100648853	XM_003394370.1	l-allo-threonine aldolase-like	ATA (I;Ile) => GTA (V;Val)	35	0.02
Group3.4	1216963	-	no	NCBI_Gene:100644436	XM_003394411.1	glutamate [NMDA] receptor subunit 1-like	AAG (K;Lys) => AGG (R;Arg)	214	0.13
Group3.4	1216999	-	no	NCBI_Gene:100644436	XM_003394411.1	glutamate [NMDA] receptor subunit 1-like	TAC (Y;Tyr) => TGC (C;Cys)	160	0.48
Group3.4	1422519	+	no	NCBI_Gene:100648427	XM_003394442.1	actin,clone205-likeisoform1	SYN: AAA (K;Lys) => AAG (K;Lys)	62	0.05
Group3.4	1428827	+	no	NCBI_Gene:100648239	XM_003394440.1	actin,muscle-likeisoform1	SYN: GAA (E;Glu) => GAG (E;Glu)	8	0.65
Group4.5	3058169	-	no	NCBI_Gene:100649765	XM_003394934.1	Down syndrome cell adhesion molecule-like protein CG42256-like	SYN: GAA (E;Glu) => GAG (E;Glu)	12	0.06
Group4.5	3058227	-	no	NCBI_Gene:100649765	XM_003394934.1	Down syndrome cell adhesion molecule-like protein CG42256-like	CAG (Q;Gln) => CGG (R;Arg)	14	0.09
Group4.5	3684132	-	no	NCBI_Gene:100652112	XM_003395195.1	hypothetical protein LOC100652112	AAT (N;Asn) => AGT (S;Ser)	19	0.17
Group4.5	7577775	-	no	NCBI_Gene:100643885	XM_003395210.1	2-acylglycerol O-acyltransferase 1-like	SYN: GAA (E;Glu) => GAG (E;Glu)	53.5	0
Group5.1	2036580	+	no	NCBI_Gene:100650881	XM_003395679.1	probable E3 ubiquitin-protein ligase TRIP12-like isoform 1	CAT (H;His) => CGT (R;Arg)	78	0.04
Group5.1	2566747	-	no	NCBI_Gene:100652113	XM_003395281.1	hypothetical protein LOC100652113 isoform 3	AAC (N;Asn) => AGC (S;Ser)	125	0.02
Group5.1	2566760	-	no	NCBI_Gene:100652113	XM_003395281.1	hypothetical protein LOC100652113 isoform 3	ACG (T;Thr) => GCG (A;Ala)	126	0.1
Group5.1	2566765	-	no	NCBI_Gene:100652113	XM_003395281.1	hypothetical protein LOC100652113 isoform 3	AAG (K;Lys) => AGG (R;Arg)	131	0.04
Group5.1	6333412	+	no	NCBI_Gene:100648629	XM_003395577.1	hypothetical protein LOC100648629	SYN: GGA (G;Gly) => GGG (G;Gly)	26	0.07
Group5.1	6333486	+	no	NCBI_Gene:100648629	XM_003395577.1	hypothetical protein LOC100648629	CAG (Q;Gln) => CGG (R;Arg)	53	0.31
Group5.1	6333654	+	no	NCBI_Gene:100648629	XM_003395577.1	hypothetical protein LOC100648629	AAA (K;Lys) => AGA (R;Arg)	99	0.07
Group5.1	6941896	-	no	NCBI_Gene:100643929	XM_003395620.1	glucose dehydrogenase [acceptor]-like	AAC (N;Asn) => GAC (D;Asp)	29	0.01
Group6.1	3240326	-	no	NCBI_Gene:100646223	XM_003395885.1	beta-2 adrenergic receptor-like	AGC (S;Ser) => GGC (G;Gly)	225	0.05
Group6.3	1986819	+	no	NCBI_Gene:100646535	XM_003395970.1	neurobeachin-like	CAG (Q;Gln) => CGG (R;Arg)	90	0.08
Group6.3	1992078	+	no	NCBI_Gene:100646535	XM_003395970.1	neurobeachin-like	ATA (I;Ile) => ATG (M;Met)	141	0.75
Group6.3	2001558	+	no	NCBI_Gene:100646535	XM_003395970.1	neurobeachin-like	GAT (D;Asp) => GGT (G;Gly)	115	0.22
Group6.3	2001588	+	no	NCBI_Gene:100646535	XM_003395970.1	neurobeachin-like	AAT (N;Asn) => AGT (S;Ser)	134	0.15
Group6.4	768507	+	no	NCBI_Gene:100646827	XM_003396133.1	potassium voltage-gated channel subfamily KQT member 1-like isoform 2	AGC (S;Ser) => GGC (G;Gly)	12	0.09
Group7.1	3069032	+	no	NCBI_Gene:100644208	XM_003396355.1	hypothetical protein LOC100644208	TAC (Y;Tyr) => TGC (C;Cys)	59	0.02
Group7.3	723686	+	no	NCBI_Gene:100646025	XM_003396523.1	hypothetical protein LOC100646025	ACT (T;Thr) => GCT (A;Ala)	124	0.31
Group7.3	1072073	+	no	NCBI_Gene:100649882	XM_003396555.1	nuclear hormone receptor FTZ-F1-like	ACG (T;Thr) => GCG (A;Ala)	29	0.04
Group7.3	1522887	+	no	NCBI_Gene:100651327	XM_003396565.1	probable E3 ubiquitin-protein ligase MYCBP2-like	AGG (R;Arg) => GGG (G;Gly)	32	0.5
Group7.3	3650052	-	no	NCBI_Gene:100651203	XM_003396650.1	ubiquitin carboxyl-terminal hydrolase 31-like	AAT (N;Asn) => GAT (D;Asp)	46	0.07
Group7.3	10339432	-	no	NCBI_Gene:100643162	XM_003396501.1	glucose transporter type 1-like	ACG (T;Thr) => GCG (A;Ala)	182	0.05
Group7.3	10339626	-	no	NCBI_Gene:100643162	XM_003396501.1	glucose transporter type 1-like	AAC (N;Asn) => AGC (S;Ser)	180	0.48
Group8.1	1217040	-	no	NCBI_Gene:100643575	XM_003397078.1	hypothetical protein LOC100643575	SYN: GTA (V;Val) => GTG (V;Val)	210	0.07
Group8.1	2708188	-	no	NCBI_Gene:100647538	XM_003397029.1	ATP-dependent helicase brm-like	SYN: CAA (Q;Gln) => CAG (Q;Gln)	87	0.05
Group9.1	951204	+	no	NCBI_Gene:100643489	XM_003397479.1	gastrula zinc finger protein XlCGF8.2DB-like	SYN: GCA (A;Ala) => GCG (A;Ala)	18	0.17
Group9.1	1129736	+	no	NCBI_Gene:100651207	XM_003397380.1	leukocyte receptor cluster member 8 homolog	AAG (K;Lys) => AGG (R;Arg)	138	0.13
Group9.1	1129740	+	no	NCBI_Gene:100651207	XM_003397380.1	leukocyte receptor cluster member 8 homolog	SYN: CCA (P;Pro) => CCG (P;Pro)	145	0.07
Group9.1	1129822	+	yes	NCBI_Gene:100651207	XM_003397380.1	leukocyte receptor cluster member 8 homolog	AGA (R;Arg) => GGA (G;Gly)	152	0.05
Group9.3	6453976	+	no	NCBI_Gene:100650043	XM_003397693.1	calcium-activated potassium channel slowpoke-like	SYN: GAA (E;Glu) => GAG (E;Glu)	134	0.05
Group9.4	534115	-	no	NCBI_Gene:100649027	XM_003397766.1	neuroligin-4,Y-linked-like	CAC (H;His) => CGC (R;Arg)	23	0.71
Group9.6	57828	-	yes	NCBI_Gene:100645253	XM_003397975.1	hypothetical protein LOC100645253	AGA (R;Arg) => GGA (G;Gly)	58	0.33
Group9.6	57829	-	yes	NCBI_Gene:100645253	XM_003397975.1	hypothetical protein LOC100645253	SYN: CCA (P;Pro) => CCG (P;Pro)	57	0.08
Group9.6	57841	-	yes	NCBI_Gene:100645253	XM_003397975.1	hypothetical protein LOC100645253	SYN: GTA (V;Val) => GTG (V;Val)	56	0.29
Group9.6	57865	-	yes	NCBI_Gene:100645253	XM_003397975.1	hypothetical protein LOC100645253	SYN: TTA (L;Leu) => TTG (L;Leu)	46	0.55
Group9.6	57872	-	yes	NCBI_Gene:100645253	XM_003397975.1	hypothetical protein LOC100645253	TAC (Y;Tyr) => TGC (C;Cys)	44	0.09
Group9.6	57878	-	yes	NCBI_Gene:100645253	XM_003397975.1	hypothetical protein LOC100645253	AAT (N;Asn) => AGT (S;Ser)	44	0.1
Group9.6	159925	+	no	NCBI_Gene:100651492	XM_003397944.1	retinoic acid receptor RXR-alpha-A-like isoform 2	SYN: CTA (L;Leu) => CTG (L;Leu)	363	0.03
GroupUn1	6134	+	no	NCBI_Gene:100649073	XM_003402193.1	ADP-ribose pyrophosphatase	SYN: TTA (L;Leu) => TTG (L;Leu)	102	0.05
GroupUn1188	158738	+	no	NCBI_Gene:100644158	XM_003403304.1	glucose dehydrogenase [acceptor]-like	SYN: GTA (V;Val) => GTG (V;Val)	4	1
GroupUn1192	963	+	no	NCBI_Gene:100646491	XM_003403323.1	probable peroxisomal acyl-coenzyme A oxidase 1-like	TAT (Y;Tyr) => TGT (C;Cys)	2	0
GroupUn154	78335	+	no	NCBI_Gene:100647948	XM_003402416.1	microtubule-actin cross-linking factor 1-like	ACG (T;Thr) => GCG (A;Ala)	118	0.14
GroupUn154	78731	+	no	NCBI_Gene:100647948	XM_003402416.1	microtubule-actin cross-linking factor 1-like	ACG (T;Thr) => GCG (A;Ala)	161	0.11
GroupUn154	89900	+	no	NCBI_Gene:100647948	XM_003402416.1	microtubule-actin cross-linking factor 1-like	GAG (E;Glu) => GGG (G;Gly)	307	0.15
GroupUn154	197395	+	no	NCBI_Gene:100648304	XM_003402419.1	serine/threonine-protein phosphatase 6 regulatory ankyrin repeat subunit C-like isoform 1	ATA (I;Ile) => ATG (M;Met)	7	0.43
GroupUn272	7103	+	no	NCBI_Gene:100645932	XM_003402482.1	neurogenic locus Notch protein-like	AGC (S;Ser) => GGC (G;Gly)	25	0.09
GroupUn272	7110	+	no	NCBI_Gene:100645932	XM_003402482.1	neurogenic locus Notch protein-like	AAC (N;Asn) => AGC (S;Ser)	25	0.16
GroupUn4231	945	-	no	NCBI_Gene:100643793	XM_003403371.1	histone-lysine N-methyltransferase SETMAR-like	AAT (N;Asn) => GAT (D;Asp)	3	1
GroupUn532	5437	-	no	NCBI_Gene:100647444	XM_003402569.1	hypothetical protein LOC100647444	CAG (Q;Gln) => CGG (R;Arg)	9	0.11
GroupUn544	617869	-	no	NCBI_Gene:100651060	XM_003402598.1	hypothetical protein LOC100651060	CAT (H;His) => CGT (R;Arg)	18	0.12
GroupUn544	620467	-	no	NCBI_Gene:100643636	XM_003402619.1	bestrophin-2-like isoform 1	AGA (R;Arg) => GGA (G;Gly)	86	0.04
GroupUn544	724623	-	no	NCBI_Gene:100645149	XM_003402632.1	hypothetical protein LOC100645149	ACG (T;Thr) => GCG (A;Ala)	167	0.13
GroupUn544	730398	-	no	NCBI_Gene:100645149	XM_003402632.1	hypothetical protein LOC100645149	CAG (Q;Gln) => CGG (R;Arg)	111	0.6
GroupUn633	778605	-	no	NCBI_Gene:100648923	XM_003402654.1	synaptotagmin 1-like	AAG (K;Lys) => AGG (R;Arg)	499	0.67
GroupUn723	731855	+	no	NCBI_Gene:100650670	XM_003402824.1	neurocalcin homolog	CAG (Q;Gln) => CGG (R;Arg)	478	0.43
GroupUn723	731866	+	no	NCBI_Gene:100650670	XM_003402824.1	neurocalcin homolog	AGT (S;Ser) => GGT (G;Gly)	529	0.47
GroupUn732	1923867	+	yes	NCBI_Gene:100647524	XM_003402873.1	ecdysteroid UDP-glucosyltransferase-like	SYN: ACA (T;Thr) => ACG (T;Thr)	8	0.17
GroupUn732	1926341	+	no	NCBI_Gene:100647524	XM_003402873.1	ecdysteroid UDP-glucosyltransferase-like	SYN: GTA (V;Val) => GTG (V;Val)	18	0.38
GroupUn981	1397577	-	no	NCBI_Gene:100645783	XM_003403010.1	phosphatidylinositol-binding clathrin assembly protein-like	TAC (Y;Tyr) => TGC (C;Cys)	280	0.06
GroupUn981	1397741	-	no	NCBI_Gene:100645783	XM_003403010.1	phosphatidylinositol-binding clathrin assembly protein-like	SYN: GCA (A;Ala) => GCG (A;Ala)	228	0.04
GroupUn981	1397834	-	no	NCBI_Gene:100645783	XM_003403010.1	phosphatidylinositol-binding clathrin assembly protein-like	SYN: GCA (A;Ala) => GCG (A;Ala)	227	0.32
GroupUn981	1397905	-	no	NCBI_Gene:100645783	XM_003403010.1	phosphatidylinositol-binding clathrin assembly protein-like	AGA (R;Arg) => GGA (G;Gly)	159	0.25
GroupUn981	1397928	-	no	NCBI_Gene:100645783	XM_003403010.1	phosphatidylinositol-binding clathrin assembly protein-like	AAG (K;Lys) => AGG (R;Arg)	165	0.09
GroupUn981	1398029	-	no	NCBI_Gene:100645783	XM_003403010.1	phosphatidylinositol-binding clathrin assembly protein-like	SYN: GCA (A;Ala) => GCG (A;Ala)	172	0.77
GroupUn981	1620686	+	no	NCBI_Gene:100650387	XM_003403046.1	GTP-binding protein Di-Ras2-like	ACG (T;Thr) => GCG (A;Ala)	378	0.81
