# Supplementary material for: RNA editing is abundant and correlates with task performance in a social bumblebee
Source: Nat Commun. 2019 Apr 8;10:1605. doi: 10.1038/s41467-019-09543-w (PMC6453909; doi:10.1038/s41467-019-09543-w)
Supplement: Supplementary file 8 — Supplementary Data 4 [file 41467_2019_9543_MOESM8_ESM.xlsx]

## Sheet: Data 4- 100 edited Genes
	mRNA ID	Gene description
1	XM_003399017.1	28S ribosomal protein S2, mitochondrial-like
2	XM_003395210.1	2-acylglycerol O-acyltransferase 1-like
3	XM_003400253.1	5-hydroxytryptamine receptor 2B-like
4	XM_003394442.1	actin,clone205-likeisoform1
5	XM_003394440.1	actin,muscle-likeisoform1
6	XM_003402193.1	ADP-ribose pyrophosphatase
7	XM_003401542.1	alpha-2A adrenergic receptor-like
8	XM_003393325.1	alpha-catulin-like isoform 1
9	XM_003400251.1	AP-2 complex subunit mu-1-like
10	XM_003399991.1	ATPase WRNIP1-like
11	XM_003397029.1	ATP-dependent helicase brm-like
12	XM_003402619.1	bestrophin-2-like isoform 1
13	XM_003395885.1	beta-2 adrenergic receptor-like
14	XM_003397693.1	calcium-activated potassium channel slowpoke-like
15	XM_003393627.1	calcium-dependent secretion activator-like
16	XM_003392998.1	cysteine-rich motor neuron 1 protein-like
17	XM_003401089.1	double-stranded RNA-specific editase Adar-like
18	XM_003394934.1	Down syndrome cell adhesion molecule-like protein CG42256-like
19	XM_003401275.1	e3 ubiquitin-protein ligase RFWD2-like
20	XM_003402873.1	ecdysteroid UDP-glucosyltransferase-like
21	XM_003397479.1	gastrula zinc finger protein XlCGF8.2DB-like
22	XM_003395620.1	glucose dehydrogenase [acceptor]-like
23	XM_003396501.1	glucose transporter type 1-like
24	XM_003394411.1	glutamate [NMDA] receptor subunit 1-like
25	XM_003403046.1	GTP-binding protein Di-Ras2-like
26	XM_003400173.1	Hermansky-Pudlak syndrome 3 protein homolog
27	XM_003403371.1	histone-lysine N-methyltransferase SETMAR-like
28	XM_003393451.1	hypothetical protein LOC100642394
29	XM_003400459.1	hypothetical protein LOC100643296
30	XM_003401834.1	hypothetical protein LOC100643547
31	XM_003401912.1	hypothetical protein LOC100643548
32	XM_003397078.1	hypothetical protein LOC100643575
33	XM_003396355.1	hypothetical protein LOC100644208
34	XM_003401600.1	hypothetical protein LOC100644271
35	XM_003399664.1	hypothetical protein LOC100644735
36	XM_003402632.1	hypothetical protein LOC100645149
37	XM_003398867.1	hypothetical protein LOC100645208
38	XM_003397975.1	hypothetical protein LOC100645253
39	XM_003401371.1	hypothetical protein LOC100645350
40	XM_003396523.1	hypothetical protein LOC100646025
41	XM_003393319.1	hypothetical protein LOC100646095 isoform 1
42	XM_003393551.1	hypothetical protein LOC100646252
43	XM_003393085.1	hypothetical protein LOC100646281
44	XM_003402569.1	hypothetical protein LOC100647444
45	XM_003399211.1	hypothetical protein LOC100647906
46	XM_003393100.1	hypothetical protein LOC100648310
47	XM_003399215.1	hypothetical protein LOC100648370
48	XM_003395577.1	hypothetical protein LOC100648629
49	XM_003400259.1	hypothetical protein LOC100648997
50	XM_003401878.1	hypothetical protein LOC100649397
51	XM_003401559.1	hypothetical protein LOC100649517
52	XM_003398092.1	hypothetical protein LOC100649661
53	XM_003398504.1	hypothetical protein LOC100649662 isoform 2
54	XM_003393275.1	hypothetical protein LOC100650353
55	XM_003393902.1	hypothetical protein LOC100650474
56	XM_003399552.1	hypothetical protein LOC100650896
57	XM_003402598.1	hypothetical protein LOC100651060
58	XM_003399004.1	hypothetical protein LOC100651892
59	XM_003399958.1	hypothetical protein LOC100652090
60	XM_003395195.1	hypothetical protein LOC100652112
61	XM_003395281.1	hypothetical protein LOC100652113 isoform 3
62	XM_003394370.1	l-allo-threonine aldolase-like
63	XM_003399705.1	leucine-rich repeat-containing G-protein coupled receptor 6-like
64	XM_003397380.1	leukocyte receptor cluster member 8 homolog
65	XM_003402416.1	microtubule-actin cross-linking factor 1-like
66	XM_003395970.1	neurobeachin-like
67	XM_003402824.1	neurocalcin homolog
68	XM_003402482.1	neurogenic locus Notch protein-like
69	XM_003397766.1	neuroligin-4,Y-linked-like
70	XM_003393347.1	neuronal acetylcholine receptor subunit alpha-7-like
71	XM_003396555.1	nuclear hormone receptor FTZ-F1-like
72	XM_003399369.1	one cut domain family member 2-like
73	XM_003403010.1	phosphatidylinositol-binding clathrin assembly protein-like
74	XM_003399210.1	potassium voltage-gated channel protein eag-like
75	XM_003398309.1	potassium voltage-gated channel protein Shab-like
76	XM_003393146.1	potassium voltage-gated channel protein Shal-like
77	XM_003400313.1	potassium voltage-gated channel protein Shaw-like
78	XM_003396133.1	potassium voltage-gated channel subfamily KQT member 1-like isoform 2
79	XM_003400527.1	probable cation-transporting ATPase 13A3-like
80	XM_003396565.1	probable E3 ubiquitin-protein ligase MYCBP2-like
81	XM_003395679.1	probable E3 ubiquitin-protein ligase TRIP12-like isoform 1
82	XM_003403323.1	probable peroxisomal acyl-coenzyme A oxidase 1-like
83	XM_003393501.1	protein lethal(2)essential for life-like
84	XM_003393355.1	protein quiver-like
85	XM_003400271.1	protein tiptop-like
86	XM_003397944.1	retinoic acid receptor RXR-alpha-A-like isoform 2
87	XM_003394155.1	serine/threonine-protein kinase NLK-like
88	XM_003399470.1	serine/threonine-protein kinase pelle-like
89	XM_003402419.1	serine/threonine-protein phosphatase 6 regulatory ankyrin repeat subunit C-like isoform 1
90	XM_003398879.1	small conductance calcium-activated potassium channel protein-like
91	XM_003402039.1	sodium channel protein 60E-like
92	XM_003399948.1	sodium leak channel non-selective protein-like
93	XM_003402654.1	synaptotagmin 1-like
94	XM_003400274.1	transcription factor Sp9-like
95	XM_003399647.1	transcriptional adapter 2-alpha-like
96	XM_003396650.1	ubiquitin carboxyl-terminal hydrolase 31-like
97	XM_003393369.1	uncharacterized protein C21orf59-like isoform 1 (the RefSeq give TipE in NCBI)
98	XM_003394356.1	voltage-dependent calcium channel type A subunit alpha-1-like
99	XM_003400066.1	voltage-dependent L-type calcium channel subunit beta-2-like
100	XM_003398137.1	zinc finger protein with KRAB and SCAN domains 5-like
	in red = not found in NCBI
	in blue = same name in NCBI
	* B. terrestris Shab according to BeeBase and NCBI is XP_012168066.1
