# Supplementary material for: RNA editing is abundant and correlates with task performance in a social bumblebee
Source: Nat Commun. 2019 Apr 8;10:1605. doi: 10.1038/s41467-019-09543-w (PMC6453909; doi:10.1038/s41467-019-09543-w)
Supplement: Supplementary file 9 — Supplementary Data 5 [file 41467_2019_9543_MOESM9_ESM.xlsx]

## Sheet: Data 5- GO analysis results
Category	Term	Count	%	PValue	Genes	List Total	Pop Hits	Pop Total	Fold Enrichment	Bonferroni	Benjamini	FDR
UP_KEYWORDS	Ion channel	8	10.1266	6.38336e-07	408764, 411653, 406079, 408576, 551010, 100577254, 406148, 408777	58	57	6292	15.2257	3.51079e-05	3.51079e-05	0.000627855
UP_KEYWORDS	Ion transport	8	10.1266	5.50714e-06	408764, 411653, 406079, 408576, 551010, 100577254, 406148, 408777	58	78	6292	11.1264	0.000302848	0.000151435	0.0054166
INTERPRO	IPR005821:Ion transport domain	5	6.32911	2.53731e-05	408764, 411653, 408576, 100577254, 408777	52	20	5666	27.2404	0.0038746	0.0038746	0.0303992
UP_KEYWORDS	Transport	9	11.3924	0.000330739	408764, 408418, 411653, 406079, 408576, 551010, 100577254, 406148, 408777	58	195	6292	5.0069	0.0180291	0.0060462	0.324834
GOTERM_CC_DIRECT	GO:0008076~voltage-gated potassium channel complex	3	3.79747	0.00135197	408576, 100577254, 410060	34	5	2764	48.7765	0.0240578	0.0240578	0.992284
INTERPRO	IPR027359:Voltage-dependent potassium channel, four helix bundle domain	3	3.79747	0.00214868	408764, 411653, 408576	52	8	5666	40.8606	0.28043	0.151726	2.54451
UP_KEYWORDS	Voltage-gated channel	3	3.79747	0.00278687	408764, 411653, 408576	58	9	6292	36.1609	0.142292	0.037646	2.70761
UP_KEYWORDS	Cell membrane	4	5.06329	0.00290227	406079, 551010, 406148, 100577019	58	32	6292	13.5603	0.147734	0.0314657	2.81829
GOTERM_MF_DIRECT	GO:0005249~voltage-gated potassium channel activity	3	3.79747	0.00439962	408576, 100577254, 410060	38	9	3219	28.2368	0.165383	0.165383	3.97654
UP_KEYWORDS	Postsynaptic cell membrane	3	3.79747	0.00502086	406079, 551010, 406148	58	12	6292	27.1207	0.241827	0.0450922	4.83032
UP_KEYWORDS	Ligand-gated ion channel	3	3.79747	0.0078498	406079, 551010, 406148	58	15	6292	21.6966	0.351727	0.0600423	7.45859
UP_KEYWORDS	Synapse	3	3.79747	0.0124911	406079, 551010, 406148	58	19	6292	17.1289	0.499095	0.0827886	11.6297
GOTERM_CC_DIRECT	GO:0045211~postsynaptic membrane	3	3.79747	0.0131736	406079, 551010, 406148	34	15	2764	16.2588	0.212349	0.112503	9.31252
UP_KEYWORDS	Cell junction	3	3.79747	0.0165839	406079, 551010, 406148	58	22	6292	14.7931	0.601386	0.0971471	15.1669
UP_KEYWORDS	Receptor	5	6.32911	0.022252	406079, 409227, 551010, 406148, 410435	58	119	6292	4.5581	0.709945	0.116416	19.8555
GOTERM_CC_DIRECT	GO:0030054~cell junction	3	3.79747	0.0275136	406079, 551010, 406148	34	22	2764	11.0856	0.394793	0.154135	18.5883
GOTERM_MF_DIRECT	GO:0005245~voltage-gated calcium channel activity	2	2.53165	0.0340984	408764, 408430	38	3	3219	56.4737	0.758872	0.508952	27.3322
UP_KEYWORDS	Potassium channel	2	2.53165	0.0357555	408576, 100577254	58	4	6292	54.2414	0.865012	0.166442	30.1015
INTERPRO	IPR008145:Guanylate kinase/L-type calcium channel	2	2.53165	0.0442177	409904, 408430	52	5	5666	43.5846	0.999012	0.900389	41.8365
GOTERM_CC_DIRECT	GO:0005891~voltage-gated calcium channel complex	2	2.53165	0.0469334	408764, 408430	34	4	2764	40.6471	0.579062	0.19452	29.8363
INTERPRO	IPR001452:Src homology-3 domain	3	3.79747	0.0521249	409904, 724299, 408430	52	41	5666	7.9728	0.999723	0.870958	47.3475
INTERPRO	IPR011511:Variant SH3	2	2.53165	0.0528283	409904, 724299	52	6	5666	36.3205	0.999752	0.810016	47.8138
UP_KEYWORDS	Potassium transport	2	2.53165	0.0531591	408576, 100577254	58	6	6292	36.1609	0.950428	0.22148	41.5662
SMART	SM00072:GuKc	2	2.53165	0.0571928	409904, 408430	31	5	2564	33.0839	0.905177	0.905177	41.6563
INTERPRO	IPR000276:G protein-coupled receptor, rhodopsin-like	3	3.79747	0.0664313	413040, 411738, 410435	52	47	5666	6.95499	0.999973	0.826727	56.119
INTERPRO	IPR017452:GPCR, rhodopsin-like, 7TM	3	3.79747	0.0664313	413040, 411738, 410435	52	47	5666	6.95499	0.999973	0.826727	56.119
SMART	SM00326:SH3	3	3.79747	0.0717447	409904, 724299, 408430	31	38	2564	6.52971	0.949102	0.774395	49.3956
INTERPRO	IPR003131:Potassium channel tetramerisation-type BTB domain	2	2.53165	0.0782065	408576, 410060	52	9	5666	24.2137	0.999996	0.831348	62.3105
INTERPRO	IPR002394:Nicotinic acetylcholine receptor	2	2.53165	0.0782065	551010, 406148	52	9	5666	24.2137	0.999996	0.831348	62.3105
INTERPRO	IPR001628:Zinc finger, nuclear hormone receptor-type	2	2.53165	0.0782065	408716, 409227	52	9	5666	24.2137	0.999996	0.831348	62.3105
UP_KEYWORDS	Potassium	2	2.53165	0.0786875	408576, 100577254	58	9	6292	24.1073	0.988975	0.293009	55.3406
INTERPRO	IPR027361:Nicotinic acetylcholine-gated receptor, transmembrane domain	2	2.53165	0.0865169	551010, 406148	52	10	5666	21.7923	0.999999	0.822827	66.1864
GOTERM_BP_DIRECT	GO:0051260~protein homooligomerization	2	2.53165	0.0898151	408576, 410060	23	9	2119	20.4734	0.9552	0.9552	56.0193
GOTERM_MF_DIRECT	GO:0004889~acetylcholine-activated cation-selective channel activity	2	2.53165	0.0989348	551010, 406148	38	9	3219	18.8246	0.986036	0.759193	61.6615
