# Supplementary material for: RNA editing is abundant and correlates with task performance in a social bumblebee
Source: Nat Commun. 2019 Apr 8;10:1605. doi: 10.1038/s41467-019-09543-w (PMC6453909; doi:10.1038/s41467-019-09543-w)
Supplement: Supplementary file 10 — Supplementary Data 6 [file 41467_2019_9543_MOESM10_ESM.xlsx]

## Sheet: Data 6- 149 well-covered site
Region	Position	Strand	mRNA ID	Gene description	Gene number
Group1.3	142051	+	XM_003393100.1	hypothetical protein LOC100648310	NCBI_Gene:100648310
Group1.3	149745	+	XM_003393100.1	hypothetical protein LOC100648310	NCBI_Gene:100648310
Group1.3	2951560	-	XM_003392998.1	cysteine-rich motor neuron 1 protein-like	NCBI_Gene:100645818
Group1.3	2951578	-	XM_003392998.1	cysteine-rich motor neuron 1 protein-like	NCBI_Gene:100645818
Group1.4	1339903	-	XM_003393146.1	potassium voltage-gated channel protein Shal-like	NCBI_Gene:100644319
Group1.4	1339904	-	XM_003393146.1	potassium voltage-gated channel protein Shal-like	NCBI_Gene:100644319
Group1.4	1339905	-	XM_003393146.1	potassium voltage-gated channel protein Shal-like	NCBI_Gene:100644319
Group1.4	1375542	-	XM_003393146.1	potassium voltage-gated channel protein Shal-like	NCBI_Gene:100644319
Group1.8	1578886	+	XM_003393369.1	uncharacterized protein C21orf59-like isoform 1	NCBI_Gene:100642393
Group1.8	1578895	+	XM_003393369.1	uncharacterized protein C21orf59-like isoform 1	NCBI_Gene:100642393
Group1.8	1588658	+	XM_003393369.1	uncharacterized protein C21orf59-like isoform 1	NCBI_Gene:100642393
Group1.8	1588670	+	XM_003393369.1	uncharacterized protein C21orf59-like isoform 1	NCBI_Gene:100642393
Group1.8	1831942	-	XM_003393355.1	protein quiver-like	NCBI_Gene:100650755
Group1.8	1831958	-	XM_003393355.1	protein quiver-like	NCBI_Gene:100650755
Group1.9	212562	+	XM_003393451.1	hypothetical protein LOC100642394	NCBI_Gene:100642394
Group10.1	6425707	+	XM_003398309.1	potassium voltage-gated channel protein Shab-like	NCBI_Gene:100646670
Group10.1	6425737	+	XM_003398309.1	potassium voltage-gated channel protein Shab-like	NCBI_Gene:100646670
Group10.1	6425748	+	XM_003398309.1	potassium voltage-gated channel protein Shab-like	NCBI_Gene:100646670
Group10.1	6425761	+	XM_003398309.1	potassium voltage-gated channel protein Shab-like	NCBI_Gene:100646670
Group10.1	6425805	+	XM_003398309.1	potassium voltage-gated channel protein Shab-like	NCBI_Gene:100646670
Group10.1	6426120	+	XM_003398309.1	potassium voltage-gated channel protein Shab-like	NCBI_Gene:100646670
Group10.1	6426124	+	XM_003398309.1	potassium voltage-gated channel protein Shab-like	NCBI_Gene:100646670
Group10.1	6426130	+	XM_003398309.1	potassium voltage-gated channel protein Shab-like	NCBI_Gene:100646670
Group10.1	6435961	+	XM_003398309.1	potassium voltage-gated channel protein Shab-like	NCBI_Gene:100646670
Group10.1	6435993	+	XM_003398309.1	potassium voltage-gated channel protein Shab-like	NCBI_Gene:100646670
Group10.1	6436022	+	XM_003398309.1	potassium voltage-gated channel protein Shab-like	NCBI_Gene:100646670
Group10.1	6436023	+	XM_003398309.1	potassium voltage-gated channel protein Shab-like	NCBI_Gene:100646670
Group10.1	8983794	-	XM_003398092.1	hypothetical protein LOC100649661	NCBI_Gene:100649661
Group10.1	8983975	-	XM_003398092.1	hypothetical protein LOC100649661	NCBI_Gene:100649661
Group10.1	8983978	-	XM_003398092.1	hypothetical protein LOC100649661	NCBI_Gene:100649661
Group10.1	8984283	-	XM_003398092.1	hypothetical protein LOC100649661	NCBI_Gene:100649661
Group10.1	8984284	-	XM_003398092.1	hypothetical protein LOC100649661	NCBI_Gene:100649661
Group10.1	9006433	-	XM_003398092.1	hypothetical protein LOC100649661	NCBI_Gene:100649661
Group10.1	9006445	-	XM_003398092.1	hypothetical protein LOC100649661	NCBI_Gene:100649661
Group10.1	9172260	+	XM_003398504.1	hypothetical protein LOC100649662 isoform 2	NCBI_Gene:100649662
Group11.4	2879824	+	XM_003398867.1	hypothetical protein LOC100645208	NCBI_Gene:100645208
Group11.4	2879836	+	XM_003398867.1	hypothetical protein LOC100645208	NCBI_Gene:100645208
Group11.4	2879842	+	XM_003398867.1	hypothetical protein LOC100645208	NCBI_Gene:100645208
Group11.4	2879854	+	XM_003398867.1	hypothetical protein LOC100645208	NCBI_Gene:100645208
Group11.4	2879884	+	XM_003398867.1	hypothetical protein LOC100645208	NCBI_Gene:100645208
Group11.4	2879896	+	XM_003398867.1	hypothetical protein LOC100645208	NCBI_Gene:100645208
Group11.4	6474738	-	XM_003399004.1	hypothetical protein LOC100651892	NCBI_Gene:100651892
Group11.4	6523583	+	XM_003399017.1	28S ribosomal protein S2, mitochondrial-like	NCBI_Gene:100643376
Group12.1	3242385	-	XM_003399470.1	serine/threonine-protein kinase pelle-like	NCBI_Gene:100650697
Group12.2	4219727	+	XM_003399948.1	sodium leak channel non-selective protein-like	NCBI_Gene:100650780
Group12.2	4219730	+	XM_003399948.1	sodium leak channel non-selective protein-like	NCBI_Gene:100650780
Group13.3	1633275	+	XM_003400066.1	voltage-dependent L-type calcium channel subunit beta-2-like	NCBI_Gene:100645652
Group13.3	2312616	-	XM_003399991.1	ATPase WRNIP1-like	NCBI_Gene:100646433
Group13.5	1052422	-	XM_003400259.1	hypothetical protein LOC100648997	NCBI_Gene:100648997
Group13.5	3466117	-	XM_003400173.1	Hermansky-Pudlak syndrome 3 protein homolog	NCBI_Gene:100648295
Group13.5	4844890	+	XM_003400251.1	AP-2 complex subunit mu-1-like	NCBI_Gene:100647704
Group13.5	5142725	+	XM_003400253.1	5-hydroxytryptamine receptor 2B-like	NCBI_Gene:100647940
Group13.5	5142784	+	XM_003400253.1	5-hydroxytryptamine receptor 2B-like	NCBI_Gene:100647940
Group13.5	5142814	+	XM_003400253.1	5-hydroxytryptamine receptor 2B-like	NCBI_Gene:100647940
Group13.5	5142832	+	XM_003400253.1	5-hydroxytryptamine receptor 2B-like	NCBI_Gene:100647940
Group14.3	621934	+	XM_003400459.1	hypothetical protein LOC100643296	NCBI_Gene:100643296
Group14.3	622266	+	XM_003400459.1	hypothetical protein LOC100643296	NCBI_Gene:100643296
Group14.5	1882103	-	XM_003400527.1	probable cation-transporting ATPase 13A3-like	NCBI_Gene:100651853
Group15.5	2877064	+	XM_003401089.1	double-stranded RNA-specific editase Adar-like	NCBI_Gene:100651176
Group15.5	2877069	+	XM_003401089.1	double-stranded RNA-specific editase Adar-like	NCBI_Gene:100651176
Group15.5	2877126	+	XM_003401089.1	double-stranded RNA-specific editase Adar-like	NCBI_Gene:100651176
Group15.6	2201010	+	XM_003401275.1	e3 ubiquitin-protein ligase RFWD2-like	NCBI_Gene:100643987
Group15.6	2201039	+	XM_003401275.1	e3 ubiquitin-protein ligase RFWD2-like	NCBI_Gene:100643987
Group16.1	1131205	-	XM_003401600.1	hypothetical protein LOC100644271	NCBI_Gene:100644271
Group16.3	2744549	+	XM_003401834.1	hypothetical protein LOC100643547	NCBI_Gene:100643547
Group16.3	2744556	+	XM_003401834.1	hypothetical protein LOC100643547	NCBI_Gene:100643547
Group16.3	2744565	+	XM_003401834.1	hypothetical protein LOC100643547	NCBI_Gene:100643547
Group16.3	2744643	+	XM_003401834.1	hypothetical protein LOC100643547	NCBI_Gene:100643547
Group16.3	2744749	+	XM_003401834.1	hypothetical protein LOC100643547	NCBI_Gene:100643547
Group16.3	2744754	+	XM_003401834.1	hypothetical protein LOC100643547	NCBI_Gene:100643547
Group16.3	2744769	+	XM_003401834.1	hypothetical protein LOC100643547	NCBI_Gene:100643547
Group16.3	2745199	+	XM_003401834.1	hypothetical protein LOC100643547	NCBI_Gene:100643547
Group16.3	607995	-	XM_003401878.1	hypothetical protein LOC100649397	NCBI_Gene:100649397
Group16.3	608024	-	XM_003401878.1	hypothetical protein LOC100649397	NCBI_Gene:100649397
Group16.3	608084	-	XM_003401878.1	hypothetical protein LOC100649397	NCBI_Gene:100649397
Group16.3	608143	-	XM_003401878.1	hypothetical protein LOC100649397	NCBI_Gene:100649397
Group17.2	229802	+	XM_003402039.1	sodium channel protein 60E-like	NCBI_Gene:100649642
Group17.2	237068	+	XM_003402039.1	sodium channel protein 60E-like	NCBI_Gene:100649642
Group17.2	237069	+	XM_003402039.1	sodium channel protein 60E-like	NCBI_Gene:100649642
Group17.2	239546	+	XM_003402039.1	sodium channel protein 60E-like	NCBI_Gene:100649642
Group17.2	239569	+	XM_003402039.1	sodium channel protein 60E-like	NCBI_Gene:100649642
Group17.2	239644	+	XM_003402039.1	sodium channel protein 60E-like	NCBI_Gene:100649642
Group2.1	712009	+	XM_003393501.1	protein lethal(2)essential for life-like	NCBI_Gene:100649836
Group2.1	712014	+	XM_003393501.1	protein lethal(2)essential for life-like	NCBI_Gene:100649836
Group2.2	2272286	-	XM_003393627.1	calcium-dependent secretion activator-like	NCBI_Gene:100645936
Group2.2	2272289	-	XM_003393627.1	calcium-dependent secretion activator-like	NCBI_Gene:100645936
Group2.2	2272305	-	XM_003393627.1	calcium-dependent secretion activator-like	NCBI_Gene:100645936
Group2.2	2272309	-	XM_003393627.1	calcium-dependent secretion activator-like	NCBI_Gene:100645936
Group2.2	2272362	-	XM_003393627.1	calcium-dependent secretion activator-like	NCBI_Gene:100645936
Group2.2	2272711	-	XM_003393627.1	calcium-dependent secretion activator-like	NCBI_Gene:100645936
Group2.2	2272892	-	XM_003393627.1	calcium-dependent secretion activator-like	NCBI_Gene:100645936
Group2.2	2272922	-	XM_003393627.1	calcium-dependent secretion activator-like	NCBI_Gene:100645936
Group2.2	2272923	-	XM_003393627.1	calcium-dependent secretion activator-like	NCBI_Gene:100645936
Group2.2	2274101	-	XM_003393627.1	calcium-dependent secretion activator-like	NCBI_Gene:100645936
Group2.2	2274116	-	XM_003393627.1	calcium-dependent secretion activator-like	NCBI_Gene:100645936
Group2.2	2274123	-	XM_003393627.1	calcium-dependent secretion activator-like	NCBI_Gene:100645936
Group2.2	2274226	-	XM_003393627.1	calcium-dependent secretion activator-like	NCBI_Gene:100645936
Group2.2	2274230	-	XM_003393627.1	calcium-dependent secretion activator-like	NCBI_Gene:100645936
Group2.2	2274285	-	XM_003393627.1	calcium-dependent secretion activator-like	NCBI_Gene:100645936
Group2.2	2274300	-	XM_003393627.1	calcium-dependent secretion activator-like	NCBI_Gene:100645936
Group2.2	2274328	-	XM_003393627.1	calcium-dependent secretion activator-like	NCBI_Gene:100645936
Group2.2	2274339	-	XM_003393627.1	calcium-dependent secretion activator-like	NCBI_Gene:100645936
Group3.1	6088734	-	XM_003394356.1	voltage-dependent calcium channel type A subunit alpha-1-like	NCBI_Gene:100647135
Group3.4	1216963	-	XM_003394411.1	glutamate [NMDA] receptor subunit 1-like	NCBI_Gene:100644436
Group3.4	1216999	-	XM_003394411.1	glutamate [NMDA] receptor subunit 1-like	NCBI_Gene:100644436
Group3.4	1422519	+	XM_003394442.1	actin,clone205-likeisoform1	NCBI_Gene:100648427
Group5.1	2036580	+	XM_003395679.1	probable E3 ubiquitin-protein ligase TRIP12-like isoform 1	NCBI_Gene:100650881
Group5.1	2566747	-	XM_003395281.1	hypothetical protein LOC100652113 isoform 3	NCBI_Gene:100652113
Group5.1	2566760	-	XM_003395281.1	hypothetical protein LOC100652113 isoform 3	NCBI_Gene:100652113
Group5.1	2566765	-	XM_003395281.1	hypothetical protein LOC100652113 isoform 3	NCBI_Gene:100652113
Group5.1	6333486	+	XM_003395577.1	hypothetical protein LOC100648629	NCBI_Gene:100648629
Group5.1	6333654	+	XM_003395577.1	hypothetical protein LOC100648629	NCBI_Gene:100648629
Group5.1	6941896	-	XM_003395620.1	glucose dehydrogenase [acceptor]-like	NCBI_Gene:100643929
Group6.1	3240326	-	XM_003395885.1	beta-2 adrenergic receptor-like	NCBI_Gene:100646223
Group6.3	1986819	+	XM_003395970.1	neurobeachin-like	NCBI_Gene:100646535
Group6.3	1992078	+	XM_003395970.1	neurobeachin-like	NCBI_Gene:100646535
Group6.3	2001558	+	XM_003395970.1	neurobeachin-like	NCBI_Gene:100646535
Group6.3	2001588	+	XM_003395970.1	neurobeachin-like	NCBI_Gene:100646535
Group7.1	3069032	+	XM_003396355.1	hypothetical protein LOC100644208	NCBI_Gene:100644208
Group7.3	10339432	-	XM_003396501.1	glucose transporter type 1-like	NCBI_Gene:100643162
Group7.3	10339626	-	XM_003396501.1	glucose transporter type 1-like	NCBI_Gene:100643162
Group7.3	723686	+	XM_003396523.1	hypothetical protein LOC100646025	NCBI_Gene:100646025
Group8.1	1217040	-	XM_003397078.1	hypothetical protein LOC100643575	NCBI_Gene:100643575
Group8.1	2708188	-	XM_003397029.1	ATP-dependent helicase brm-like	NCBI_Gene:100647538
Group9.1	1129736	+	XM_003397380.1	leukocyte receptor cluster member 8 homolog	NCBI_Gene:100651207
Group9.1	1129740	+	XM_003397380.1	leukocyte receptor cluster member 8 homolog	NCBI_Gene:100651207
Group9.1	1129822	+	XM_003397380.1	leukocyte receptor cluster member 8 homolog	NCBI_Gene:100651207
Group9.3	6453976	+	XM_003397693.1	calcium-activated potassium channel slowpoke-like	NCBI_Gene:100650043
Group9.6	159925	+	XM_003397944.1	retinoic acid receptor RXR-alpha-A-like isoform 2	NCBI_Gene:100651492
Group9.6	57828	-	XM_003397975.1	hypothetical protein LOC100645253	NCBI_Gene:100645253
Group9.6	57829	-	XM_003397975.1	hypothetical protein LOC100645253	NCBI_Gene:100645253
Group9.6	57841	-	XM_003397975.1	hypothetical protein LOC100645253	NCBI_Gene:100645253
GroupUn1	6134	+	XM_003402193.1	ADP-ribose pyrophosphatase	NCBI_Gene:100649073
GroupUn154	78335	+	XM_003402416.1	microtubule-actin cross-linking factor 1-like	NCBI_Gene:100647948
GroupUn154	78731	+	XM_003402416.1	microtubule-actin cross-linking factor 1-like	NCBI_Gene:100647948
GroupUn154	89900	+	XM_003402416.1	microtubule-actin cross-linking factor 1-like	NCBI_Gene:100647948
GroupUn544	620467	-	XM_003402619.1	bestrophin-2-like isoform 1	NCBI_Gene:100643636
GroupUn544	724623	-	XM_003402632.1	hypothetical protein LOC100645149	NCBI_Gene:100645149
GroupUn544	730398	-	XM_003402632.1	hypothetical protein LOC100645149	NCBI_Gene:100645149
GroupUn633	778605	-	XM_003402654.1	synaptotagmin 1-like	NCBI_Gene:100648923
GroupUn723	731855	+	XM_003402824.1	neurocalcin homolog	NCBI_Gene:100650670
GroupUn723	731866	+	XM_003402824.1	neurocalcin homolog	NCBI_Gene:100650670
GroupUn981	1397577	-	XM_003403010.1	phosphatidylinositol-binding clathrin assembly protein-like	NCBI_Gene:100645783
GroupUn981	1397741	-	XM_003403010.1	phosphatidylinositol-binding clathrin assembly protein-like	NCBI_Gene:100645783
GroupUn981	1397834	-	XM_003403010.1	phosphatidylinositol-binding clathrin assembly protein-like	NCBI_Gene:100645783
GroupUn981	1397905	-	XM_003403010.1	phosphatidylinositol-binding clathrin assembly protein-like	NCBI_Gene:100645783
GroupUn981	1397928	-	XM_003403010.1	phosphatidylinositol-binding clathrin assembly protein-like	NCBI_Gene:100645783
GroupUn981	1398029	-	XM_003403010.1	phosphatidylinositol-binding clathrin assembly protein-like	NCBI_Gene:100645783
GroupUn981	1620686	+	XM_003403046.1	GTP-binding protein Di-Ras2-like	NCBI_Gene:100650387
