# Supplementary material for: RNA editing is abundant and correlates with task performance in a social bumblebee
Source: Nat Commun. 2019 Apr 8;10:1605. doi: 10.1038/s41467-019-09543-w (PMC6453909; doi:10.1038/s41467-019-09543-w)
Supplement: Supplementary file 11 — Supplementary Data 7 [file 41467_2019_9543_MOESM11_ESM.xlsx]

## Sheet: Data 7- 7 conserved sites
Bee linkeage group	Bee position	Bee strand	Bee AA change	Bee Gene no.	Bee mRNA ID	Bee gene	Bee protein position	Editing level (this study)	Fly chromosome	Fly position (dm3)	Gene	Protein coding change	Conservation category among Drosophila Spp. * (Zhang et al. 2017)	Fly Position (dm6)	Editing level (Duan et al. 2017)
Group1.8	1831958	-	AGT (S;Ser) => GGT (G;Gly)	NCBI_Gene:100650755	XM_003393355	protein quiver-like	101	0.874828	2R	7335112	qvr	qvr:NM_001144174:exon7:c.A334G:p.S112G	highly conserved	11447607	0.975567
Group1.8	1831942	-	CAC (H;His) => CGC (R;Arg)	NCBI_Gene:100650755	XM_003393355	protein quiver-like	106	0.795447	2R	7335128	qvr	qvr:NM_001144174:exon7:c.A350G:p.H117R	highly conserved	11447623	0.762009
Group2.2	1956941	+	ATA (I;Ile) => ATG (M;Met)	NCBI_Gene:100643274	XM_003393685	neuronal acetylcholine receptor subunit alpha-7-like	162	0.880737	2L	9809297	nAcRalpha-30D	nAcRalpha-30D:NM_135472:exon6:c.A468G:p.I156M	highly conserved	9809297	0.818182
Group2.2	1956888	+	AAC (N;Asn) => GAC (D;Asp)	NCBI_Gene:100643274	XM_003393685	neuronal acetylcholine receptor subunit alpha-7-like	145	0.973467	2L	9809350	nAcRalpha-30D	nAcRalpha-30D:NM_135472:exon6:c.A415G:p.N139D	highly conserved	9809350	0.619048
Group10.1	6435961	+	TAC (Y;Tyr) => TGC (C;Cys)	NCBI_Gene:100646670	XM_003398309	potassium voltage-gated channel protein Shab-like	512	0.929497	3L	2941364	Shab	Shab:NM_001202108:exon5:c.A1979G:p.Y660C	highly conserved	2941426	0.944954
Group10.1	6436023	+	ATC (I;Ile) => GTC (V;Val)	NCBI_Gene:100646670	XM_003398309	potassium voltage-gated channel protein Shab-like	533	0.970369	3L	2941426	Shab	Shab:NM_001202108:exon5:c.A2041G:p.I681V	highly conserved	2941364	0.890547
Group17.2	229802	+	AGT (S;Ser) => GGT (G;Gly)	NCBI_Gene:100649642	XM_003402039	sodium channel protein 60E-like	1847	0.177498	X	16367704	para	para:NM_001201702:exon27:c.A4729G:p.M1577V	highly conserved	16473671	NA
* To categorize each editing site as highly constrained, moderately constrained or unconstrained, we examined the conservation of the region spanning the editing sites (S_region, 15 bp upstream and 30bp downstream of the editing site) and the more distal flanking region (F_region, 46bp before and after the S_region). We first defined sites with high conservations (average PhastCons score > 0.9) f…
** dm3 and dm6 are two versions of the Drosophila genome assembly
