# Supplementary material for: RNA editing is abundant and correlates with task performance in a social bumblebee
Source: Nat Commun. 2019 Apr 8;10:1605. doi: 10.1038/s41467-019-09543-w (PMC6453909; doi:10.1038/s41467-019-09543-w)
Supplement: Supplementary file 12 — Supplementary Data 8 [file 41467_2019_9543_MOESM12_ESM.xlsx]

## Sheet: Data 8- 14 sites correlation
Region	Position	mRNA ID	Gene description	C1	C2	C3	C4	C5	C6	C7	C8	CA1	CA2	CA3	CA4	CA5	CA6	CA7	CA8	D1	D2	D3	D4	D5	F1	F2	F3	F4	F5	F6	F7	JH1	JH2	JH3	JH4	JH5	JH6	JH7	JH8	N1	N2	N3	F40	N5	N6	N7	N8	S1	S2
Group15.5	2877069	XM_003401089.1	double-stranded RNA-specific editase Adar-like	0.35	0.43	0.5	0.31	0.43	0.49	0.38	0.43	0.59	0.55	0.47	0.46	0.49	0.38	0.53	0.53	0.38	0.35	0.4	0.46	0.39	0.33	0.4	0.45	0.42	0.37	0.4	0.5	0.54	0.6	0.54	0.54	0.55	0.42	0.63	0.36	0.44	0.45	0.54	0.55	0.47	0.41	0.51	0.43	0.44	0.44
Group11.4	6523583	XM_003399017.1	28S ribosomal protein S2, mitochondrial-like	0	0.01	0.02	0.01	0	0.04	0	0	0.03	0.02	0.01	0.04	0.01	0.02	0.02	0.01	0.01	0	0.02	0.02	0	0.01	0.01	0	0	0.01	0	0.01	0.02	0.01	0.02	0.04	0.02	0.02	0.07	0	0.01	0.02	0.02	0.02	0.01	0.01	0.04	0.01	0.01	0
Group5.1	2566760	XM_003395281.1	hypothetical protein LOC100652113 isoform 3	0.09	0.14	0.14	0.07	0.05	0.15	0.03	0.05	0.13	0.13	0.24	0.11	0.11	0.08	0.11	0.1	0.07	0.04	0.07	0.09	0.1	0.1	0.1	0.06	0.08	0.06	0.12	0.13	0.12	0.21	0.09	0.17	0.16	0.07	0.23	0.07	0.11	0.09	0.13	0.06	0.05	0.15	0.15	0.06	0.07	0.05
Group15.5	2877064	XM_003401089.1	double-stranded RNA-specific editase Adar-like	0.06	0.08	0.06	0.02	0.09	0.04	0.03	0.03	0.11	0.1	0.06	0.08	0.08	0.05	0.1	0.07	0.02	0.02	0.05	0.02	0.08	0.1	0.03	0.03	0.06	0.08	0.08	0.14	0.08	0.06	0.07	0.08	0.15	0.07	0.12	0.05	0.07	0.02	0.08	0.09	0.04	0.01	0.11	0.04	0.07	0.08
Group15.5	2877126	XM_003401089.1	double-stranded RNA-specific editase Adar-like	0.01	0.02	0.04	0.02	0.05	0.04	0.03	0.02	0.07	0.03	0.03	0.09	0.05	0.03	0.06	0.03	0	0	0.03	0.02	0.02	0.04	0.02	0.01	0.05	0	0.01	0.03	0.05	0.02	0.05	0.12	0.07	0.02	0.05	0.05	0.01	0.03	0.05	0.11	0.09	0.06	0.05	0.05	0.07	0.05
Group16.3	2744769	XM_003401834.1	hypothetical protein LOC100643547	0.34	0.45	0.41	0.27	0.41	0.42	0.44	0.26	0.38	0.45	0.49	0.44	0.53	0.42	0.5	0.49	0.39	0.42	0.43	0.39	0.38	0.42	0.33	0.49	0.41	0.41	0.43	0.44	0.44	0.47	0.48	0.56	0.38	0.45	0.5	0.41	0.43	0.45	0.54	0.49	0.42	0.47	0.4	0.36	0.34	0.38
Group2.2	2274226	XM_003393627.1	calcium-dependent secretion activator-like	0.5	0.47	0.47	0.42	0.48	0.39	0.29	0.32	0.54	0.43	0.48	0.5	0.46	0.4	0.59	0.48	0.48	0.44	0.36	0.47	0.45	0.47	0.31	0.47	0.38	0.46	0.47	0.6	0.55	0.47	0.44	0.51	0.41	0.47	0.61	0.44	0.52	0.48	0.52	0.52	0.4	0.4	0.44	0.44	0.41	0.52
Group16.3	608024	XM_003401878.1	hypothetical protein LOC100649397	0.45	0.37	0.3	0.31	0.27	0.4	0.17	0.25	0.41	0.38	0.46	0.37	0.41	0.4	0.45	0.39	0.32	0.29	0.26	0.28	0.35	0.22	0.28	0.45	0.21	0.31	0.24	0.36	0.3	0.42	0.35	0.44	0.39	0.4	0.46	0.39	0.34	0.37	0.33	0.37	0.32	0.32	0.31	0.38	0.29	0.3
GroupUn154	78335	XM_003402416.1	microtubule-actin cross-linking factor 1-like	0.19	0.2	0.14	0.15	0.19	0.1	0.13	0.18	0.07	0.06	0.07	0.12	0.13	0.1	0.17	0.15	0.24	0.17	0.09	0.15	0.15	0.14	0.19	0.15	0.14	0.09	0.11	0.07	0.14	0.07	0.11	0.07	0.09	0.19	0.12	0.11	0.14	0.16	0.14	0.08	0.11	0.15	0.1	0.14	0.18	0.06
Group17.2	239546	XM_003402039.1	sodium channel protein 60E-like	0.34	0.35	0.3	0.33	0.42	0.36	0.35	0.3	0.39	0.43	0.43	0.36	0.45	0.36	0.41	0.38	0.4	0.38	0.4	0.38	0.38	0.25	0.35	0.44	0.32	0.34	0.29	0.4	0.52	0.49	0.43	0.46	0.43	0.33	0.42	0.4	0.44	0.4	0.4	0.39	0.35	0.39	0.34	0.5	0.37	0.42
Group10.1	6435961	XM_003398309.1	potassium voltage-gated channel protein Shab-like	0.88	0.92	0.93	0.95	0.92	0.99	0.93	0.86	0.93	0.96	0.97	0.93	0.93	0.88	0.94	0.92	0.92	0.94	0.95	0.87	0.9	0.91	0.92	0.96	0.9	0.9	0.95	0.96	0.92	0.99	0.94	0.92	0.95	0.93	0.98	0.92	0.97	0.95	0.97	0.99	0.97	1	0.96	0.94	0.9	0.89
GroupUn723	731855	XM_003402824.1	neurocalcin homolog	0.39	0.41	0.39	0.42	0.4	0.44	0.26	0.38	0.46	0.48	0.5	0.44	0.44	0.46	0.47	0.41	0.45	0.41	0.44	0.39	0.35	0.36	0.39	0.46	0.39	0.42	0.48	0.37	0.47	0.48	0.44	0.46	0.41	0.4	0.47	0.44	0.41	0.44	0.43	0.48	0.43	0.43	0.43	0.41	0.39	0.37
Group17.2	237069	XM_003402039.1	sodium channel protein 60E-like	0.44	0.48	0.41	0.35	0.47	0.51	0.41	0.37	0.46	0.48	0.48	0.43	0.47	0.38	0.47	0.46	0.5	0.43	0.44	0.5	0.47	0.42	0.41	0.47	0.36	0.38	0.42	0.48	0.51	0.48	0.46	0.49	0.44	0.43	0.49	0.46	0.48	0.48	0.48	0.51	0.48	0.54	0.47	0.45	0.44	0.42
Group16.3	2744643	XM_003401834.1	hypothetical protein LOC100643547	0.09	0.14	0.04	0.07	0.05	0.08	0.05	0.04	0.12	0.07	0.12	0.05	0.1	0.08	0.11	0.09	0.06	0.07	0.05	0.04	0.07	0.04	0.05	0.05	0.04	0.07	0.04	0.15	0.04	0.07	0.03	0.1	0.06	0.03	0.15	0.05	0.07	0.05	0.1	0.12	0.03	0.06	0.07	0.13	0.05	0.06
Group16.3	607995	XM_003401878.1	hypothetical protein LOC100649397	0.07	0.07	0.02	0.08	0.04	0.09	0.04	0.07	0.06	0.07	0.11	0.06	0.09	0.08	0.1	0.08	0.06	0.07	0.04	0.04	0.05	0.05	0.05	0.07	0.04	0.03	0.03	0.05	0.11	0.09	0.09	0.14	0.04	0.06	0.09	0.06	0.06	0.07	0.08	0.08	0.03	0.07	0.07	0.06	0.04	0.04
[truncated: 14 more columns]
