# Supplementary material for: RNA editing is abundant and correlates with task performance in a social bumblebee
Source: Nat Commun. 2019 Apr 8;10:1605. doi: 10.1038/s41467-019-09543-w (PMC6453909; doi:10.1038/s41467-019-09543-w)
Supplement: Supplementary file 13 — Supplementary Data 9 [file 41467_2019_9543_MOESM13_ESM.xlsx]

## Sheet: Data 9-  13 diff. F vs. N
Region	Position	Strand	detected as HE?	chi-square and FDR	Gene no.	mRNA ID	Gene description	Codon change (AA)	Diff (avrageN-averageF)	N1 reads	N1 G/(A+G)	N2 reads	N2 G/(A+G)	N3 reads	N3 G/(A+G)	N5 reads	N5 G/(A+G)	N6 reads	N6 G/(A+G)	N7 reads	N7 G/(A+G)	N8 reads	N8 G/(A+G)	F1 reads	F1 G/(A+G)	F2 reads	F2 G/(A+G)	F3 reads	F3 G/(A+G)	F4 reads	F4 G/(A+G)	F5 reads	F5 G/(A+G)	F6 reads	F6 G/(A+G)	F7 reads	F7 G/(A+G)	F40 reads	F40 G/(A+G)	Diff in transcript abundance between N and F (adj P value)
Group8.1	1217040	-	no	4.04156e-12	NCBI_Gene:100643575	XM_003397078.1	hypothetical protein LOC100643575	SYN: GTA (V;Val) => GTG (V;Val)	0.0716071	219	0.14	244	0.16	217	0.13	225	0.08	155	0	290	0.15	305	0.13	218	0.15	224	0.06	195	0.12	207	0	169	0	124	0	200	0	208	0	N=F (P=0.69)
Group5.1	6941896	-	no	4.04156e-12	NCBI_Gene:100643929	XM_003395620.1	glucose dehydrogenase [acceptor]-like	AAC (N;Asn) => GAC (D;Asp)	0.0123214	21	0	18	0	50	0	26	0	60	0.7	54	0.2	15	0	201	0	33	0.39	76	0	78	0.54	59	0	457	0	20	0	17	0	F>N (P =0.029)
Group9.1	1129822	+	yes	0.000202511	NCBI_Gene:100651207	XM_003397380.1	leukocyte receptor cluster member 8 homolog	AGA (R;Arg) => GGA (G;Gly)	0.04625	123	0.19	195	0.15	139	0.04	176	0.1	183	0.05	146	0.05	145	0.05	104	0.03	127	0.19	119	0.02	134	0.06	146	0.01	195	0.03	137	0	178	0.01	N=F (P=0.33)
Group1.8	1578886	+	no	0.000258668	NCBI_Gene:100642393	XM_003393369.1	uncharacterized protein C21orf59-like isoform 1	ATC (I;Ile) => GTC (V;Val)	0.111786	106	0.73	125	0.72	131	0.59	121	0.74	110	0.66	149	0.63	106	0.58	128	0.52	86	0.48	112	0.71	128	0.52	90	0.57	92	0.53	88	0.51	98	0.58	N=F (P=0.88)
Group9.6	159925	+	no	0.00109989	NCBI_Gene:100651492	XM_003397944.1	retinoic acid receptor RXR-alpha-A-like isoform 2	SYN: CTA (L;Leu) => CTG (L;Leu)	0.0230357	358	0.03	389	0.06	433	0.04	383	0.03	398	0.06	343	0.08	338	0.08	339	0.04	387	0.02	425	0.03	353	0.02	333	0.03	350	0.05	242	0.04	354	0.02	N=F (P=0.19)
GroupUn981	1397928	-	no	0.00283054	NCBI_Gene:100645783	XM_003403010.1	phosphatidylinositol-binding clathrin assembly protein-like	AAG (K;Lys) => AGG (R;Arg)	-0.0457143	158	0.04	190	0.11	208	0.02	144	0.02	160	0.09	184	0.11	191	0.06	150	0.2	151	0.1	170	0.09	190	0.07	135	0.17	102	0.07	130	0.06	162	0.12	N=F (P=0.99)
Group1.8	1578895	+	no	0.0072963	NCBI_Gene:100642393	XM_003393369.1	uncharacterized protein C21orf59-like isoform 1	AGC (S;Ser) => GGC (G;Gly)	0.0832143	112	0.78	132	0.73	145	0.63	124	0.77	129	0.71	139	0.63	108	0.69	132	0.55	92	0.59	116	0.72	140	0.54	99	0.67	86	0.6	91	0.6	116	0.71	N=F (P=0.88)
Group3.4	1216999	-	no	0.00850382	NCBI_Gene:100644436	XM_003394411.1	glutamate [NMDA] receptor subunit 1-like	TAC (Y;Tyr) => TGC (C;Cys)	0.0698214	216	0.58	185	0.5	201	0.6	178	0.48	197	0.49	156	0.49	174	0.56	155	0.52	118	0.42	160	0.49	194	0.5	177	0.42	160	0.42	126	0.44	151	0.46	N=F (P=0.1)
Group17.2	237069	+	no	0.0202651	NCBI_Gene:100649642	XM_003402039.1	sodium channel protein 60E-like	ATG (M;Met) => GTG (V;Val)	0.0516071	328	0.48	364	0.48	285	0.48	243	0.48	229	0.54	259	0.47	196	0.45	305	0.42	323	0.41	264	0.47	242	0.36	221	0.38	227	0.42	179	0.48	283	0.51	N=F (P=0.83)
Group1.3	142051	+	no	0.0202651	NCBI_Gene:100648310	XM_003393100.1	nesprin-1	SYN: GTA (V;Val) => GTG (V;Val)	0.109286	53	0.58	67	0.46	85	0.44	82	0.41	73	0.23	71	0.51	100	0.41	65	0.48	102	0.29	123	0.34	62	0.05	97	0.31	84	0.36	44	0.02	63	0.75	N=F (P=0.44)
Group10.1	6425748	+	yes	0.0202651	NCBI_Gene:100646670	XM_003398309.1	potassium voltage-gated channel protein Shab-like	ACG (T;Thr) => GCG (A;Ala)	0.0853571	87	0.49	99	0.61	104	0.55	114	0.54	64	0.47	85	0.54	72	0.6	86	0.43	91	0.48	83	0.53	91	0.33	72	0.4	69	0.42	56	0.54	83	0.53	N=F (P=0.67)
Group17.2	239546	+	yes	0.0249783	NCBI_Gene:100649642	XM_003402039.1	sodium channel protein 60E-like	AAG (K;Lys) => AGG (R;Arg)	0.0553571	214	0.44	213	0.4	235	0.4	192	0.35	203	0.39	222	0.34	251	0.5	185	0.25	176	0.35	211	0.44	199	0.32	177	0.34	154	0.29	173	0.4	215	0.39	N=F (P=0.83)
Group10.1	6425707	+	yes	0.0388856	NCBI_Gene:100646670	XM_003398309.1	potassium voltage-gated channel protein Shab-like	TAC (Y;Tyr) => TGC (C;Cys)	0.0660714	85	0.32	107	0.36	120	0.34	117	0.33	75	0.31	123	0.34	91	0.16	90	0.2	114	0.24	102	0.25	118	0.25	83	0.28	77	0.18	82	0.27	97	0.27	N=F (P=0.67)
																						]"k
																						\
