# Supplementary material for: RNA editing is abundant and correlates with task performance in a social bumblebee
Source: Nat Commun. 2019 Apr 8;10:1605. doi: 10.1038/s41467-019-09543-w (PMC6453909; doi:10.1038/s41467-019-09543-w)
Supplement: Supplementary file 14 — Source Data [file 41467_2019_9543_MOESM14_ESM.xlsx]

## Sheet: Figure 1a-b
Figure 1a-b
	Editing type	Hyper-editing	Hyper-editing percentage	Mutect	Mutect- percentage
	A-to-G	1150394	0.99154	8340	0.86398
	G-to-A	7916	0.00682291	719	0.0744846
	A-to-T	941	0.000811061	208	0.0215477
	A-to-C	831	0.00071625	135	0.0139853
	G-to-C	111	9.56724e-05	125	0.0129493
	C-to-A	16	1.37906e-05	126	0.0130529

## Sheet: Figure 1c
Figure 1c
	Organism	Hyper-editing events/M mapped bases
	Human	26.4688
	Mouse	3.69541
	Drosophila	2.57202
	Bumblebee	65.1336
	C.elegans	6.36296
	Coral	97.9207
	Ant	28.6706

## Sheet: Figure 1d-e
Figure 1d
	Upstream nucleotide
		A	C	G	T
	This study: Hyper-Editing (1,150,394 sites)	0.441056	0.135811	0.0673046	0.355829
	This study: Mutect (8340 sites)	0.372422	0.138849	0.0416067	0.447122
	Fly: St Laurent et al. (2013) (3581 sites)	0.360179	0.202834	0.0775541	0.359433
Figure 1e
	Upstream nucleotide			Downstream nucleotide
	-3	-2	-1	+1	+2	+3
A	0.351	0.347	0.45	0.35	0.363	0.327
C	0.17	0.166	0.137	0.181	0.166	0.168
G	0.209	0.187	0.067	0.21	0.195	0.178
T	0.271	0.3	0.346	0.258	0.276	0.327

## Sheet: Figure 3top
Figure 3top
			Auto editing - overall editing
			#Bee	Indexes (2609 sites)	Auto-edit of ADAR site: Group15.5_2877069
			1	0.213215	0.35
			2	0.215658	0.43
			3	0.200801	0.5
			4	0.212163	0.31
			5	0.207218	0.43
			6	0.230903	0.49
			7	0.19743	0.38
			8	0.181832	0.43
			9	0.227532	0.59
			10	0.208963	0.55
			11	0.236259	0.47
			12	0.207331	0.46
			13	0.221464	0.49
			14	0.209108	0.38
			15	0.231264	0.53
			16	0.213799	0.53
			17	0.212346	0.38
			18	0.209786	0.35
			19	0.210057	0.4
			20	0.208874	0.46
			21	0.205972	0.39
			22	0.20777	0.33
			23	0.207115	0.4
			24	0.225132	0.45
			25	0.197052	0.42
			26	0.20406	0.37
			27	0.210385	0.4
			28	0.226251	0.5
			29	0.232871	0.44
			30	0.230605	0.54
			31	0.229882	0.6
			32	0.219286	0.54
			33	0.233761	0.54
			34	0.216657	0.55
			35	0.213125	0.42
			36	0.238475	0.63
			37	0.21852	0.36
			38	0.220569	0.44
			39	0.226852	0.45
			40	0.225373	0.54
			41	0.232506	0.55
			42	0.216799	0.47
			43	0.225737	0.41
			44	0.220274	0.51
			45	0.223451	0.43
			46	0.203731	0.44
			47	0.208504	0.44
			48	0.241352	0.5
			49	0.21085	0.37
			50	0.2015	0.33
			51	0.226018	0.47
			52	0.224681	0.47
			53	0.214357	0.44
			54	0.211722	0.36
			55	0.220947	0.45
			56	0.223648	0.47
			57	0.204087	0.47
			58	0.19063	0.41

## Sheet: Figure 4a
	Figure 4a
		PCA
		Nurses	PC1	PC2	PC3
		N1	-0.327875	-0.103895	-0.138687
		N2	-0.28039	-0.0638968	-0.0107973
		N3	-0.217953	0.0322635	0.0656395
		N5	-0.145396	-0.0223584	-0.0610868
		N6	0.504027	-0.435641	0.166409
		N7	-0.0233132	-0.114505	0.0761582
		N8	-0.17497	-0.0525784	0.21467
		Foragers	PC1	PC2	PC3
		F1	-0.0137918	0.19404	-0.329436
		F2	0.435348	-0.0851491	-0.0319793
		F3	-0.229565	0.0183571	0.19168
		F4	0.677356	0.0507972	-0.110013
		F5	0.0562189	0.247723	-0.243645
		F6	0.0244481	0.216146	-0.182367
		F7	0.0691575	0.453969	0.467384
		F40	-0.353301	-0.335272	-0.0739286

## Sheet: Figure 4d-e
Figure 4d-e
		Nursing-foraging - editing
		Coding sites				non-coding sites
		sample	N_F_act	indexes (149 sites)		sample	N_F_act	indexes (2468 sites)
		F1	-8	0.270848		F1	-8	0.20503
		F2	-6	0.267806		F2	-6	0.204498
		F3	-10	0.297569		F3	-10	0.221563
		F4	-11	0.255408		F4	-11	0.194417
		F5	-3	0.26595		F5	-3	0.201552
		F6	-11	0.267256		F6	-11	0.207518
		F7	-5	0.278963		F7	-5	0.223874
		F40	-5	0.290342		F40	-5	0.229729
		N1	8	0.295245		N1	8	0.217148
		N2	5	0.295069		N2	5	0.223609
		N3	5	0.295591		N3	5	0.221917
		N5	6	0.283123		N5	6	0.213941
		N6	8	0.286876		N6	8	0.223215
		N7	5	0.277218		N7	5	0.217471
		N8	3	0.274548		N8	3	0.221033

## Sheet: Figure 5
Figure 5
		colony G						colony R					RNAseq
			1578886 P3	1578895 P2	1588670 P1				1578886 P3	1578895 P2	1588670 P1
	F	35	64.1341	67.1233	19.4548		F	2	77.3784	65.9708	18.4438		Region	Group1.8	Group1.8	Group1.8
		62	65	66.4422	22.7331			15	60.6168	65.3846	22.3724		Position	1578886	1578895	1588670
		64	60.6061	60.8696	18.4834			34B	61.3861	66.2687	26.4666		N: AVERAGE	0.664286	0.705714	0.282857
		88	56.9989	59.8291	17.7419			37	67.3516	70.472	22.5333		N: STDEV	0.0670465	0.0605137	0.0782548
		89	75.9414	77.5244	40.5343			average	66.6833	67.024	22.454		F: AVERAGE	0.5525	0.6225	0.24125
		90	58.0087	58.7177	18.6275			STErr	3.86969	1.16391	1.63797		F: STDEV	0.0712641	0.0692305	0.0405101
		10	63.2479	65.7272	22.3916			17	62.2905	66.5424	19.4704
		18	58.5973	58.287	18.399		N	32	62.0809	65.9929	22.9404		N1.reads	106	112	58
		41	67.1875	72.808	31.6327			34	61.1765	62.928	18.1462		N1	0.73	0.78	0.4
		average	63.3024	65.2587	23.3331			76	55.3582	61.029	20.9231		N2.reads	125	132	84
		STErr	1.95641	2.21319	2.58822			average	60.2265	64.1231	20.37		N2	0.72	0.73	0.29
	N	4	55.9284	57.4857	18.4923			STErr	1.64068	1.30227	1.02744		N3.reads	131	145	102
		7	59.8039	61.5385	21.8377								N3	0.59	0.63	0.32
		10	58.4485	58.7284	25.3378								N5.reads	121	124	60
		16	58.805	58.0882	23.4508								N5	0.74	0.77	0.27
		51	60.262	61.0503	21.9265								N6.reads	110	129	77
		61	55.5925	56.9248	18.6131								N6	0.66	0.71	0.19
		97	62.2997	68.8093									N7.reads	149	139	96
		14	53.2571	55.0523	15.875								N7	0.63	0.63	0.18
		17	59.8684	59.9338	18.0539								N8.reads	106	108	93
		average	58.2517	59.7346	20.4484								N8	0.58	0.69	0.33
		STErr	0.936977	1.32274	1.12504								F1.reads	128	132	73
													F1	0.52	0.55	0.3
													F2.reads	86	92	63
													F2	0.48	0.59	0.22
													F3.reads	112	116	70
													F3	0.71	0.72	0.23
													F4.reads	128	140	71
													F4	0.52	0.54	0.25
													F5.reads	90	99	86
													F5	0.57	0.67	0.26
													F6.reads	92	86	66
													F6	0.53	0.6	0.17
													F7.reads	88	91	65
													F7	0.51	0.6	0.22
													F40.reads	98	116	67
													F40	0.58	0.71	0.28

## Sheet: Figure 6
Figure 6
		6A:		Abdomen	Thorax	HeadCup	Brain		6D:		Foragers	Nurses
			dCTav	-0.475296	-1.88788	-1.5189	-4.9226			dCTav	0.428418	0.425851
			ddCTav	0	-1.41259	-1.0436	-4.44731			ddCTav	0.00256699	0
			RQ	1.42195	3.86368	2.95044	31.3733			RQ	1.00603	1
			StErrddCT	0.136874	0.183518	0.157521	0.161433			StErrddCT	0.0430004	0.0598639
			SE+	0.0995199	0.361119	0.237817	2.58295			N	10	12
			SE-	0.0905122	0.317984	0.213218	2.30951
		6B:		Q absence		Q presence			6E:		Foragers	Nurses	Callows
				undeveloped ovaries	developed ovaries	undeveloped ovaries				dCTav	1.73228	1.64365	1.90464
			dCTav	1.98801	2.09687	2.07494				ddCTav	-0.0886253	0	-0.260986
			ddCTav	0	-0.108864	-0.0869333				RQ	1.06336	1	1.1983
			RQ	1	1.07838	1.06211				StErrddCT	0.0486168	0.0475194	0.0653017
			StErrddCT	0.0870274	0.1342	0.0451659				SE+	0.0364442	0.0334864	0.0554856
			SE+	0.0621793	0.105124	0.033777				SE-	0.0352366	0.0324014	0.0530301
			SE-	0.0585394	0.0957868	0.032736				N	17	14	26
		6C:
				α	β	γ
			dominance rank:	1	2	3
			dCTav	2.11881	1.93685	2.09335
			ddCTav	-0.18196	0	-0.1565
			RQ	1.13442	1	1.11458
			StErrddCT	0.0969877	0.106198	0.0762284
			SE+	0.0788856	0.076388	0.0604752
			SE-	0.0737567	0.0709669	0.0573628
			N	10	10	16

## Sheet: Supplementary Figure 2
Figure S2
						Region len	no. sites
		Average				128.317	22.1528
		stdev				118.798	29.0634				Distribution of no. of editing-sites at hyper-editing regions							Distribution of hyper-editing regions length
			chr	start	end	len	no. sites	strand
			Group1.1	30374	30567	193	23	+					Bin	Frequency					Bin	Frequency
			Group1.1	31446	31615	169	25	+					0-10	16827					0-50	3736
			Group1.1	39863	39932	69	13	+					11-20	18937					51-100	26857
			Group1.1	44973	45066	93	13	-					21-30	7334					101-150	9460
			Group1.1	45497	45537	40	6	-					31-40	3268					151-200	5415
			Group1.1	46092	46195	103	12	+					41-50	1730					201-250	2275
			Group1.1	48877	48969	92	7	+					51-60	1072					251-300	1339
			Group1.1	49183	49265	82	7	+					61-70	676					>301	2848
			Group1.1	49586	49635	49	6	+					71-80	456						51930
			Group1.1	49796	49876	80	6	+					81-90	313
			Group1.1	50736	50785	49	5	-					91-100	232
			Group1.1	50737	50812	75	8	+					101-150	611
			Group1.1	50876	50984	108	14	+					151-200	249
			Group1.1	50917	51008	91	12	-					>201	225
			Group1.1	52848	52995	147	16	+						51930
			Group1.1	52933	53008	75	6	-
			Group1.1	54313	54340	27	5	+
			Group1.1	54412	54478	66	16	+
			Group1.1	54570	54690	120	31	+
			Group1.1	55110	55350	240	34	+
			Group1.1	60025	60139	114	22	-
			Group1.1	60391	60456	65	9	-
			Group1.1	65098	65174	76	9	-
			Group1.1	67669	67792	123	12	-
			Group1.1	67777	68150	373	108	+
			Group1.1	67820	68116	296	76	-
			Group1.1	68166	68401	235	60	-
			Group1.1	68197	68410	213	47	+
			Group1.1	68617	69018	401	74	+
			Group1.1	68700	68791	91	16	-
			Group1.1	69440	69573	133	28	-
			Group1.1	69707	69938	231	30	+
			Group1.1	69974	70066	92	12	+
			Group1.1	70104	70199	95	23	+
			Group1.1	70314	70406	92	12	+
			Group1.1	70554	70617	63	12	+
			Group1.1	71094	71204	110	21	+
			Group1.1	71129	71267	138	22	-
			Group1.1	71394	71576	182	16	-
			Group1.1	71466	71592	126	30	+
			Group1.1	72549	72891	342	50	-
			Group1.1	72935	73008	73	8	-
			Group1.1	74507	74687	180	29	-
			Group1.1	75136	75247	111	12	-
			Group1.1	75372	75448	76	10	+
			Group1.1	75405	75479	74	9	-
			Group1.1	75507	75636	129	18	+
			Group1.1	75959	76035	76	9	+
			Group1.1	75975	76147	172	25	-
			Group1.1	76063	76150	87	15	+
			Group1.1	76331	76897	566	130	+
			Group1.1	76377	76991	614	172	-
			Group1.1	77126	77181	55	6	+
			Group1.1	77456	77552	96	17	-
			Group1.1	77493	77591	98	6	+
			Group1.1	77889	77982	93	24	+
			Group1.1	78296	78317	21	5	+
			Group1.1	78344	78492	148	16	+
			Group1.1	78539	78620	81	6	-
			Group1.1	78746	78814	68	9	-
			Group1.1	78858	78954	96	13	+
			Group1.1	79242	79375	133	24	-
			Group1.1	79298	80285	987	197	+
			Group1.1	79397	80116	719	183	-
			Group1.1	80208	80297	89	18	-
			Group1.1	81376	81470	94	13	-
			Group1.1	82090	82175	85	19	-
			Group1.1	82222	82275	53	5	+
			Group1.1	82462	82616	154	22	-
			Group1.1	82712	82929	217	43	-
			Group1.1	83409	83488	79	15	-
			Group1.1	84018	84057	39	7	+
			Group1.1	85495	85576	81	12	+
			Group1.1	87846	87905	59	7	+
			Group1.1	89542	89620	78	12	+
			Group1.1	90988	91118	130	9	-
			Group1.1	91873	92002	129	21	-
			Group1.1	97040	97115	75	9	+
			Group1.1	97314	97411	97	16	+
			Group1.1	97409	97491	82	10	-
			Group1.1	97452	97505	53	11	+
			Group1.1	97578	97672	94	14	+
			Group1.1	98144	98220	76	9	+
			Group1.1	98363	98444	81	11	+
			Group1.1	98837	99012	175	38	+
			Group1.1	99844	99933	89	13	+
			Group1.1	100022	100105	83	17	+
			Group1.1	100023	100201	178	31	-
			Group1.1	100130	100216	86	8	+
			Group1.1	101757	101889	132	16	-
			Group1.1	102027	102082	55	6	-
			Group1.1	102454	102545	91	8	-
			Group1.1	102659	102859	200	34	+
			Group1.1	102734	103161	427	64	-
			Group1.1	102935	103216	281	57	+
			Group1.1	103255	103407	152	17	-
			Group1.1	103302	103412	110	22	+
			Group1.1	103552	103696	144	32	+
			Group1.1	103569	103738	169	28	-
			Group1.1	103913	104228	315	45	+
			Group1.1	104090	104329	239	36	-
			Group1.1	104497	104553	56	8	+
			Group1.1	104593	104659	66	11	-
			Group1.1	104616	104741	125	26	+
			Group1.1	105977	106021	44	5	+
			Group1.1	106195	106261	66	7	-
			Group1.1	106341	106418	77	12	+
			Group1.1	106474	106673	199	24	+
			Group1.1	108706	108821	115	21	-
			Group1.1	111904	111961	57	7	-
			Group1.1	112167	112271	104	14	-
			Group1.1	120086	120222	136	13	-
			Group1.1	121315	121692	377	71	-
			Group1.1	121388	121484	96	17	+
			Group1.1	121518	122005	487	98	+
			Group1.1	121730	121862	132	12	-
			Group1.1	122170	122435	265	41	-
			Group1.1	122229	122281	52	5	+
			Group1.1	122391	122747	356	55	+
			Group1.1	122623	122716	93	6	-
			Group1.1	122772	122893	121	15	+
			Group1.1	123202	123353	151	28	+
			Group1.1	123489	123619	130	24	+
			Group1.1	123498	123642	144	23	-
			Group1.1	124014	124106	92	18	-
			Group1.1	124273	124360	87	5	-
			Group1.1	124396	124478	82	8	-
			Group1.1	124750	124913	163	27	-
			Group1.1	124971	125080	109	24	-
			Group1.1	125588	125682	94	9	+
			Group1.1	126177	126250	73	8	+
			Group1.1	126307	126494	187	21	-
			Group1.1	127074	127329	255	55	-
			Group1.1	127159	127258	99	13	+
			Group1.1	127391	127458	67	7	+
			Group1.1	127546	127610	64	9	-
			Group1.1	128436	128531	95	14	-
			Group1.1	128677	128734	57	6	-
			Group1.1	131556	131655	99	12	+
			Group1.1	131689	131784	95	11	+
			Group1.1	141459	141545	86	9	+
			Group1.1	144137	144273	136	13	-
			Group1.1	146446	146590	144	23	+
			Group1.1	155536	155651	115	17	+
			Group1.1	172672	172765	93	11	+
			Group1.1	175858	175913	55	16	+
			Group1.1	176166	176231	65	8	+
			Group1.1	176457	176497	40	6	-
			Group1.1	236845	236941	96	14	-
			Group1.1	237033	237220	187	21	-
			Group1.1	237475	237560	85	8	-
			Group1.1	238500	238580	80	13	-
			Group1.1	238837	238895	58	5	-
			Group1.1	386293	386386	93	17	-
			Group1.1	387222	387288	66	12	-
			Group1.1	387360	387432	72	8	-
			Group1.1	387462	387555	93	8	-
			Group1.1	387852	387931	79	12	-
			Group1.1	389694	389850	156	14	-
			Group1.1	390139	390223	84	12	-
			Group1.1	434576	434711	135	26	-
			Group1.1	434741	434814	73	8	-
			Group1.1	434759	435012	253	61	+
			Group1.1	434876	435705	829	214	-
			Group1.1	435044	435555	511	121	+
			Group1.1	435586	435718	132	27	+
			Group1.1	435938	436062	124	26	+
			Group1.1	462410	462555	145	22	+
			Group1.1	463216	463349	133	18	+
			Group1.1	463280	463459	179	22	-
			Group1.1	464766	464818	52	11	+
			Group1.1	465246	465361	115	13	-
			Group1.1	465254	465345	91	15	+
			Group1.1	465724	465790	66	11	+
			Group1.1	465823	465905	82	16	+
			Group1.1	465940	466117	177	37	+
			Group1.1	467154	467283	129	17	-
			Group1.1	467356	467636	280	55	+
			Group1.1	467383	467579	196	40	-
			Group1.1	467701	468188	487	97	+
			Group1.1	467904	468236	332	51	-
			Group1.1	468366	468528	162	19	-
			Group1.1	468456	468548	92	9	+
			Group1.1	468610	468791	181	40	-
			Group1.1	468698	469029	331	58	+
			Group1.1	469016	469084	68	9	-
			Group1.1	469126	469306	180	23	+
			Group1.1	469266	469432	166	25	-
			Group1.1	469342	469468	126	25	+
			Group1.1	469527	469655	128	28	+
			Group1.1	469677	469874	197	48	+
			Group1.1	469996	470181	185	27	+
			Group1.1	470774	470847	73	8	+
			Group1.1	472950	473021	71	11	-
			Group1.1	473395	473487	92	14	-
			Group1.1	473861	473893	32	6	+
			Group1.1	473973	474055	82	17	-
			Group1.1	476013	476090	77	7	-
			Group1.1	476551	476669	118	18	-
			Group1.1	477734	477822	88	18	-
			Group1.1	477900	478013	113	25	-
			Group1.1	478298	478374	76	16	-
			Group1.1	478521	478608	87	15	-
			Group1.1	479174	479245	71	7	+
			Group1.1	479365	479411	46	6	+
			Group1.1	480210	480289	79	16	+
			Group1.1	480479	480573	94	15	-
			Group1.1	481373	481445	72	5	+
			Group1.1	485028	485118	90	14	+
			Group1.1	485378	485462	84	8	+
			Group1.1	485697	485774	77	8	-
			Group1.1	485851	485946	95	17	-
			Group1.1	486155	486326	171	39	+
			Group1.1	486489	486579	90	6	-
			Group1.1	486725	486818	93	17	-
			Group1.1	486848	486947	99	18	-
			Group1.1	486887	486949	62	11	+
			Group1.1	487056	487138	82	17	-
			Group1.1	487834	488312	478	130	-
			Group1.1	488411	488924	513	120	-
			Group1.1	489126	489355	229	37	-
			Group1.1	489374	489427	53	9	+
			Group1.1	489452	489517	65	11	-
			Group1.1	489995	490148	153	15	-
			Group1.1	490090	490223	133	24	+
			Group1.1	490743	490830	87	10	+
			Group1.1	494147	494206	59	8	-
			Group1.1	495549	495648	99	18	+
			Group1.1	497144	497609	465	106	-
			Group1.1	497328	497589	261	64	+
			Group1.1	497807	497870	63	6	-
			Group1.1	497830	497885	55	7	+
			Group1.1	497966	498324	358	64	-
			Group1.1	498383	498467	84	8	+
			Group1.1	498517	498909	392	65	-
			Group1.1	498673	498867	194	41	+
			Group1.1	499047	499131	84	15	+
			Group1.1	499831	500017	186	22	-
			Group1.1	500080	500375	295	61	-
			Group1.1	500889	500975	86	12	-
			Group1.1	500920	501003	83	22	+
			Group1.1	502676	502758	82	7	-
			Group1.1	503798	503843	45	8	+
			Group1.1	503866	503942	76	14	+
			Group1.1	504056	504142	86	18	-
			Group1.1	504320	504402	82	7	+
			Group1.1	504562	504605	43	6	-
			Group1.1	504757	504880	123	38	-
			Group1.1	504921	505021	100	18	-
			Group1.1	505273	505458	185	54	-
			Group1.1	506140	506190	50	8	-
			Group1.1	506293	506579	286	64	-
			Group1.1	506649	506739	90	20	-
			Group1.1	507047	507212	165	17	-
			Group1.1	507300	507615	315	49	-
			Group1.1	508055	508150	95	18	-
			Group1.1	509147	509206	59	8	+
			Group1.1	509352	509467	115	22	-
			Group1.1	515239	515293	54	12	+
			Group1.1	520419	520492	73	8	-
			Group1.1	520528	520686	158	20	-
			Group1.1	523719	523880	161	24	-
			Group1.1	523841	523923	82	16	+
			Group1.1	524241	524324	83	15	+
			Group1.1	524600	524628	28	6	-
			Group1.1	531876	531975	99	22	-
			Group1.1	535000	535165	165	13	-
			Group1.1	535790	535862	72	7	+
			Group1.1	535990	536142	152	19	-
			Group1.1	537813	537880	67	10	-
			Group1.1	539473	539724	251	23	-
			Group1.1	539594	539690	96	17	+
			Group1.1	539718	539807	89	19	+
			Group1.1	539903	540028	125	21	-
			Group1.1	541065	541132	67	14	-
			Group1.1	542801	542894	93	19	-
			Group1.1	544334	544471	137	34	+
			Group1.1	544343	544399	56	6	-
			Group1.1	544432	544520	88	12	-
			Group1.1	544544	544612	68	16	-
			Group1.1	544588	544936	348	54	+
			Group1.1	544710	544898	188	45	-
			Group1.1	548729	548813	84	10	+
			Group1.1	551192	551486	294	46	+
			Group1.1	551619	551865	246	45	+
			Group1.1	560148	560240	92	21	+
			Group1.1	560815	560888	73	17	-
			Group1.1	561462	561541	79	11	-
			Group1.1	561701	561879	178	23	+
			Group1.1	561850	561955	105	15	-
			Group1.1	561933	562021	88	7	+
			Group1.1	562003	562144	141	32	-
			Group1.1	562144	562209	65	7	+
			Group1.1	562179	562229	50	12	-
			Group1.1	562646	562812	166	32	-
			Group1.1	562660	562724	64	7	+
			Group1.1	562762	562848	86	10	+
			Group1.1	562838	562999	161	24	-
			Group1.1	566037	566261	224	59	-
			Group1.1	566186	566237	51	6	+
			Group1.1	568145	568208	63	7	-
			Group1.1	569370	569555	185	24	+
			Group1.1	569686	569752	66	10	-
			Group1.1	569852	569951	99	16	+
			Group1.1	570529	571003	474	134	-
			Group1.1	570530	570840	310	87	+
			Group1.1	571010	571063	53	13	+
			Group1.1	571114	571179	65	7	+
			Group1.1	577714	577763	49	10	-
			Group1.1	577922	578139	217	38	+
			Group1.1	578219	578410	191	42	-
			Group1.1	578249	578438	189	64	+
			Group1.1	581281	581336	55	6	-
			Group1.1	581683	581771	88	17	+
			Group1.1	581688	581747	59	8	-
			Group1.1	581864	582037	173	20	-
			Group1.1	582177	582262	85	15	-
			Group1.1	584267	584422	155	25	+
			Group1.1	584306	584366	60	13	-
			Group1.1	584746	584806	60	7	+
			Group1.1	585507	585686	179	27	+
			Group1.1	586740	586869	129	18	-
			Group1.1	586835	586960	125	10	+
			Group1.1	587900	587963	63	10	+
			Group1.1	587957	588074	117	23	-
			Group1.1	591345	591422	77	15	-
			Group1.1	591464	591533	69	13	-
			Group1.1	593220	593269	49	15	+
			Group1.1	593889	594042	153	19	-
			Group1.1	594125	594214	89	13	+
			Group1.1	594209	594304	95	6	-
			Group1.1	594504	594602	98	20	+
			Group1.1	594852	594945	93	21	-
			Group1.1	603641	603697	56	6	-
			Group1.1	605074	605138	64	7	+
			Group1.1	606295	606373	78	8	-
			Group1.1	608447	608613	166	27	+
			Group1.1	608853	608932	79	8	-
			Group1.1	609776	609918	142	23	-
			Group1.1	612475	612606	131	10	+
			Group1.1	613027	613138	111	10	-
			Group1.1	613061	613134	73	11	+
			Group1.1	614364	614442	78	15	-
			Group1.1	615197	615293	96	10	+
			Group1.1	615460	615548	88	12	-
			Group1.1	615801	615936	135	17	-
			Group1.1	616645	616741	96	13	-
			Group1.1	616690	616749	59	5	+
			Group1.1	617307	617388	81	16	-
			Group1.1	620945	621023	78	6	-
			Group1.1	620963	621053	90	19	+
			Group1.1	621277	621328	51	8	+
			Group1.1	621354	621377	23	5	+
			Group1.1	621929	622027	98	9	+
			Group1.1	622270	622796	526	119	+
			Group1.1	622280	622544	264	66	-
			Group1.1	622633	622754	121	13	-
			Group1.1	623807	623880	73	13	-
			Group1.1	623923	624106	183	30	-
			Group1.1	624944	624995	51	7	+
			Group1.1	626171	626224	53	7	-
			Group1.1	630435	630519	84	13	+
			Group1.1	631680	631813	133	12	+
			Group1.1	633161	633235	74	12	+
			Group1.1	636175	636253	78	10	+
			Group1.1	637841	637935	94	16	-
			Group1.1	651094	651166	72	16	+
			Group1.1	653087	653190	103	15	+
			Group1.1	653648	653688	40	5	+
			Group1.1	654198	654365	167	25	-
			Group1.1	654668	654759	91	17	+
			Group1.1	656658	656789	131	13	+
			Group1.1	656882	657019	137	25	+
			Group1.1	659460	659529	69	10	-
			Group1.1	659602	659695	93	17	-
			Group1.1	660189	660271	82	14	-
			Group1.1	660303	660375	72	8	-
			Group1.1	661357	661425	68	12	-
			Group1.1	662070	662217	147	26	-
			Group1.1	663339	663390	51	10	-
			Group1.1	663422	663630	208	36	-
			Group1.1	665325	665463	138	17	+
			Group1.1	665672	665757	85	8	-
			Group1.1	665703	665754	51	8	+
			Group1.1	665784	665868	84	10	+
			Group1.1	666045	666169	124	18	+
			Group1.1	666247	666332	85	6	+
			Group1.1	667857	667957	100	6	-
			Group1.1	667921	668012	91	21	+
			Group1.1	670991	671065	74	5	-
			Group1.1	685274	685359	85	17	-
			Group1.1	687260	687316	56	5	-
			Group1.1	694256	694339	83	15	+
			Group1.1	696763	696847	84	10	+
			Group1.1	699062	699091	29	11	+
			Group1.1	699594	699768	174	19	+
			Group1.1	703595	703646	51	7	+
			Group1.1	727311	727397	86	17	-
			Group1.1	743159	743245	86	9	+
			Group1.1	744045	744153	108	12	+
			Group1.1	771295	771339	44	7	+
			Group1.1	779828	779978	150	12	+
			Group1.1	780431	780507	76	7	-
			Group1.10	9477	9575	98	9	+
			Group1.10	9649	9712	63	11	+
			Group1.10	29740	29817	77	12	+
			Group1.10	47348	47423	75	6	+
			Group1.10	328519	328574	55	8	+
			Group1.10	328696	328771	75	10	+
			Group1.10	330178	330254	76	7	-
			Group1.10	330343	330426	83	8	-
			Group1.10	332293	332423	130	16	-
			Group1.10	402680	402774	94	31	-
			Group1.10	594291	594338	47	11	+
			Group1.10	596777	596885	108	19	+
			Group1.10	597403	597487	84	5	-
			Group1.10	598153	598237	84	11	+
			Group1.10	598335	598491	156	29	+
			Group1.10	598357	598842	485	58	-
			Group1.10	598521	598594	73	8	+
			Group1.10	598657	598778	121	16	+
			Group1.10	598892	598952	60	7	-
			Group1.10	599260	599370	110	13	-
			Group1.10	599776	599839	63	11	-
			Group1.10	599935	600008	73	11	+
			Group1.10	600035	600296	261	39	-
			Group1.10	600163	600373	210	23	+
			Group1.10	600400	600494	94	16	+
			Group1.10	600463	600514	51	7	-
			Group1.10	600702	600736	34	7	-
			Group1.10	601627	601868	241	61	+
			Group1.10	601661	601769	108	21	-
			Group1.10	601851	601982	131	40	-
			Group1.10	601941	602033	92	19	+
			Group1.10	608776	608868	92	12	-
			Group1.10	609189	609268	79	6	+
			Group1.10	609327	609412	85	11	+
			Group1.10	612256	612340	84	12	+
			Group1.10	612515	612608	93	10	+
			Group1.10	614206	614279	73	23	-
			Group1.10	614371	614465	94	19	-
			Group1.10	614923	615009	86	19	+
			Group1.10	617407	617489	82	13	+
			Group1.10	618910	618980	70	10	-
			Group1.10	618980	619131	151	18	+
			Group1.10	619086	619129	43	5	-
			Group1.10	629852	629898	46	6	+
			Group1.2	45117	45207	90	29	-
			Group1.2	45333	45454	121	26	-
			Group1.2	45484	45607	123	26	-
			Group1.2	45803	45892	89	8	-
			Group1.2	45930	46012	82	13	+
			Group1.2	46694	46752	58	10	-
			Group1.2	47549	47633	84	8	-
			Group1.2	50370	50419	49	5	-
			Group1.2	53530	53613	83	10	+
			Group1.2	53813	53907	94	12	+
			Group1.2	55203	55326	123	20	-
			Group1.2	56416	56481	65	10	-
			Group1.2	66666	66800	134	19	-
			Group1.2	66755	66774	19	6	+
			Group1.2	66854	66991	137	40	-
			Group1.2	67057	67107	50	5	-
			Group1.2	67532	67621	89	12	-
			Group1.2	67602	67703	101	13	+
			Group1.2	67678	67815	137	15	-
			Group1.2	68626	68690	64	12	-
			Group1.2	68766	68803	37	7	-
			Group1.2	69934	69992	58	9	+
			Group1.2	70045	70125	80	14	+
			Group1.2	75464	75500	36	5	-
			Group1.2	77831	77942	111	16	-
			Group1.2	78863	79046	183	20	+
			Group1.2	80397	80479	82	12	-
			Group1.2	80669	80745	76	11	+
			Group1.2	82218	82371	153	17	-
			Group1.2	83778	83922	144	16	+
			Group1.2	83995	84514	519	86	+
			Group1.2	84826	84994	168	19	+
			Group1.2	85039	85132	93	7	+
			Group1.2	85205	85270	65	6	+
			Group1.2	86142	86222	80	11	+
			Group1.2	88923	89014	91	17	+
			Group1.2	89068	89107	39	5	-
			Group1.2	89835	90161	326	48	-
			Group1.2	90191	90331	140	27	-
			Group1.2	90509	90601	92	13	-
			Group1.2	90866	90961	95	12	-
			Group1.2	91267	91530	263	57	-
			Group1.2	91590	91667	77	17	-
			Group1.2	92837	92979	142	25	-
			Group1.2	93531	93615	84	10	-
			Group1.2	93742	93822	80	8	-
			Group1.2	93889	93954	65	6	-
			Group1.2	147759	147882	123	14	+
			Group1.2	153626	153760	134	25	+
			Group1.2	154046	154129	83	10	+
			Group1.2	154443	154489	46	6	+
			Group1.2	155118	155247	129	23	+
			Group1.2	156894	156963	69	11	-
			Group1.2	157398	157467	69	14	-
			Group1.2	157603	157666	63	7	-
			Group1.2	161792	161871	79	18	-
			Group1.2	166292	166372	80	14	+
			Group1.2	167363	167431	68	5	+
			Group1.2	173667	173732	65	7	-
			Group1.2	174017	174131	114	13	-
			Group1.2	174409	174645	236	24	-
			Group1.2	174895	175149	254	34	-
			Group1.2	180340	180426	86	10	+
			Group1.2	182734	182911	177	26	-
			Group1.2	182950	183139	189	44	+
			Group1.2	183475	183587	112	19	+
			Group1.2	213552	213637	85	8	+
			Group1.2	213553	213636	83	5	-
			Group1.2	214343	214426	83	8	+
			Group1.2	214543	214629	86	9	+
			Group1.2	253318	253413	95	18	+
			Group1.2	253458	253547	89	7	-
			Group1.2	285406	285455	49	7	+
			Group1.3	9829	9925	96	20	-
			Group1.3	13215	13337	122	15	+
			Group1.3	21697	21739	42	5	-
			Group1.3	25415	25488	73	7	-
			Group1.3	39832	39900	68	10	-
			Group1.3	39996	40070	74	13	-
			Group1.3	40130	40220	90	10	-
			Group1.3	40849	40956	107	17	-
			Group1.3	40886	40971	85	11	+
			Group1.3	41099	41351	252	52	+
			Group1.3	41110	41426	316	78	-
			Group1.3	41392	41524	132	20	+
			Group1.3	41538	41684	146	25	-
			Group1.3	41833	41976	143	33	+
			Group1.3	41985	42150	165	30	-
			Group1.3	42019	42114	95	18	+
			Group1.3	42600	42660	60	10	-
			Group1.3	42744	42807	63	9	-
			Group1.3	43154	43232	78	11	-
			Group1.3	43282	43355	73	6	-
			Group1.3	43786	43877	91	11	-
			Group1.3	44129	44197	68	8	-
			Group1.3	45218	45375	157	25	-
			Group1.3	45710	45794	84	5	+
			Group1.3	49408	49485	77	10	-
			Group1.3	49789	49865	76	14	-
			Group1.3	50561	50633	72	10	-
			Group1.3	53240	53289	49	7	+
			Group1.3	53296	53558	262	43	-
			Group1.3	53358	53548	190	25	+
			Group1.3	53602	53702	100	11	-
			Group1.3	55499	55566	67	10	+
			Group1.3	55667	55750	83	10	-
			Group1.3	55680	55751	71	14	+
			Group1.3	55890	55963	73	16	-
			Group1.3	55940	56043	103	10	+
			Group1.3	57340	57392	52	6	-
			Group1.3	72754	72872	118	27	-
			Group1.3	72845	72933	88	13	+
			Group1.3	72895	73041	146	32	-
			Group1.3	73023	73124	101	21	+
			Group1.3	73079	73177	98	17	-
			Group1.3	73210	73309	99	16	-
			Group1.3	117297	117354	57	9	+
			Group1.3	122640	122726	86	16	-
			Group1.3	122889	122986	97	13	+
			Group1.3	143285	143385	100	10	+
			Group1.3	186498	186577	79	12	+
			Group1.3	186610	186695	85	15	+
			Group1.3	190233	190609	376	57	+
			Group1.3	190634	190793	159	23	+
			Group1.3	190771	190828	57	6	-
			Group1.3	190832	190910	78	5	+
			Group1.3	190957	191038	81	8	+
			Group1.3	190996	191132	136	15	-
			Group1.3	196632	196659	27	5	+
			Group1.3	196787	196828	41	5	+
			Group1.3	197191	197258	67	14	+
			Group1.3	198554	198764	210	26	+
			Group1.3	198831	199154	323	60	+
			Group1.3	199189	199340	151	21	+
			Group1.3	199532	199638	106	14	+
			Group1.3	199675	199728	53	9	+
			Group1.3	199759	199888	129	17	-
			Group1.3	199871	199937	66	9	+
			Group1.3	201105	201192	87	9	+
			Group1.3	206379	206465	86	12	-
			Group1.3	206492	206545	53	7	-
			Group1.3	206777	206856	79	12	-
			Group1.3	212349	212536	187	41	+
			Group1.3	447966	448055	89	9	-
			Group1.3	584630	584684	54	6	-
			Group1.3	585194	585332	138	21	-
			Group1.3	586853	587056	203	28	-
			Group1.3	588023	588150	127	18	-
			Group1.3	588796	588848	52	13	+
			Group1.3	589095	589146	51	16	-
			Group1.3	589491	589739	248	47	+
			Group1.3	589528	589657	129	25	-
			Group1.3	590013	590132	119	24	+
			Group1.3	590404	590454	50	6	-
			Group1.3	590457	590582	125	16	+
			Group1.3	590573	590635	62	9	-
			Group1.3	590643	590709	66	13	+
			Group1.3	590723	591022	299	79	-
			Group1.3	590784	590910	126	31	+
			Group1.3	591148	591341	193	50	+
			Group1.3	591196	591555	359	73	-
			Group1.3	591783	591868	85	16	-
			Group1.3	592371	592646	275	64	-
			Group1.3	592392	592545	153	44	+
			Group1.3	592586	592835	249	26	+
			Group1.3	592843	592976	133	18	-
			Group1.3	592972	593110	138	21	+
			Group1.3	593990	594085	95	9	-
			Group1.3	594146	594188	42	6	-
			Group1.3	594434	594665	231	41	+
			Group1.3	595221	595301	80	16	+
			Group1.3	595456	595549	93	16	+
			Group1.3	596117	596196	79	10	-
			Group1.3	596389	596439	50	5	+
			Group1.3	596661	596743	82	13	-
			Group1.3	597140	597221	81	12	-
			Group1.3	597436	597527	91	19	+
			Group1.3	597539	597614	75	8	-
			Group1.3	597659	597750	91	20	-
			Group1.3	598184	598261	77	9	-
			Group1.3	598681	598767	86	14	-
			Group1.3	599234	599390	156	16	+
			Group1.3	599421	599468	47	7	+
			Group1.3	611741	611910	169	27	+
			Group1.3	614896	614985	89	17	+
			Group1.3	615686	615763	77	11	+
			Group1.3	616923	617002	79	15	+
			Group1.3	617738	617830	92	10	+
			Group1.3	618151	618190	39	6	+
			Group1.3	618426	618481	55	7	+
			Group1.3	618774	618904	130	23	+
			Group1.3	619047	619159	112	15	+
			Group1.3	619379	619518	139	14	+
			Group1.3	619611	619659	48	6	+
			Group1.3	619884	620005	121	12	-
			Group1.3	622460	622531	71	14	+
			Group1.3	739407	739539	132	12	+
			Group1.3	739736	739840	104	20	+
			Group1.3	893854	893945	91	11	-
			Group1.3	1072693	1072747	54	6	-
			Group1.3	1077367	1077454	87	13	-
			Group1.3	1077524	1077614	90	16	-
			Group1.3	1084175	1084242	67	6	+
			Group1.3	1085078	1085161	83	16	-
			Group1.3	1085964	1086052	88	21	-
			Group1.3	1086260	1086312	52	11	+
			Group1.3	1086303	1086506	203	48	-
			Group1.3	1086526	1086919	393	72	+
			Group1.3	1087740	1087877	137	19	+
			Group1.3	1087878	1087997	119	24	-
			Group1.3	1088286	1088377	91	18	-
			Group1.3	1088386	1088456	70	17	+
			Group1.3	1089081	1089174	93	5	-
			Group1.3	1089129	1089183	54	10	+
			Group1.3	1140454	1140541	87	20	-
			Group1.3	1314395	1314437	42	8	+
			Group1.3	1333814	1333941	127	25	-
			Group1.3	1336058	1336142	84	7	-
			Group1.3	1341892	1341945	53	8	-
			Group1.3	1342187	1342292	105	16	-
			Group1.3	1342496	1342613	117	10	-
			Group1.3	1342794	1343187	393	55	-
			Group1.3	1343299	1343584	285	45	-
			Group1.3	1343628	1343713	85	11	-
			Group1.3	1343884	1343967	83	13	-
			Group1.3	1344133	1344288	155	14	-
			Group1.3	1344375	1344427	52	9	+
			Group1.3	1344469	1344562	93	10	-
			Group1.3	1344486	1344544	58	8	+
			Group1.3	1344630	1344723	93	12	-
			Group1.3	1344821	1344899	78	10	-
			Group1.3	1345149	1345339	190	32	+
			Group1.3	1345267	1345325	58	11	-
			Group1.3	1345419	1345585	166	40	-
			Group1.3	1345605	1345720	115	13	+
			Group1.3	1345774	1345855	81	17	+
			Group1.3	1345899	1345949	50	6	-
			Group1.3	1346714	1346753	39	10	+
			Group1.3	1348228	1348307	79	13	+
			Group1.3	1348528	1348650	122	20	+
			Group1.3	1348675	1348845	170	25	+
			Group1.3	1348866	1348996	130	14	+
			Group1.3	1349319	1349426	107	15	-
			Group1.3	1349877	1349968	91	9	+
			Group1.3	1349929	1350029	100	17	-
			Group1.3	1350321	1350420	99	14	-
			Group1.3	1350329	1350427	98	19	+
			Group1.3	1350444	1350539	95	29	-
			Group1.3	1350625	1350834	209	51	-
			Group1.3	1351272	1351316	44	9	+
			Group1.3	1351292	1351380	88	7	-
			Group1.3	1353158	1353242	84	8	-
			Group1.3	1353262	1353349	87	15	+
			Group1.3	1353286	1353378	92	6	-
			Group1.3	1353451	1353541	90	17	+
			Group1.3	1353528	1353852	324	41	-
			Group1.3	1353931	1354114	183	25	-
			Group1.3	1367020	1367069	49	7	-
			Group1.3	1367605	1367764	159	26	+
			Group1.3	1372305	1372431	126	17	-
			Group1.3	1394618	1394693	75	15	-
			Group1.3	1394680	1395137	457	91	+
			Group1.3	1394729	1395000	271	36	-
			Group1.3	1395239	1395323	84	12	+
			Group1.3	1396972	1397085	113	16	-
			Group1.3	1397246	1397332	86	11	-
			Group1.3	1397457	1397828	371	107	-
			Group1.3	1397477	1397863	386	111	+
			Group1.3	1426693	1426865	172	29	+
			Group1.3	1426736	1426851	115	23	-
			Group1.3	1426933	1426980	47	7	+
			Group1.3	1427684	1427739	55	9	+
			Group1.3	1470929	1470960	31	6	-
			Group1.3	1793902	1793965	63	10	-
			Group1.3	1795030	1795121	91	15	-
			Group1.3	1795419	1795492	73	9	-
			Group1.3	2001921	2002002	81	6	+
			Group1.3	2002102	2002147	45	10	+
			Group1.3	2198863	2199119	256	56	-
			Group1.3	2199141	2199236	95	12	-
			Group1.3	2200143	2200335	192	23	-
			Group1.3	2200559	2200648	89	20	-
			Group1.3	2200560	2200625	65	10	+
			Group1.3	2200767	2200854	87	8	-
			Group1.3	2200997	2201079	82	26	-
			Group1.3	2201057	2201285	228	37	+
			Group1.3	2201495	2201561	66	11	+
			Group1.3	2202936	2202977	41	9	-
			Group1.3	2204838	2204885	47	8	-
			Group1.3	2204852	2204989	137	14	+
			Group1.3	2205155	2205242	87	23	-
			Group1.3	2205216	2205366	150	31	+
			Group1.3	2205476	2205597	121	28	+
			Group1.3	2205637	2205885	248	68	+
			Group1.3	2205985	2206351	366	117	+
			Group1.3	2206445	2206515	70	13	+
			Group1.3	2208612	2208702	90	14	-
			Group1.3	2208617	2208667	50	5	+
			Group1.3	2208745	2208891	146	24	-
			Group1.3	2211830	2212045	215	29	+
			Group1.3	2213293	2213359	66	11	-
			Group1.3	2216953	2217105	152	29	+
			Group1.3	2217272	2217381	109	21	+
			Group1.3	2218469	2218513	44	8	+
			Group1.3	2220325	2220411	86	20	-
			Group1.3	2221738	2221838	100	22	+
			Group1.3	2221788	2222535	747	197	-
			Group1.3	2221898	2222384	486	138	+
			Group1.3	2222438	2222552	114	33	+
			Group1.3	2222573	2222747	174	35	-
			Group1.3	2222774	2223017	243	38	-
			Group1.3	2222825	2222959	134	39	+
			Group1.3	2223074	2223299	225	30	-
			Group1.3	2223092	2223189	97	27	+
			Group1.3	2223327	2223627	300	87	-
			Group1.3	2223329	2223388	59	12	+
			Group1.3	2223653	2223760	107	26	-
			Group1.3	2223824	2224278	454	115	-
			Group1.3	2224508	2225345	837	236	-
			Group1.3	2224751	2224819	68	6	+
			Group1.3	2224884	2224945	61	15	+
			Group1.3	2225014	2225114	100	11	+
			Group1.3	2225179	2225367	188	41	+
			Group1.3	2225424	2225472	48	9	+
			Group1.3	2225840	2226257	417	66	+
			Group1.3	2225880	2225959	79	7	-
			Group1.3	2226002	2226133	131	27	-
			Group1.3	2226165	2226259	94	17	-
			Group1.3	2226332	2227048	716	136	+
			Group1.3	2226356	2226807	451	81	-
			Group1.3	2226942	2227078	136	23	-
			Group1.3	2227084	2227312	228	45	+
			Group1.3	2227211	2227414	203	46	-
			Group1.3	2227365	2227437	72	12	+
			Group1.3	2227457	2227579	122	32	-
			Group1.3	2227576	2227716	140	31	+
			Group1.3	2227997	2228076	79	8	-
			Group1.3	2228574	2228668	94	18	+
			Group1.3	2228690	2228807	117	13	+
			Group1.3	2228883	2228963	80	11	+
			Group1.3	2230374	2230523	149	29	+
			Group1.3	2230568	2230652	84	10	-
			Group1.3	2230825	2230925	100	6	+
			Group1.3	2230975	2231051	76	11	-
			Group1.3	2231243	2231454	211	32	+
			Group1.3	2231687	2231782	95	12	+
			Group1.3	2231706	2231822	116	25	-
			Group1.3	2232020	2232111	91	11	-
			Group1.3	2232026	2232162	136	25	+
			Group1.3	2232351	2232427	76	6	+
			Group1.3	2232519	2232848	329	51	+
			Group1.3	2232555	2232705	150	26	-
			Group1.3	2232817	2232977	160	48	-
			Group1.3	2232912	2233003	91	13	+
			Group1.3	2233032	2233160	128	26	+
			Group1.3	2233078	2233173	95	17	-
			Group1.3	2234132	2234242	110	8	-
			Group1.3	2234329	2234419	90	18	+
			Group1.3	2234478	2234577	99	21	+
			Group1.3	2234486	2234512	26	6	-
			Group1.3	2234605	2234752	147	26	+
			Group1.3	2234891	2235022	131	25	+
			Group1.3	2234927	2235015	88	9	-
			Group1.3	2241656	2241741	85	11	-
			Group1.3	2241708	2241796	88	8	+
			Group1.3	2241773	2241865	92	15	-
			Group1.3	2241905	2241986	81	13	+
			Group1.3	2243383	2243523	140	24	-
			Group1.3	2244779	2245165	386	62	-
			Group1.3	2245094	2245160	66	6	+
			Group1.3	2245200	2245334	134	24	-
			Group1.3	2245723	2245781	58	7	+
			Group1.3	2245889	2245985	96	13	-
			Group1.3	2254625	2254725	100	18	-
			Group1.3	2255927	2256093	166	26	+
			Group1.3	2256393	2256623	230	33	+
			Group1.3	2256986	2257073	87	15	-
			Group1.3	2257118	2257178	60	8	+
			Group1.3	2258051	2258147	96	7	+
			Group1.3	2258965	2259061	96	18	-
			Group1.3	2259094	2259166	72	10	-
			Group1.3	2264357	2264446	89	15	-
			Group1.3	2267298	2267463	165	30	+
			Group1.3	2267690	2267843	153	32	-
			Group1.3	2276152	2276319	167	22	-
			Group1.3	2292060	2292126	66	9	+
			Group1.3	2295628	2295650	22	7	+
			Group1.3	2296214	2296443	229	41	-
			Group1.3	2314946	2315009	63	26	-
			Group1.3	2405895	2405959	64	10	+
			Group1.3	2407477	2407664	187	14	+
			Group1.3	2411919	2411984	65	7	+
			Group1.3	2606645	2606724	79	9	+
			Group1.3	2606859	2606923	64	8	+
			Group1.3	2611662	2611768	106	14	-
			Group1.3	2614980	2615047	67	7	-
			Group1.3	2615090	2615187	97	18	-
			Group1.3	2618585	2618672	87	8	-
			Group1.3	2618620	2618737	117	17	+
			Group1.3	2618822	2618891	69	10	+
			Group1.3	2618985	2619065	80	13	-
			Group1.3	2619126	2619206	80	17	+
			Group1.3	2619454	2619584	130	25	-
			Group1.3	2619520	2619588	68	7	+
			Group1.3	2619662	2619756	94	20	+
			Group1.3	2620418	2620502	84	8	+
			Group1.3	2620951	2621025	74	9	+
			Group1.3	2621688	2621765	77	7	+
			Group1.3	2621876	2621966	90	9	+
			Group1.3	2624432	2624532	100	11	+
			Group1.3	2624835	2624945	110	13	+
			Group1.3	2624995	2625078	83	6	+
			Group1.3	2626077	2626157	80	6	+
			Group1.3	2626428	2626466	38	6	+
			Group1.3	2633364	2633635	271	41	+
			Group1.3	2634095	2634178	83	5	+
			Group1.3	2634347	2634434	87	11	-
			Group1.3	2634378	2634891	513	149	+
			Group1.3	2634548	2634853	305	55	-
			Group1.3	2634986	2635210	224	45	-
			Group1.3	2635038	2635272	234	46	+
			Group1.3	2635278	2635590	312	57	-
			Group1.3	2635294	2635382	88	22	+
			Group1.3	2635436	2635790	354	68	+
			Group1.3	2635811	2635986	175	40	+
			Group1.3	2635827	2635912	85	10	-
			Group1.3	2636031	2636161	130	14	-
			Group1.3	2640959	2641043	84	13	+
			Group1.3	2642144	2642226	82	19	+
			Group1.3	2643447	2643572	125	29	+
			Group1.3	2643768	2643863	95	11	+
			Group1.3	2643936	2644015	79	9	-
			Group1.3	2644381	2644606	225	41	-
			Group1.3	2644589	2644673	84	15	+
			Group1.3	2644917	2645063	146	27	+
			Group1.3	2645163	2645250	87	11	-
			Group1.3	2645226	2645319	93	15	+
			Group1.3	2645555	2645690	135	22	+
			Group1.3	2645599	2645678	79	6	-
			Group1.3	2645832	2645914	82	10	+
			Group1.3	2645970	2646075	105	14	+
			Group1.3	2646116	2646675	559	79	+
			Group1.3	2646769	2647328	559	142	+
			Group1.3	2647463	2647540	77	9	+
			Group1.3	2648583	2648675	92	9	+
			Group1.3	2650245	2650327	82	5	+
			Group1.3	2654132	2654197	65	9	+
			Group1.3	2654265	2654330	65	5	+
			Group1.3	2656078	2656246	168	22	+
			Group1.3	2656521	2656611	90	6	+
			Group1.3	2656747	2656800	53	5	+
			Group1.3	2656848	2657217	369	48	+
			Group1.3	2657852	2658291	439	77	-
			Group1.3	2658162	2658313	151	13	+
			Group1.3	2658929	2659009	80	13	-
			Group1.3	2659479	2659541	62	7	+
			Group1.3	2660257	2660354	97	14	-
			Group1.3	2660448	2660541	93	11	-
			Group1.3	2660537	2660617	80	8	+
			Group1.3	2660571	2660689	118	22	-
			Group1.3	2661057	2661125	68	9	-
			Group1.3	2661261	2661355	94	16	+
			Group1.3	2661737	2661831	94	9	-
			Group1.3	2662029	2662100	71	8	-
			Group1.3	2662808	2662875	67	7	-
			Group1.3	2663017	2663095	78	7	-
			Group1.3	2663588	2663674	86	8	-
			Group1.3	2663832	2663930	98	9	-
			Group1.3	2664368	2664446	78	12	-
			Group1.3	2665191	2665277	86	9	-
			Group1.3	2666070	2666227	157	24	-
			Group1.3	2666295	2666374	79	6	-
			Group1.3	2666398	2666484	86	15	-
			Group1.3	2668790	2668921	131	22	-
			Group1.3	2669350	2669447	97	14	-
			Group1.3	2669624	2669701	77	9	+
			Group1.3	2669802	2669926	124	25	-
			Group1.3	2670179	2670242	63	8	-
			Group1.3	2671609	2671706	97	13	-
			Group1.3	2671853	2671970	117	17	-
			Group1.3	2672676	2672814	138	22	-
			Group1.3	2672931	2672977	46	9	-
			Group1.3	2673212	2673298	86	9	-
			Group1.3	2673544	2673643	99	12	-
			Group1.3	2673726	2673884	158	26	-
			Group1.3	2674075	2674187	112	16	-
			Group1.3	2674116	2674335	219	28	+
			Group1.3	2674302	2674340	38	5	-
			Group1.3	2675788	2675918	130	12	+
			Group1.3	2675800	2675869	69	19	-
			Group1.3	2675988	2676027	39	5	-
			Group1.3	2675990	2676023	33	6	+
			Group1.3	2677857	2677938	81	7	-
			Group1.3	2678083	2678417	334	64	-
			Group1.3	2678575	2678763	188	40	-
			Group1.3	2679133	2679249	116	11	-
			Group1.3	2683403	2683509	106	12	+
			Group1.3	2683861	2684133	272	40	+
			Group1.3	2683984	2684151	167	31	-
			Group1.3	2685473	2685631	158	20	+
			Group1.3	2687161	2687317	156	27	-
			Group1.3	2689001	2689075	74	19	-
			Group1.3	2691778	2691794	16	5	-
			Group1.3	2692884	2692954	70	18	-
			Group1.3	2694334	2694392	58	15	-
			Group1.3	2694557	2694678	121	27	-
			Group1.3	2694790	2694908	118	22	+
			Group1.3	2700156	2700239	83	7	-
			Group1.3	2700283	2700377	94	13	-
			Group1.3	2700985	2701078	93	17	+
			Group1.3	2701108	2701185	77	20	+
			Group1.3	2703771	2703942	171	16	+
			Group1.3	2703776	2703910	134	25	-
			Group1.3	2704336	2704462	126	19	-
			Group1.3	2704842	2705083	241	42	+
			Group1.3	2705142	2705238	96	15	+
			Group1.3	2705409	2705475	66	9	+
			Group1.3	2706463	2706519	56	6	+
			Group1.3	2707384	2707439	55	8	+
			Group1.3	2708585	2708629	44	6	+
			Group1.3	2709238	2709303	65	19	-
			Group1.3	2709885	2710082	197	28	+
			Group1.3	2709988	2710111	123	19	-
			Group1.3	2711905	2712003	98	15	-
			Group1.3	2713829	2713917	88	12	+
			Group1.3	2714318	2714432	114	12	-
			Group1.3	2714945	2715042	97	16	+
			Group1.3	2715829	2716500	671	91	+
			Group1.3	2716427	2716557	130	14	-
			Group1.3	2717688	2717770	82	13	-
			Group1.3	2718062	2718161	99	8	+
			Group1.3	2718408	2718494	86	9	+
			Group1.3	2719399	2719493	94	17	-
			Group1.3	2720119	2720245	126	13	-
			Group1.3	2720542	2720636	94	10	+
			Group1.3	2720833	2720877	44	8	-
			Group1.3	2720922	2721007	85	20	+
			Group1.3	2721020	2721181	161	37	-
			Group1.3	2721462	2721524	62	6	-
			Group1.3	2721494	2721850	356	45	+
			Group1.3	2721850	2721953	103	24	-
			Group1.3	2721999	2722090	91	12	+
			Group1.3	2722032	2722167	135	16	-
			Group1.3	2722159	2722265	106	11	+
			Group1.3	2722313	2722390	77	10	+
			Group1.3	2722345	2722526	181	27	-
			Group1.3	2722444	2722578	134	28	+
			Group1.3	2722551	2722621	70	7	-
			Group1.3	2722776	2723124	348	57	+
			Group1.3	2722859	2723084	225	40	-
			Group1.3	2723150	2723501	351	66	+
			Group1.3	2723158	2723355	197	20	-
			Group1.3	2723483	2723714	231	58	-
			Group1.3	2723563	2723732	169	32	+
			Group1.3	2723767	2723840	73	16	+
			Group1.3	2723847	2723959	112	18	-
			Group1.3	2723901	2723988	87	13	+
			Group1.3	2724348	2724435	87	18	+
			Group1.3	2724672	2724788	116	22	+
			Group1.3	2724814	2724945	131	29	+
			Group1.3	2724974	2725172	198	27	+
			Group1.3	2725183	2725324	141	34	-
			Group1.3	2725446	2725518	72	11	-
			Group1.3	2725548	2725745	197	43	-
			Group1.3	2725603	2725711	108	22	+
			Group1.3	2725847	2725947	100	20	+
			Group1.3	2726041	2726353	312	97	-
			Group1.3	2726048	2726256	208	53	+
			Group1.3	2726559	2726628	69	6	-
			Group1.3	2726584	2726652	68	11	+
			Group1.3	2726692	2726786	94	15	+
			Group1.3	2727280	2727487	207	40	+
			Group1.3	2727306	2727561	255	38	-
			Group1.3	2727654	2727836	182	33	+
			Group1.3	2727713	2727820	107	18	-
			Group1.3	2727963	2728020	57	5	+
			Group1.3	2727979	2728141	162	22	-
			Group1.3	2728220	2728274	54	6	-
			Group1.3	2728241	2728486	245	35	+
			Group1.3	2728343	2728491	148	33	-
			Group1.3	2728537	2728617	80	6	+
			Group1.3	2728638	2729134	496	117	-
			Group1.3	2728752	2728863	111	14	+
			Group1.3	2728942	2729097	155	36	+
			Group1.3	2729201	2729353	152	29	-
			Group1.3	2729401	2729528	127	24	-
			Group1.3	2729553	2729689	136	20	+
			Group1.3	2729891	2730029	138	35	+
			Group1.3	2730169	2730236	67	6	+
			Group1.3	2730231	2730302	71	10	-
			Group1.3	2730286	2730377	91	16	+
			Group1.3	2730358	2730531	173	25	-
			Group1.3	2730431	2730589	158	44	+
			Group1.3	2730589	2730674	85	14	-
			Group1.3	2730762	2730852	90	12	+
			Group1.3	2730880	2731016	136	23	-
			Group1.3	2731094	2731164	70	10	-
			Group1.3	2731195	2731254	59	8	-
			Group1.3	2731366	2731399	33	5	-
			Group1.3	2731637	2731800	163	28	-
			Group1.3	2732208	2732340	132	15	-
			Group1.3	2732574	2732643	69	17	-
			Group1.3	2732769	2732893	124	26	+
			Group1.3	2738012	2738091	79	25	-
			Group1.3	2762733	2762897	164	24	-
			Group1.3	2763515	2763647	132	11	-
			Group1.3	2764277	2764695	418	75	-
			Group1.3	2764801	2764908	107	19	-
			Group1.3	2764802	2764856	54	5	+
			Group1.3	2767852	2767918	66	13	-
			Group1.3	2768102	2768182	80	7	-
			Group1.3	2770383	2770419	36	6	-
			Group1.3	2770832	2770877	45	5	-
			Group1.3	2771579	2771679	100	11	-
			Group1.3	2774361	2774439	78	10	-
			Group1.3	2783246	2783428	182	14	-
			Group1.3	2783566	2783648	82	6	-
			Group1.3	2785433	2785514	81	19	-
			Group1.3	2785988	2786072	84	9	-
			Group1.3	2786587	2786937	350	65	-
			Group1.3	2786988	2787132	144	30	-
			Group1.3	2787736	2787835	99	14	-
			Group1.3	2787932	2787990	58	13	-
			Group1.3	2788192	2788599	407	81	-
			Group1.3	2788291	2788372	81	13	+
			Group1.3	2788393	2788484	91	15	+
			Group1.3	2788696	2789022	326	37	-
			Group1.3	2788774	2788863	89	9	+
			Group1.3	2789046	2789133	87	9	-
			Group1.3	2789254	2789333	79	7	-
			Group1.3	2830782	2830867	85	5	-
			Group1.3	2870884	2870946	62	9	-
			Group1.3	2908832	2908902	70	5	-
			Group1.3	2980808	2980864	56	5	+
			Group1.3	2980814	2980845	31	5	-
			Group1.3	2980946	2980969	23	5	-
			Group1.3	2982640	2982720	80	11	-
			Group1.3	2982785	2982850	65	8	-
			Group1.3	2983181	2983266	85	12	+
			Group1.3	2984136	2984232	96	8	-
			Group1.3	2986301	2986494	193	26	-
			Group1.3	2986805	2986890	85	8	+
			Group1.3	2987547	2987618	71	10	+
			Group1.3	2987696	2987780	84	9	+
			Group1.3	2987758	2987840	82	13	-
			Group1.3	2988053	2988197	144	32	+
			Group1.3	2988078	2988301	223	36	-
			Group1.3	2988741	2988871	130	26	-
			Group1.3	2988904	2989039	135	15	+
			Group1.3	2989156	2989230	74	8	-
			Group1.3	2989273	2989377	104	14	-
			Group1.3	2989531	2989750	219	53	+
			Group1.3	2989579	2989732	153	40	-
			Group1.3	2993295	2993441	146	25	-
			Group1.3	2993739	2993838	99	20	-
			Group1.3	2993744	2993833	89	12	+
			Group1.3	2993991	2994106	115	21	-
			Group1.3	2996059	2996245	186	31	-
			Group1.3	2997325	2997396	71	13	-
			Group1.3	2997577	2997701	124	21	-
			Group1.3	3018909	3018973	64	7	+
			Group1.3	3031630	3031817	187	27	-
			Group1.3	3034150	3034194	44	7	-
			Group1.3	3039956	3040027	71	12	-
			Group1.3	3040642	3040852	210	38	-
			Group1.3	3040905	3041246	341	61	-
			Group1.3	3041049	3041142	93	16	+
			Group1.3	3041329	3041473	144	43	-
			Group1.3	3041431	3041665	234	45	+
			Group1.3	3041696	3041764	68	16	+
			Group1.3	3041701	3042183	482	88	-
			Group1.3	3041818	3042101	283	72	+
			Group1.3	3042377	3042600	223	48	+
			Group1.3	3042387	3042464	77	16	-
			Group1.3	3042728	3042789	61	7	+
			Group1.3	3043023	3043224	201	48	+
			Group1.3	3043806	3043980	174	25	+
			Group1.3	3043895	3044030	135	16	-
			Group1.3	3044154	3044243	89	7	-
			Group1.3	3044495	3044587	92	13	+
			Group1.3	3044797	3044856	59	9	+
			Group1.3	3044963	3045119	156	17	+
			Group1.3	3045396	3045469	73	7	+
			Group1.3	3045687	3045741	54	11	+
			Group1.3	3045690	3045736	46	6	-
			Group1.3	3045829	3045888	59	10	+
			Group1.3	3045862	3045978	116	23	-
			Group1.3	3045918	3046258	340	53	+
			Group1.3	3046123	3046257	134	19	-
			Group1.3	3046445	3046558	113	20	+
			Group1.3	3046895	3047106	211	38	+
			Group1.3	3046948	3047009	61	11	-
			Group1.3	3047146	3047232	86	14	-
			Group1.3	3047239	3047358	119	24	+
			Group1.3	3047620	3047730	110	16	+
			Group1.3	3047814	3048142	328	52	+
			Group1.3	3047854	3048065	211	39	-
			Group1.3	3048236	3048351	115	22	+
			Group1.3	3048759	3048814	55	16	+
			Group1.3	3052871	3053014	143	21	-
			Group1.3	3053443	3053513	70	6	+
			Group1.3	3053659	3053756	97	25	+
			Group1.3	3053808	3053858	50	13	+
			Group1.3	3054229	3054309	80	10	+
			Group1.3	3054607	3054778	171	28	+
			Group1.3	3054638	3054723	85	15	-
			Group1.3	3057215	3057369	154	29	+
			Group1.3	3057888	3057974	86	17	+
			Group1.3	3060454	3060540	86	12	+
			Group1.3	3064511	3064663	152	25	+
			Group1.3	3065288	3065425	137	15	+
			Group1.3	3066283	3066333	50	6	-
			Group1.3	3067253	3067382	129	15	+
			Group1.3	3068164	3068225	61	15	-
			Group1.3	3070939	3071009	70	15	-
			Group1.3	3073188	3073260	72	10	-
			Group1.3	3073314	3073396	82	12	-
			Group1.3	3073504	3073587	83	21	-
			Group1.3	3073665	3073917	252	42	-
			Group1.3	3073810	3073901	91	12	+
			Group1.3	3074250	3074327	77	8	+
			Group1.3	3074357	3074425	68	8	-
			Group1.3	3075091	3075478	387	82	-
			Group1.3	3075093	3075838	745	186	+
			Group1.3	3075543	3075658	115	18	-
			Group1.3	3075891	3076027	136	25	+
			Group1.3	3076049	3078388	2339	634	+
			Group1.3	3076664	3076772	108	22	-
			Group1.3	3077882	3077974	92	10	-
			Group1.3	3078435	3079040	605	127	+
			Group1.3	3078813	3079196	383	57	-
			Group1.3	3079072	3079288	216	55	+
			Group1.3	3079389	3079538	149	21	+
			Group1.3	3079580	3079643	63	9	+
			Group1.3	3079709	3079862	153	27	+
			Group1.3	3079920	3080251	331	78	+
			Group1.3	3080456	3080545	89	16	+
			Group1.3	3081571	3081662	91	11	+
			Group1.3	3082048	3082099	51	10	-
			Group1.3	3082061	3082142	81	7	+
			Group1.3	3082219	3082368	149	22	+
			Group1.3	3082599	3082726	127	18	-
			Group1.3	3082652	3083232	580	121	+
			Group1.3	3082895	3083162	267	29	-
			Group1.3	3083346	3083459	113	22	-
			Group1.3	3083362	3083652	290	65	+
			Group1.3	3083496	3083661	165	23	-
			Group1.3	3083947	3084020	73	8	-
			Group1.3	3084302	3084360	58	12	+
			Group1.3	3084672	3084736	64	13	+
			Group1.3	3085098	3085167	69	10	+
			Group1.3	3085316	3085366	50	12	+
			Group1.3	3085411	3085544	133	25	+
			Group1.3	3085705	3085829	124	13	+
			Group1.3	3087382	3087463	81	11	+
			Group1.3	3087604	3087691	87	13	+
			Group1.3	3088059	3088146	87	20	+
			Group1.3	3088492	3088711	219	34	+
			Group1.3	3089387	3089476	89	15	-
			Group1.3	3089477	3089527	50	5	+
			Group1.3	3089509	3089637	128	19	-
			Group1.3	3089638	3089726	88	11	+
			Group1.3	3089714	3090226	512	130	-
			Group1.3	3089748	3089836	88	13	+
			Group1.3	3089997	3090248	251	46	+
			Group1.3	3090285	3090591	306	71	-
			Group1.3	3090997	3091291	294	60	-
			Group1.3	3091115	3091194	79	12	+
			Group1.3	3091343	3091727	384	62	-
			Group1.3	3091500	3091587	87	17	+
			Group1.3	3091758	3092045	287	56	-
			Group1.3	3092531	3092586	55	5	-
			Group1.3	3092614	3092689	75	6	-
			Group1.3	3093033	3093088	55	8	-
			Group1.3	3093290	3093537	247	37	-
			Group1.3	3094229	3094316	87	8	-
			Group1.3	3094381	3094478	97	14	-
			Group1.3	3094560	3094722	162	17	+
			Group1.3	3094761	3094849	88	13	+
			Group1.3	3094890	3095251	361	59	-
			Group1.3	3095072	3095797	725	168	+
			Group1.3	3095340	3095790	450	120	-
			Group1.3	3095829	3096114	285	70	-
			Group1.3	3095890	3096131	241	66	+
			Group1.3	3097927	3098069	142	24	+
			Group1.3	3098781	3098879	98	18	-
			Group1.3	3098791	3098957	166	44	+
			Group1.3	3099211	3099439	228	49	+
			Group1.3	3099870	3100001	131	19	-
			Group1.3	3100824	3100862	38	7	+
			Group1.3	3100884	3100991	107	15	-
			Group1.3	3101037	3101136	99	6	-
			Group1.3	3101202	3101253	51	7	-
			Group1.3	3101512	3101595	83	11	-
			Group1.3	3102266	3102325	59	11	-
			Group1.3	3109004	3109424	420	74	-
			Group1.3	3109473	3109528	55	5	-
			Group1.3	3113211	3113328	117	27	-
			Group1.3	3113393	3113521	128	20	-
			Group1.3	3122538	3122745	207	22	+
			Group1.3	3122686	3122766	80	16	-
			Group1.3	3122888	3122966	78	12	-
			Group1.3	3123090	3123241	151	18	+
			Group1.3	3127887	3128063	176	24	-
			Group1.3	3129391	3129489	98	19	-
			Group1.3	3132348	3132438	90	11	-
			Group1.3	3132487	3132564	77	13	-
			Group1.3	3133201	3133270	69	5	-
			Group1.3	3133992	3134078	86	11	-
			Group1.3	3134350	3134420	70	12	+
			Group1.3	3134971	3135039	68	14	-
			Group1.3	3135592	3135720	128	16	-
			Group1.3	3136691	3136729	38	8	+
			Group1.3	3136822	3136908	86	13	+
			Group1.3	3139855	3139936	81	9	-
			Group1.3	3140206	3140244	38	9	-
			Group1.3	3140390	3140462	72	18	-
			Group1.3	3140502	3140607	105	15	-
			Group1.3	3142548	3142616	68	6	-
			Group1.3	3146466	3146585	119	16	-
			Group1.3	3153357	3153437	80	16	-
			Group1.3	3164511	3164554	43	6	-
			Group1.3	3175770	3175865	95	13	-
			Group1.3	3176057	3176148	91	12	-
			Group1.3	3176274	3176531	257	28	-
			Group1.3	3176617	3176684	67	5	-
			Group1.3	3176887	3177070	183	39	-
			Group1.3	3178991	3179099	108	16	+
			Group1.3	3188094	3188181	87	16	-
			Group1.3	3188212	3188291	79	12	-
			Group1.3	3188663	3188795	132	16	+
			Group1.3	3190924	3191105	181	31	+
			Group1.3	3192210	3192304	94	7	+
			Group1.3	3196178	3196263	85	10	-
			Group1.3	3198504	3198592	88	19	+
			Group1.3	3200103	3200179	76	5	-
			Group1.3	3201084	3201260	176	26	-
			Group1.3	3201404	3201483	79	14	-
			Group1.3	3201585	3201748	163	31	+
			Group1.3	3201870	3201967	97	13	-
			Group1.3	3202044	3202113	69	8	-
			Group1.3	3202602	3202685	83	15	-
			Group1.3	3204359	3204432	73	11	-
			Group1.3	3204458	3204630	172	23	-
			Group1.3	3204528	3204583	55	9	+
			Group1.3	3205463	3205554	91	20	-
			Group1.3	3205816	3205950	134	20	+
			Group1.3	3205844	3206021	177	28	-
			Group1.3	3206347	3206399	52	7	-
			Group1.3	3206374	3206395	21	7	+
			Group1.3	3206750	3206828	78	9	+
			Group1.3	3207866	3207950	84	14	-
			Group1.3	3208024	3208106	82	13	-
			Group1.3	3208263	3208348	85	14	-
			Group1.3	3208374	3208516	142	20	-
			Group1.3	3208931	3209104	173	31	+
			Group1.3	3209028	3209299	271	39	-
			Group1.3	3209204	3209379	175	39	+
			Group1.3	3209546	3209628	82	9	-
			Group1.3	3209715	3209780	65	16	+
			Group1.3	3209843	3210024	181	25	-
			Group1.3	3209938	3210025	87	10	+
			Group1.3	3210047	3210113	66	6	-
			Group1.3	3210148	3210245	97	22	+
			Group1.3	3210151	3210387	236	45	-
			Group1.3	3210486	3210566	80	13	+
			Group1.3	3210627	3210722	95	14	+
			Group1.3	3210980	3211069	89	16	-
			Group1.3	3211157	3211282	125	21	+
			Group1.3	3211212	3211317	105	16	-
			Group1.3	3211402	3211631	229	35	-
			Group1.3	3211659	3211750	91	12	-
			Group1.3	3211884	3211996	112	26	-
			Group1.3	3212689	3212863	174	19	+
			Group1.3	3212714	3212887	173	28	-
			Group1.3	3213747	3213843	96	17	-
			Group1.3	3213904	3213997	93	15	-
			Group1.3	3215140	3215270	130	22	-
			Group1.3	3215485	3215587	102	11	-
			Group1.3	3216434	3216600	166	29	-
			Group1.3	3219678	3219763	85	13	-
			Group1.3	3220524	3220610	86	21	-
			Group1.3	3221026	3221116	90	18	-
			Group1.3	3221099	3221362	263	57	+
			Group1.3	3221141	3221288	147	21	-
			Group1.3	3221425	3221518	93	7	-
			Group1.3	3221448	3221584	136	14	+
			Group1.3	3221634	3221719	85	16	+
			Group1.3	3221835	3221931	96	9	-
			Group1.3	3221964	3222044	80	16	-
			Group1.3	3222048	3222223	175	24	+
			Group1.3	3223026	3223092	66	14	+
			Group1.3	3223257	3223326	69	11	+
			Group1.3	3223360	3223447	87	12	+
			Group1.3	3223778	3223832	54	5	+
			Group1.3	3225492	3225589	97	16	+
			Group1.3	3226948	3227035	87	11	+
			Group1.3	3227359	3227449	90	17	+
			Group1.3	3227994	3228045	51	9	+
			Group1.3	3228072	3228198	126	14	-
			Group1.3	3228374	3228562	188	20	-
			Group1.3	3230543	3230654	111	14	-
			Group1.3	3315475	3315643	168	18	-
			Group1.3	3319654	3319705	51	12	-
			Group1.3	3319738	3319836	98	25	-
			Group1.3	3320038	3320222	184	33	-
			Group1.3	3320650	3320734	84	13	-
			Group1.3	3320786	3321563	777	129	-
			Group1.3	3321689	3321815	126	19	-
			Group1.3	3322482	3322574	92	11	+
			Group1.3	3322486	3322552	66	8	-
			Group1.3	3322808	3322923	115	19	-
			Group1.3	3322948	3323219	271	53	-
			Group1.3	3323282	3323356	74	7	-
			Group1.3	3324400	3324494	94	22	-
			Group1.3	3325207	3325311	104	21	+
			Group1.3	3325332	3325444	112	18	+
			Group1.3	3325970	3326182	212	32	+
			Group1.3	3326306	3326392	86	15	-
			Group1.3	3326358	3326747	389	76	+
			Group1.3	3326502	3326579	77	12	-
			Group1.3	3326977	3327272	295	60	+
			Group1.3	3327005	3327184	179	19	-
			Group1.3	3327220	3327287	67	9	-
			Group1.3	3327298	3327456	158	50	+
			Group1.3	3332182	3332277	95	20	-
			Group1.3	3333257	3333357	100	21	-
			Group1.3	3333804	3334046	242	62	-
			Group1.3	3333805	3334050	245	42	+
			Group1.3	3334205	3334382	177	54	+
			Group1.3	3334374	3334468	94	19	-
			Group1.3	3334821	3335068	247	37	-
			Group1.3	3334849	3335031	182	47	+
			Group1.3	3335142	3335353	211	63	+
			Group1.3	3335153	3335756	603	152	-
			Group1.3	3335434	3335723	289	74	+
			Group1.3	3343716	3343811	95	11	+
			Group1.3	3345062	3345155	93	11	-
			Group1.3	3346623	3346756	133	13	-
			Group1.3	3347005	3347157	152	20	-
			Group1.3	3347750	3347868	118	12	-
			Group1.3	3363767	3363831	64	16	-
			Group1.3	3363883	3364245	362	92	-
			Group1.3	3363963	3364166	203	51	+
			Group1.3	3364399	3364486	87	19	-
			Group1.3	3365317	3365405	88	15	+
			Group1.3	3366745	3366829	84	6	+
			Group1.3	3366927	3367000	73	14	+
			Group1.3	3367035	3367180	145	19	-
			Group1.3	3367409	3367588	179	26	+
			Group1.3	3368921	3369009	88	12	-
			Group1.3	3369044	3369112	68	12	-
			Group1.3	3369717	3369870	153	36	-
			Group1.3	3369911	3369999	88	18	-
			Group1.3	3370369	3370456	87	10	+
			Group1.3	3373883	3373975	92	17	-
			Group1.3	3374482	3374676	194	42	+
			Group1.3	3374489	3374619	130	41	-
			Group1.3	3374697	3374770	73	7	-
			Group1.3	3374811	3374897	86	15	+
			Group1.3	3375370	3375535	165	22	-
			Group1.3	3376022	3376077	55	7	+
			Group1.3	3376128	3376200	72	14	+
			Group1.3	3376498	3376582	84	8	+
			Group1.3	3377860	3377939	79	16	-
			Group1.3	3377994	3378091	97	23	-
			Group1.3	3378398	3378469	71	8	-
			Group1.3	3378501	3378557	56	12	-
			Group1.3	3383126	3383243	117	18	+
			Group1.3	3383552	3383622	70	17	+
			Group1.3	3383719	3383906	187	27	-
			Group1.3	3394979	3395023	44	6	-
			Group1.3	3395017	3395103	86	8	+
			Group1.3	3395073	3395158	85	9	-
			Group1.3	3395160	3395414	254	75	+
			Group1.3	3395602	3395755	153	23	-
			Group1.3	3395756	3396007	251	35	+
			Group1.3	3395819	3395910	91	11	-
			Group1.3	3396038	3396120	82	10	+
			Group1.3	3397671	3397737	66	7	-
			Group1.3	3397818	3398031	213	27	-
			Group1.3	3398100	3398174	74	8	-
			Group1.3	3398313	3398409	96	31	-
			Group1.3	3398981	3399055	74	11	+
			Group1.3	3399098	3399192	94	7	-
			Group1.3	3399848	3399999	151	18	-
			Group1.3	3400172	3400272	100	13	-
			Group1.3	3400275	3400336	61	12	+
			Group1.3	3400610	3400825	215	32	-
			Group1.3	3400787	3400875	88	8	+
			Group1.3	3400899	3401059	160	23	-
			Group1.3	3402791	3402925	134	10	-
			Group1.3	3405033	3405125	92	12	-
			Group1.3	3405200	3405291	91	6	-
			Group1.3	3407868	3407987	119	23	-
			Group1.3	3409477	3409554	77	9	+
			Group1.3	3410533	3410663	130	12	+
			Group1.3	3410724	3410781	57	11	+
			Group1.3	3411123	3411273	150	22	+
			Group1.3	3417425	3417504	79	13	-
			Group1.3	3418326	3418378	52	8	-
			Group1.3	3418712	3418805	93	15	+
			Group1.3	3418825	3418914	89	13	-
			Group1.3	3419045	3419166	121	10	-
			Group1.3	3430476	3430565	89	11	+
			Group1.3	3432742	3432825	83	14	+
			Group1.3	3433675	3433851	176	43	-
			Group1.3	3433696	3433788	92	13	+
			Group1.3	3434069	3434148	79	12	-
			Group1.3	3434310	3434420	110	16	-
			Group1.3	3434901	3434956	55	5	-
			Group1.3	3435204	3435294	90	9	-
			Group1.3	3435348	3435569	221	48	-
			Group1.3	3435408	3435487	79	9	+
			Group1.3	3435886	3435980	94	8	+
			Group1.3	3436007	3436073	66	13	+
			Group1.3	3437052	3437116	64	11	-
			Group1.3	3437189	3437254	65	9	-
			Group1.3	3437562	3437625	63	6	-
			Group1.3	3437777	3437895	118	11	-
			Group1.3	3438408	3438529	121	19	-
			Group1.3	3438642	3438723	81	11	-
			Group1.3	3438990	3439301	311	67	-
			Group1.3	3440414	3440487	73	17	+
			Group1.3	3440557	3440638	81	16	+
			Group1.3	3488835	3488884	49	11	+
			Group1.3	3508073	3508322	249	28	+
			Group1.3	3512162	3512232	70	10	+
			Group1.3	3535977	3536049	72	5	+
			Group1.3	3536152	3536206	54	6	+
			Group1.3	3536305	3536378	73	5	+
			Group1.3	3538047	3538152	105	24	+
			Group1.3	3538174	3538231	57	10	+
			Group1.3	3539490	3539532	42	6	+
			Group1.3	3540715	3540867	152	21	+
			Group1.3	3542989	3543045	56	6	-
			Group1.3	3543134	3543648	514	113	-
			Group1.3	3544254	3544402	148	30	+
			Group1.3	3544273	3544353	80	7	-
			Group1.3	3545478	3545560	82	25	-
			Group1.3	3545593	3545714	121	11	+
			Group1.3	3545645	3545812	167	42	-
			Group1.3	3545830	3546212	382	79	+
			Group1.3	3545966	3546003	37	6	-
			Group1.3	3546138	3546234	96	20	-
			Group1.3	3546519	3546611	92	17	+
			Group1.3	3547116	3547187	71	12	+
			Group1.3	3547120	3547226	106	10	-
			Group1.3	3549558	3549717	159	27	+
			Group1.3	3550085	3550143	58	12	-
			Group1.3	3550166	3550254	88	11	-
			Group1.3	3550300	3550476	176	19	-
			Group1.3	3550577	3550667	90	7	-
			Group1.3	3550850	3550958	108	33	-
			Group1.3	3550990	3551100	110	16	-
			Group1.3	3551303	3551400	97	14	-
			Group1.3	3644352	3644474	122	14	+
			Group1.3	3657053	3657141	88	12	+
			Group1.3	3657315	3657406	91	15	+
			Group1.3	3658524	3658611	87	13	-
			Group1.3	3660369	3660438	69	9	+
			Group1.3	3660568	3660600	32	5	-
			Group1.3	3660881	3661039	158	13	-
			Group1.3	3661170	3661267	97	22	-
			Group1.3	3661270	3661517	247	52	+
			Group1.3	3661444	3661493	49	7	-
			Group1.3	3661568	3661710	142	26	+
			Group1.3	3661846	3661937	91	19	+
			Group1.3	3662187	3662285	98	14	+
			Group1.3	3662543	3662686	143	20	+
			Group1.3	3662792	3662900	108	10	-
			Group1.3	3663093	3663379	286	60	-
			Group1.3	3663154	3663306	152	21	+
			Group1.3	3663508	3663583	75	9	+
			Group1.3	3663638	3663733	95	18	+
			Group1.3	3664064	3664317	253	45	+
			Group1.3	3664365	3664477	112	13	+
			Group1.3	3666423	3666558	135	14	-
			Group1.3	3666432	3666588	156	27	+
			Group1.3	3686556	3686607	51	6	+
			Group1.3	3686750	3687005	255	34	+
			Group1.3	3687041	3687125	84	16	+
			Group1.3	3687685	3687729	44	6	+
			Group1.3	3688102	3688196	94	13	+
			Group1.3	3688352	3688496	144	32	+
			Group1.3	3688548	3688670	122	23	+
			Group1.3	3689074	3689395	321	50	+
			Group1.3	3689453	3689625	172	28	+
			Group1.3	3689509	3689595	86	10	-
			Group1.3	3689733	3689816	83	9	+
			Group1.3	3690617	3690669	52	13	-
			Group1.3	3690662	3690738	76	11	+
			Group1.3	3690767	3690840	73	9	+
			Group1.3	3699263	3699327	64	12	+
			Group1.3	3699393	3699433	40	5	-
			Group1.3	3746017	3746087	70	6	+
			Group1.3	3746029	3746100	71	7	-
			Group1.3	3759022	3759111	89	6	+
			Group1.3	3759340	3759413	73	15	+
			Group1.3	3759451	3759525	74	6	+
			Group1.3	3800079	3800123	44	8	+
			Group1.3	3957198	3957239	41	5	+
			Group1.3	3959225	3959314	89	16	-
			Group1.3	3964543	3964636	93	12	+
			Group1.3	3965029	3965122	93	9	-
			Group1.3	3965093	3965224	131	15	+
			Group1.3	3965167	3965262	95	15	-
			Group1.3	3965561	3965626	65	15	+
			Group1.3	3966607	3966793	186	37	+
			Group1.3	3966613	3966734	121	28	-
			Group1.3	3967014	3967103	89	17	+
			Group1.3	3967148	3967226	78	13	+
			Group1.3	3968000	3968065	65	8	+
			Group1.3	3968569	3968645	76	15	+
			Group1.3	3968669	3968745	76	15	+
			Group1.3	3969059	3969243	184	23	+
			Group1.3	3971727	3972010	283	48	-
			Group1.3	3972262	3972291	29	7	-
			Group1.3	3972538	3972596	58	6	+
			Group1.3	3972744	3972825	81	9	-
			Group1.3	3972946	3973148	202	37	+
			Group1.3	3972968	3973098	130	10	-
			Group1.3	3973253	3973333	80	11	+
			Group1.3	3973428	3973478	50	5	-
			Group1.3	3973611	3973667	56	11	+
			Group1.3	3974098	3974182	84	17	+
			Group1.3	3981289	3981338	49	18	-
			Group1.3	3981415	3981514	99	19	+
			Group1.3	3981971	3982033	62	13	-
			Group1.3	3983108	3983182	74	7	+
			Group1.3	3983251	3983428	177	26	+
			Group1.3	3984039	3984148	109	11	-
			Group1.3	3984574	3984643	69	8	-
			Group1.3	3985446	3985587	141	18	-
			Group1.3	3985596	3985737	141	17	+
			Group1.3	3985753	3985831	78	8	-
			Group1.3	4020173	4020231	58	6	+
			Group1.3	4026743	4026820	77	6	+
			Group1.4	47	134	87	9	+
			Group1.4	57	182	125	20	-
			Group1.4	937	1014	77	11	+
			Group1.4	1009	1061	52	10	-
			Group1.4	1090	1303	213	35	+
			Group1.4	1133	1174	41	5	-
			Group1.4	1209	1509	300	53	-
			Group1.4	1414	1767	353	49	+
			Group1.4	1810	1853	43	5	+
			Group1.4	1893	1941	48	11	+
			Group1.4	3113	3264	151	16	-
			Group1.4	3191	3275	84	12	+
			Group1.4	3687	3774	87	16	-
			Group1.4	4221	4410	189	48	-
			Group1.4	4473	4543	70	6	-
			Group1.4	4668	4711	43	7	-
			Group1.4	4890	4952	62	10	-
			Group1.4	5313	5439	126	19	-
			Group1.4	17489	18183	694	120	-
			Group1.4	18183	18259	76	7	+
			Group1.4	18205	18344	139	25	-
			Group1.4	18352	18516	164	19	+
			Group1.4	18389	18717	328	55	-
			Group1.4	18764	18959	195	30	-
			Group1.4	18850	18971	121	16	+
			Group1.4	19027	19120	93	10	+
			Group1.4	19109	19275	166	30	-
			Group1.4	19220	19310	90	11	+
			Group1.4	19315	19448	133	24	-
			Group1.4	19497	19678	181	28	-
			Group1.4	19700	19807	107	12	-
			Group1.4	19723	19767	44	6	+
			Group1.4	20762	20958	196	29	-
			Group1.4	23457	23516	59	11	+
			Group1.4	23969	24041	72	8	-
			Group1.4	28089	28157	68	7	+
			Group1.4	44998	45093	95	13	-
			Group1.4	109426	109473	47	6	-
			Group1.4	114097	114159	62	9	+
			Group1.4	174347	174406	59	5	+
			Group1.4	180817	180880	63	7	+
			Group1.4	180875	180941	66	11	-
			Group1.4	180983	181077	94	12	-
			Group1.4	181133	181416	283	38	+
			Group1.4	181459	181535	76	11	+
			Group1.4	181562	181701	139	34	+
			Group1.4	181847	182005	158	32	-
			Group1.4	181872	181985	113	17	+
			Group1.4	183464	183514	50	8	+
			Group1.4	183907	183999	92	10	+
			Group1.4	184034	184126	92	17	+
			Group1.4	184565	184642	77	8	-
			Group1.4	184686	184801	115	11	+
			Group1.4	185428	185561	133	21	+
			Group1.4	185601	185688	87	14	+
			Group1.4	186102	186230	128	12	+
			Group1.4	186415	186515	100	16	+
			Group1.4	200814	200884	70	12	+
			Group1.4	201279	201513	234	42	+
			Group1.4	274510	274568	58	14	-
			Group1.4	275982	276143	161	18	+
			Group1.4	285504	285556	52	7	-
			Group1.4	293386	293437	51	6	-
			Group1.4	320367	320461	94	12	+
			Group1.4	359899	359950	51	5	-
			Group1.4	360082	360158	76	8	-
			Group1.4	435463	435483	20	5	-
			Group1.4	457130	457209	79	7	-
			Group1.4	522543	522636	93	16	+
			Group1.4	523960	524155	195	21	+
			Group1.4	567545	567599	54	7	-
			Group1.4	576320	576409	89	8	-
			Group1.4	609606	609701	95	14	-
			Group1.4	662443	662588	145	29	-
			Group1.4	663412	663535	123	26	-
			Group1.4	663598	663657	59	7	-
			Group1.4	663621	663711	90	14	+
			Group1.4	663743	663793	50	5	+
			Group1.4	663752	664577	825	190	-
			Group1.4	663889	664154	265	61	+
			Group1.4	664359	664584	225	37	+
			Group1.4	664858	665022	164	22	-
			Group1.4	665536	665647	111	19	+
			Group1.4	665574	665672	98	16	-
			Group1.4	665707	665803	96	11	+
			Group1.4	665730	665976	246	34	-
			Group1.4	666936	667010	74	7	-
			Group1.4	667156	667240	84	12	+
			Group1.4	667338	667422	84	8	+
			Group1.4	667700	667780	80	11	-
			Group1.4	667846	667930	84	19	-
			Group1.4	668164	668392	228	44	-
			Group1.4	668168	668258	90	9	+
			Group1.4	668542	668762	220	48	-
			Group1.4	669056	669137	81	12	-
			Group1.4	669755	669826	71	10	-
			Group1.4	669762	669814	52	6	+
			Group1.4	670674	670840	166	23	+
			Group1.4	670764	670871	107	13	-
			Group1.4	671250	671399	149	26	-
			Group1.4	671291	671374	83	9	+
			Group1.4	671567	671650	83	21	-
			Group1.4	671871	671956	85	15	-
			Group1.4	671926	672004	78	20	+
			Group1.4	672572	672651	79	11	+
			Group1.4	672788	672934	146	22	+
			Group1.4	673684	673821	137	29	-
			Group1.4	673780	673991	211	37	+
			Group1.4	674131	674197	66	15	+
			Group1.4	674733	674781	48	7	+
			Group1.4	674817	674908	91	17	-
			Group1.4	674823	674905	82	8	+
			Group1.4	675912	676141	229	32	-
			Group1.4	676398	676538	140	28	-
			Group1.4	676417	676566	149	21	+
			Group1.4	676568	676668	100	15	-
			Group1.4	677285	677401	116	17	+
			Group1.4	678615	678731	116	18	+
			Group1.4	678845	678906	61	7	-
			Group1.4	679057	679146	89	20	-
			Group1.4	679479	679630	151	37	-
			Group1.4	679536	679637	101	17	+
			Group1.4	681998	682072	74	9	+
			Group1.4	682407	682458	51	7	+
			Group1.4	684164	684255	91	7	+
			Group1.4	687318	687385	67	8	-
			Group1.4	687633	687682	49	11	-
			Group1.4	688451	688536	85	10	-
			Group1.4	692971	693053	82	13	+
			Group1.4	693333	693440	107	13	+
			Group1.4	706109	706256	147	19	+
			Group1.4	706674	706749	75	9	-
			Group1.4	707605	707689	84	18	-
			Group1.4	708885	708979	94	8	+
			Group1.4	710297	710378	81	5	-
			Group1.4	721626	721703	77	11	+
			Group1.4	722337	722398	61	11	-
			Group1.4	726884	727029	145	24	-
			Group1.4	727236	727423	187	40	-
			Group1.4	734712	734874	162	41	-
			Group1.4	736900	736994	94	13	-
			Group1.4	739173	739270	97	14	-
			Group1.4	740614	741017	403	108	-
			Group1.4	740658	740824	166	46	+
			Group1.4	740953	741006	53	16	+
			Group1.4	741339	741394	55	8	+
			Group1.4	741452	741498	46	7	-
			Group1.4	741542	741599	57	6	-
			Group1.4	741544	741684	140	34	+
			Group1.4	741823	741884	61	11	-
			Group1.4	742096	742144	48	6	+
			Group1.4	742406	742609	203	37	+
			Group1.4	749088	749194	106	21	+
			Group1.4	749220	749281	61	10	-
			Group1.4	749923	750180	257	40	+
			Group1.4	751059	751234	175	30	-
			Group1.4	756492	756576	84	10	+
			Group1.4	759088	759243	155	26	+
			Group1.4	761120	761210	90	7	-
			Group1.4	761278	761335	57	7	-
			Group1.4	761789	761942	153	26	+
			Group1.4	761969	762048	79	11	-
			Group1.4	763190	763272	82	11	-
			Group1.4	763594	763763	169	21	-
			Group1.4	764641	764717	76	7	-
			Group1.4	764774	764830	56	8	+
			Group1.4	766345	766432	87	8	-
			Group1.4	766588	766653	65	10	-
			Group1.4	766640	766728	88	15	+
			Group1.4	767230	767391	161	30	+
			Group1.4	767480	767817	337	59	-
			Group1.4	767626	767725	99	9	+
			Group1.4	767943	768003	60	10	+
			Group1.4	768373	768449	76	7	+
			Group1.4	768785	768844	59	5	+
			Group1.4	768950	769020	70	5	+
			Group1.4	769119	769199	80	6	-
			Group1.4	769245	769415	170	18	-
			Group1.4	769440	769611	171	42	-
			Group1.4	769607	769694	87	19	+
			Group1.4	769647	769835	188	58	-
			Group1.4	769739	769797	58	9	+
			Group1.4	770144	770464	320	50	-
			Group1.4	770220	770380	160	20	+
			Group1.4	770496	770845	349	82	-
			Group1.4	770547	770809	262	50	+
			Group1.4	771008	771349	341	79	-
			Group1.4	771084	771180	96	23	+
			Group1.4	771688	771868	180	49	-
			Group1.4	771728	771815	87	9	+
			Group1.4	773043	773173	130	17	-
			Group1.4	773085	773168	83	9	+
			Group1.4	773207	773303	96	11	-
			Group1.4	773464	773672	208	44	-
			Group1.4	773531	773600	69	8	+
			Group1.4	884555	884633	78	17	+
			Group1.4	884726	884999	273	72	-
			Group1.4	884732	885000	268	69	+
			Group1.4	885027	885182	155	42	+
			Group1.4	885077	885159	82	12	-
			Group1.4	885205	885325	120	21	+
			Group1.4	885424	885500	76	24	+
			Group1.4	893576	893642	66	7	-
			Group1.4	893990	894055	65	12	+
			Group1.4	894238	894441	203	34	-
			Group1.4	894305	894357	52	8	+
			Group1.4	895271	895415	144	32	-
			Group1.4	895679	895781	102	10	-
			Group1.4	896452	896586	134	17	-
			Group1.4	897036	897215	179	25	-
			Group1.4	897770	897828	58	7	+
			Group1.4	897974	898150	176	27	+
			Group1.4	898102	898185	83	17	-
			Group1.4	898247	898408	161	43	-
			Group1.4	898502	898616	114	19	+
			Group1.4	898529	898581	52	11	-
			Group1.4	898688	898708	20	8	+
			Group1.4	898778	899085	307	79	-
			Group1.4	898804	899094	290	70	+
			Group1.4	899375	899436	61	11	-
			Group1.4	899455	899548	93	6	+
			Group1.4	899538	899733	195	29	-
			Group1.4	899570	899832	262	57	+
			Group1.4	899855	900002	147	25	+
			Group1.4	900005	900071	66	5	-
			Group1.4	900254	900343	89	15	-
			Group1.4	901422	901547	125	31	-
			Group1.4	901977	902040	63	6	-
			Group1.4	903546	903649	103	11	-
			Group1.4	903886	903989	103	13	-
			Group1.4	904188	904305	117	15	+
			Group1.4	904399	905049	650	210	-
			Group1.4	904400	905292	892	230	+
			Group1.4	905072	905966	894	254	-
			Group1.4	905313	906538	1225	352	+
			Group1.4	906031	906579	548	145	-
			Group1.4	906622	907180	558	177	-
			Group1.4	906623	906973	350	102	+
			Group1.4	907153	907407	254	50	+
			Group1.4	907207	907476	269	87	-
			Group1.4	907992	908048	56	6	-
			Group1.4	908594	908702	108	33	-
			Group1.4	912345	912545	200	32	+
			Group1.4	912579	912794	215	36	+
			Group1.4	913009	913136	127	23	+
			Group1.4	913050	913271	221	25	-
			Group1.4	914039	914126	87	8	-
			Group1.4	915065	915126	61	12	-
			Group1.4	915195	915468	273	64	-
			Group1.4	915196	915566	370	93	+
			Group1.4	915724	915898	174	24	-
			Group1.4	915750	915950	200	47	+
			Group1.4	916430	916585	155	34	+
			Group1.4	919039	919104	65	8	+
			Group1.4	921925	922094	169	34	-
			Group1.4	921939	922067	128	17	+
			Group1.4	922629	922722	93	12	+
			Group1.4	922790	922885	95	19	+
			Group1.4	922928	923011	83	13	-
			Group1.4	923977	924105	128	14	-
			Group1.4	924668	924816	148	20	-
			Group1.4	924747	924874	127	40	+
			Group1.4	924857	925033	176	38	-
			Group1.4	925037	925173	136	22	+
			Group1.4	925219	925385	166	29	+
			Group1.4	925322	925392	70	8	-
			Group1.4	925890	925990	100	7	+
			Group1.4	932099	932197	98	9	-
			Group1.4	932848	933005	157	17	-
			Group1.4	985231	985300	69	11	+
			Group1.4	996489	996616	127	27	-
			Group1.4	997382	997456	74	8	+
			Group1.4	997638	997727	89	10	-
			Group1.4	997972	998071	99	10	+
			Group1.4	998344	998395	51	8	-
			Group1.4	999613	999761	148	19	-
			Group1.4	1002608	1002823	215	23	+
			Group1.4	1002615	1002665	50	7	-
			Group1.4	1002980	1003077	97	12	+
			Group1.4	1004063	1004153	90	6	+
			Group1.4	1008952	1009114	162	15	+
			Group1.4	1009266	1009343	77	8	+
			Group1.4	1028744	1028846	102	12	+
			Group1.4	1029812	1029882	70	9	+
			Group1.4	1231947	1232011	64	5	-
			Group1.4	1290869	1290982	113	22	-
			Group1.4	1304516	1304549	33	6	-
			Group1.4	1320988	1321028	40	7	-
			Group1.4	1377728	1377791	63	11	-
			Group1.4	1378239	1378363	124	16	-
			Group1.4	1378873	1378936	63	9	-
			Group1.4	1398307	1398609	302	55	+
			Group1.4	1399750	1399840	90	16	+
			Group1.4	1402540	1402644	104	21	+
			Group1.4	1402840	1402925	85	8	+
			Group1.4	1406141	1406224	83	16	-
			Group1.4	1416445	1416593	148	13	+
			Group1.4	1430659	1430764	105	16	-
			Group1.4	1430692	1430803	111	17	+
			Group1.4	1431260	1431294	34	5	-
			Group1.4	1431342	1431434	92	16	-
			Group1.4	1431359	1431501	142	30	+
			Group1.4	1431484	1431532	48	11	-
			Group1.4	1431588	1431678	90	11	+
			Group1.4	1431605	1431666	61	11	-
			Group1.4	1431946	1432099	153	20	+
			Group1.4	1432370	1432396	26	5	-
			Group1.4	1437330	1437403	73	15	-
			Group1.4	1442176	1442309	133	26	+
			Group1.4	1442234	1442305	71	9	-
			Group1.4	1450209	1450292	83	10	-
			Group1.4	1452451	1452523	72	10	-
			Group1.4	1452634	1452707	73	12	-
			Group1.4	1454249	1454694	445	89	-
			Group1.4	1454405	1454595	190	33	+
			Group1.4	1454763	1454921	158	36	+
			Group1.4	1455107	1455153	46	6	+
			Group1.4	1456715	1456778	63	12	+
			Group1.4	1457662	1457758	96	21	+
			Group1.4	1460410	1460556	146	11	+
			Group1.4	1494517	1494643	126	18	-
			Group1.4	1495347	1495376	29	6	-
			Group1.4	1499246	1499304	58	10	-
			Group1.4	1499539	1499692	153	23	+
			Group1.4	1499627	1499710	83	12	-
			Group1.4	1499797	1499875	78	11	-
			Group1.4	1501169	1501275	106	13	+
			Group1.4	1501871	1501993	122	16	+
			Group1.4	1502082	1502164	82	17	-
			Group1.4	1505406	1505499	93	12	+
			Group1.4	1505871	1505900	29	5	-
			Group1.4	1511426	1511510	84	7	+
			Group1.4	1517705	1517786	81	7	-
			Group1.4	1518560	1518643	83	12	+
			Group1.4	1519230	1519281	51	11	+
			Group1.4	1520240	1520369	129	18	+
			Group1.4	1524051	1524097	46	6	+
			Group1.4	1526399	1526545	146	28	-
			Group1.4	1526985	1527033	48	7	-
			Group1.4	1527143	1527205	62	8	-
			Group1.4	1532565	1532633	68	11	-
			Group1.4	1533520	1533603	83	11	+
			Group1.4	1535791	1535925	134	37	+
			Group1.4	1536350	1536443	93	16	+
			Group1.4	1536577	1536689	112	14	+
			Group1.4	1536711	1536772	61	6	+
			Group1.4	1539696	1539789	93	9	+
			Group1.4	1541636	1541731	95	13	+
			Group1.4	1541791	1541885	94	15	+
			Group1.4	1542713	1542850	137	21	+
			Group1.4	1544610	1544694	84	9	-
			Group1.4	1544754	1544888	134	28	+
			Group1.4	1545077	1545126	49	7	-
			Group1.4	1545470	1545548	78	9	-
			Group1.4	1545603	1545788	185	29	-
			Group1.4	1545867	1546280	413	63	-
			Group1.4	1546331	1546426	95	15	+
			Group1.4	1546372	1546583	211	42	-
			Group1.4	1547477	1547597	120	19	-
			Group1.4	1548007	1548083	76	6	-
			Group1.4	1548266	1548407	141	19	+
			Group1.4	1644528	1644575	47	7	-
			Group1.4	1656928	1657045	117	18	-
			Group1.4	1661613	1661744	131	20	-
			Group1.4	1669302	1669585	283	26	+
			Group1.4	1671223	1671323	100	18	+
			Group1.4	1675054	1675100	46	6	-
			Group1.4	1676368	1676440	72	5	-
			Group1.4	1677422	1677520	98	12	-
			Group1.4	1682188	1682265	77	10	-
			Group1.4	1682315	1682376	61	7	-
			Group1.4	1689572	1689636	64	6	-
			Group1.4	1696960	1697011	51	6	-
			Group1.4	1699082	1699133	51	12	-
			Group1.4	1699327	1699389	62	10	-
			Group1.4	1699460	1699487	27	5	-
			Group1.5	32	145	113	20	-
			Group1.5	109	1201	1092	293	+
			Group1.5	247	291	44	6	-
			Group1.5	490	908	418	82	-
			Group1.5	947	1073	126	21	-
			Group1.5	1154	1210	56	11	-
			Group1.5	4776	4908	132	40	-
			Group1.5	4961	5112	151	35	-
			Group1.5	5134	5733	599	158	-
			Group1.5	5571	5666	95	8	+
			Group1.5	5853	6031	178	43	-
			Group1.5	5863	5956	93	11	+
			Group1.5	6050	6071	21	8	+
			Group1.5	6120	6274	154	34	-
			Group1.5	6374	6937	563	170	-
			Group1.5	6507	6682	175	40	+
			Group1.5	6742	6865	123	14	+
			Group1.5	7052	7133	81	12	-
			Group1.5	13206	13295	89	22	-
			Group1.5	13380	13454	74	7	-
			Group1.5	19052	19210	158	30	+
			Group1.5	19256	19605	349	80	+
			Group1.5	19353	19412	59	5	-
			Group1.5	19514	19558	44	5	-
			Group1.5	19735	19833	98	24	+
			Group1.5	20238	20311	73	10	+
			Group1.5	20406	20458	52	7	+
			Group1.5	28053	28144	91	11	+
			Group1.5	32051	32147	96	13	+
			Group1.5	32227	32303	76	11	+
			Group1.5	32354	32428	74	15	+
			Group1.5	33444	33525	81	13	-
			Group1.5	43204	43273	69	9	+
			Group1.5	77899	78002	103	15	+
[truncated: 49,935 more rows]

## Sheet: Supplementary Figure 3
Figure S3
			Sample	Average depth	Variations vs. reference genome	Unique variations	percent of unique variation
			Ca	31.62	1322571	52430	0.0396425
			F3	32.15	1268774	193007	0.152121
			JH	38.65	1276933	36223	0.0283672
			N7	33.51	1277966	188016	0.147121
				Ca	F3	JH	N7
			Ca	Ca=524.30	F3&Ca=301.98	JH&Ca=1732.36	N7&Ca=385.18
			F3		F3=1930.07	F3&JH=319.36	F3&N7=793.52
			JH			JH=362.23	JH&N7=198.99
			N7				N7=1880.16
				F3&JH&Ca=1169.29	F3&N7&Ca=534.71	JH&N7&Ca=1348.29	F3&JH&N7=409.21
				F3&JH&N7&Ca=7172.55

[truncated: 2 more sheets: Supplementary Figure 4, Supplementary Figure 6]
